# Supplementary material for: Ribonuclease 4 Functions in Nociceptor-Mediated Nerve Homeostasis
Source: Nat Commun. 2026 Mar 24;17:2862. doi: 10.1038/s41467-026-70365-8 (PMC13022371; doi:10.1038/s41467-026-70365-8)
Supplement: Supplementary file 3 — Supplementary Data 1 [file 41467_2026_70365_MOESM3_ESM.xlsx]

## Sheet: DEG
	baseMean	log2FoldChange	lfcSE	stat	pvalue	padj	group
Slc16a6	48.1723	3.64276	0.139204	26.1685	6.06819e-151	5.31179e-147	NFs
Scn8a	431.856	3.14455	0.120644	26.0646	9.19605e-150	5.36651e-146	NFs
Kank4	92.7885	2.67923	0.106214	25.2249	2.13725e-140	7.48338e-137	NFs
Gabrg1	48.5389	4.44597	0.178887	24.8535	2.37122e-136	6.91883e-133	NFs
Syt2	296.095	2.954	0.121086	24.3959	1.89173e-131	4.73122e-128	NFs
Sv2b	278.455	3.29207	0.135353	24.3221	1.14364e-130	2.50271e-127	NFs
Pcdh7	226.809	3.87698	0.169863	22.8242	2.63769e-115	3.55215e-112	NFs
Ntng1	142.541	4.61066	0.210056	21.9497	8.71795e-107	1.0175e-103	NFs
Gpr158	302.448	2.81114	0.135049	20.8158	3.1151e-96	2.18144e-93	NFs
Frrs1l	93.1309	3.19887	0.15587	20.5227	1.34999e-93	8.75346e-91	NFs
Shox2	46.1765	4.2871	0.210026	20.4122	1.30188e-92	7.85934e-90	NFs
Cpne6	300.762	3.3509	0.166835	20.0851	9.96414e-90	5.28612e-87	NFs
Scn1a	136.287	2.85031	0.144846	19.6783	3.30926e-86	1.65529e-83	NFs
Kcnk1	73.9547	2.86661	0.145907	19.6467	6.16369e-86	2.99744e-83	NFs
Lgi3	102.507	4.09685	0.211251	19.3933	8.79898e-84	4.05378e-81	NFs
Cntn1	784.662	3.16356	0.16414	19.2736	8.9477e-83	3.91619e-80	NFs
Pls1	48.3915	4.31093	0.22636	19.0446	7.28639e-81	3.03721e-78	NFs
Kcns1	45.6705	2.98091	0.156552	19.041	7.79581e-81	3.17398e-78	NFs
P2rx6	24.0164	4.08932	0.215442	18.9811	2.44651e-80	9.51799e-78	NFs
Sema5a	108.375	3.59607	0.192652	18.6661	9.33805e-78	3.14387e-75	NFs
Htra1	99.4629	2.64128	0.144117	18.3273	5.01326e-75	1.51323e-72	NFs
Fstl5	128.455	2.66585	0.146533	18.1929	5.87827e-74	1.71518e-71	NFs
Nfasc	224.914	2.6056	0.144176	18.0724	5.25355e-73	1.50777e-70	NFs
Hopx	402.787	2.50935	0.140438	17.868	2.09383e-71	5.6395e-69	NFs
Htr1d	43.2535	2.50447	0.141183	17.7392	2.09057e-70	5.46262e-68	NFs
Car2	85.3546	3.20335	0.180791	17.7185	3.01742e-70	7.76853e-68	NFs
Trappc3l	284.38	3.62511	0.204968	17.6863	5.35115e-70	1.35772e-67	NFs
Kitl	108.784	2.56538	0.147093	17.4405	4.06297e-68	9.61221e-66	NFs
Fgf9	70.5009	4.1532	0.240399	17.2763	7.0974e-67	1.57284e-64	NFs
Rasgrf2	69.5513	4.08903	0.236733	17.2727	7.55032e-67	1.65229e-64	NFs
Esrrg	68.1096	4.2048	0.244754	17.1797	3.7683e-66	7.94838e-64	NFs
Nptx1	181.43	2.63653	0.154801	17.0317	4.77695e-65	9.83883e-63	NFs
Kcna1	416.843	3.32887	0.197478	16.8569	9.33272e-64	1.87802e-61	NFs
Slitrk1	49.1053	3.07708	0.183188	16.7974	2.5478e-63	5.01172e-61	NFs
Creg2	56.8635	3.5325	0.210913	16.7486	5.79678e-63	1.11521e-60	NFs
Slc17a7	65.5254	4.46093	0.266869	16.7158	1.006e-62	1.91435e-60	NFs
Vsnl1	143.337	3.89613	0.233609	16.678	1.8939e-62	3.4538e-60	NFs
Nfia	271.449	3.00643	0.183017	16.4271	1.22433e-60	2.10141e-58	NFs
Epn3	38.0268	3.62057	0.220984	16.3838	2.49446e-60	4.23985e-58	NFs
Hapln4	32.0507	4.29003	0.262577	16.3382	5.27914e-60	8.88673e-58	NFs
Sema7a	60.9332	2.52194	0.154912	16.2799	1.37168e-59	2.28705e-57	NFs
Chst2	72.4996	3.05039	0.188036	16.2223	3.50742e-59	5.63344e-57	NFs
Thy1	810.372	3.37711	0.208219	16.2191	3.69751e-59	5.88476e-57	NFs
Nefh	3096.99	3.52945	0.219667	16.0673	4.32818e-58	6.64679e-56	NFs
Ryr2	140.516	2.95231	0.184649	15.9887	1.53144e-57	2.23425e-55	NFs
Trim16	22.9128	2.76191	0.1733	15.9371	3.50046e-57	5.06468e-55	NFs
Serpinb1a	71.913	3.4801	0.221883	15.6844	1.93277e-55	2.64352e-53	NFs
Rasl10b	34.4428	3.95803	0.252504	15.6751	2.23802e-55	3.01393e-53	NFs
S100b	1062.23	3.69854	0.236993	15.6061	6.6124e-55	8.704e-53	NFs
Cabp7	32.4268	4.54319	0.292023	15.5576	1.41264e-54	1.8456e-52	NFs
Dach1	91.1119	2.61537	0.168478	15.5235	2.40592e-54	3.05221e-52	NFs
Nefm	3202.33	2.61912	0.17372	15.0766	2.30725e-51	2.64007e-49	NFs
Ptgfr	41.7063	4.60095	0.305648	15.0531	3.29314e-51	3.7437e-49	NFs
Ntrk2	261.411	2.81058	0.187199	15.0139	5.95756e-51	6.64324e-49	NFs
Nectin4	27.8698	2.73111	0.182582	14.9583	1.37552e-50	1.52413e-48	NFs
Scn4b	271.468	2.93524	0.196387	14.9462	1.64857e-50	1.81519e-48	NFs
Clec2l	126.829	2.93729	0.196789	14.9261	2.22999e-50	2.39512e-48	NFs
Tmem163	96.5881	2.85183	0.193012	14.7754	2.11056e-49	2.14824e-47	NFs
Tmem108	52.4289	4.3713	0.296866	14.7249	4.46398e-49	4.46576e-47	NFs
Cgnl1	50.2382	2.7731	0.188668	14.6983	6.60935e-49	6.57443e-47	NFs
Asic3	135.732	2.65737	0.182079	14.5946	3.03918e-48	2.90748e-46	NFs
Lgi2	133.186	4.01005	0.277138	14.4695	1.88798e-47	1.73963e-45	NFs
Htr7	19.8272	4.09522	0.287925	14.2232	6.57655e-46	5.75678e-44	NFs
Meis2	57.0762	2.6359	0.185375	14.2193	6.95665e-46	6.05921e-44	NFs
Hhatl	19.2941	3.92751	0.279789	14.0374	9.19898e-45	7.49054e-43	NFs
Arap2	80.9502	2.59814	0.185655	13.9945	1.68479e-44	1.32863e-42	NFs
Clrn1	29.0401	3.50137	0.250467	13.9794	2.0824e-44	1.62029e-42	NFs
Cadps2	56.5893	2.50827	0.182893	13.7144	8.32629e-43	6.04848e-41	NFs
Bcat1	48.6172	3.38836	0.248251	13.6489	2.04857e-42	1.40649e-40	NFs
Sorcs3	61.603	2.77198	0.203165	13.6439	2.19364e-42	1.50016e-40	NFs
Htr3a	165.826	3.09191	0.226881	13.6279	2.73238e-42	1.86131e-40	NFs
Hs3st2	58.6702	3.40797	0.253659	13.4353	3.75689e-41	2.40923e-39	NFs
Rnf128	30.9651	3.4318	0.256496	13.3795	7.96417e-41	5.08864e-39	NFs
Chn2	55.0599	2.61535	0.195498	13.3779	8.14692e-41	5.18648e-39	NFs
Robo1	121.66	2.89152	0.217237	13.3104	2.01318e-40	1.24981e-38	NFs
Chp2	15.0118	3.0341	0.230712	13.151	1.67925e-39	9.89856e-38	NFs
Ano1	18.0976	4.54349	0.346222	13.123	2.42968e-39	1.40849e-37	NFs
Frmpd4	349.726	2.77446	0.211581	13.113	2.77305e-39	1.60223e-37	NFs
Cdh12	69.3697	3.89915	0.298746	13.0518	6.20977e-39	3.54119e-37	NFs
Rem2	22.6243	2.94033	0.227069	12.949	2.37892e-38	1.32215e-36	NFs
Sgk1	29.2951	2.74598	0.223486	12.287	1.06352e-34	4.96506e-33	NFs
Kcnq3	146.087	3.20876	0.262728	12.2132	2.64157e-34	1.217e-32	NFs
Cap2	8.47767	3.48725	0.286117	12.1882	3.59406e-34	1.64285e-32	NFs
S100a16	66.4907	3.54569	0.293697	12.0726	1.47381e-33	6.48289e-32	NFs
Hoxb8	16.5697	3.24577	0.269166	12.0586	1.74658e-33	7.62529e-32	NFs
6330411D24Rik	56.3978	2.77147	0.230908	12.0025	3.4461e-33	1.48598e-31	NFs
Pvalb	108.75	3.61154	0.303062	11.9168	9.67316e-33	4.12039e-31	NFs
Onecut1	20.0527	3.49219	0.2943	11.8661	1.77563e-32	7.43684e-31	NFs
Ly6h	82.8163	2.56994	0.216765	11.8559	2.00573e-32	8.38049e-31	NFs
Vwc2l	41.6065	3.29697	0.278864	11.8229	2.97375e-32	1.23368e-30	NFs
Arhgef3	39.4225	3.41156	0.288859	11.8105	3.44694e-32	1.42325e-30	NFs
Hoxb9	19.9745	3.2993	0.280587	11.7586	6.38163e-32	2.59821e-30	NFs
Glb1l2	19.5433	2.83207	0.240947	11.7539	6.7442e-32	2.73946e-30	NFs
Ankrd34c	13.3677	3.21183	0.276475	11.6171	3.37502e-31	1.30147e-29	NFs
Sema3d	15.6584	2.72075	0.235888	11.5341	8.88003e-31	3.37229e-29	NFs
Dgkb	53.0721	3.53944	0.308933	11.457	2.16962e-30	8.09882e-29	NFs
Col19a1	14.277	3.59887	0.314307	11.4502	2.34619e-30	8.72075e-29	NFs
Htr3b	29.6579	2.84256	0.248771	11.4264	3.08581e-30	1.13256e-28	NFs
Cbln2	39.3561	3.185	0.280964	11.336	8.70693e-30	3.11086e-28	NFs
Gm12371	9.58826	3.10995	0.275049	11.3069	1.21304e-29	4.29892e-28	NFs
Sparcl1	157.762	2.96312	0.262307	11.2964	1.36704e-29	4.83492e-28	NFs
Tbx2	20.4893	2.65866	0.235716	11.2791	1.66494e-29	5.84131e-28	NFs
Bace2	15.9247	2.5727	0.228262	11.2708	1.82835e-29	6.38902e-28	NFs
Calb1	61.2612	2.73141	0.244606	11.1666	5.94302e-29	2.02816e-27	NFs
Gm26673	17.785	3.67508	0.329807	11.1431	7.73518e-29	2.61428e-27	NFs
Smpx	9.2713	3.73513	0.344038	10.8567	1.85242e-27	5.70955e-26	NFs
Slc1a1	11.9645	3.80632	0.352052	10.8118	3.0261e-27	9.22959e-26	NFs
Plch2	7.95083	2.68164	0.252604	10.616	2.51125e-26	7.27887e-25	NFs
Itgb6	9.20852	3.29713	0.312403	10.5541	4.86306e-26	1.39799e-24	NFs
Tbx3os2	9.6994	3.51916	0.33748	10.4278	1.85214e-25	5.20474e-24	NFs
Rgs6	142.21	3.19053	0.314774	10.1359	3.8265e-24	9.96884e-23	NFs
Pcdh18	14.2121	2.57567	0.259235	9.93567	2.91216e-23	7.12057e-22	NFs
Sh3bgr	25.2616	3.91038	0.393937	9.92641	3.19552e-23	7.78081e-22	NFs
Galm	20.6461	2.83651	0.285778	9.92557	3.22241e-23	7.83538e-22	NFs
Slc35d3	3.80444	3.41798	0.346122	9.87507	5.3396e-23	1.28407e-21	NFs
Thrsp	14.8359	3.69982	0.376127	9.83663	7.82909e-23	1.85221e-21	NFs
Ibsp	9.33221	4.16988	0.427743	9.74856	1.87099e-22	4.34422e-21	NFs
Aldh1l1	4.45744	3.65952	0.376258	9.72607	2.3343e-22	5.38427e-21	NFs
Omg	24.6488	2.73965	0.283086	9.6778	3.7469e-22	8.5524e-21	NFs
Stxbp6	43.4547	2.89979	0.299785	9.67292	3.93014e-22	8.95898e-21	NFs
Adgrb2	9.21839	3.16644	0.330321	9.58595	9.16088e-22	2.03527e-20	NFs
B3galt5	10.8888	2.91669	0.306736	9.50881	1.9285e-21	4.18367e-20	NFs
Baiap2l1	66.2201	3.25244	0.342067	9.50819	1.94017e-21	4.20378e-20	NFs
Mafb	6.56077	3.29382	0.34644	9.50763	1.95053e-21	4.221e-20	NFs
Amhr2	4.75614	3.26885	0.34514	9.47107	2.76979e-21	5.92073e-20	NFs
Folh1	30.6564	3.10139	0.329075	9.42457	4.31864e-21	9.13121e-20	NFs
Gng8	32.9629	2.70512	0.287737	9.40135	5.38676e-21	1.12941e-19	NFs
Hapln1	33.7146	3.93348	0.421832	9.32475	1.11242e-20	2.28582e-19	NFs
Kcng4	14.5407	3.41229	0.368231	9.26671	1.91982e-20	3.8946e-19	NFs
Cotl1	22.9819	2.64805	0.28799	9.19495	3.75171e-20	7.48931e-19	NFs
Pcdh8	7.55093	3.42412	0.378562	9.04507	1.49576e-19	2.86816e-18	NFs
Epha4	15.4791	2.55742	0.284172	8.99956	2.26633e-19	4.28473e-18	NFs
Lancl3	16.6255	2.742	0.312049	8.78708	1.53494e-18	2.74207e-17	NFs
Aldh1a1	5.25119	2.92436	0.337704	8.65954	4.73687e-18	8.21886e-17	NFs
Kcnh5	7.16151	3.42161	0.395767	8.64551	5.35672e-18	9.20315e-17	NFs
Mir124-2hg	7.3669	3.00565	0.350709	8.57021	1.03298e-17	1.73057e-16	NFs
Sez6l	15.7249	2.5683	0.302712	8.48428	2.17062e-17	3.56817e-16	NFs
Tmem178	4.58058	3.55033	0.423915	8.37511	5.5172e-17	8.78886e-16	NFs
2210011C24Rik	4.51082	3.05081	0.366631	8.32119	8.70835e-17	1.36856e-15	NFs
Wdr72	18.6289	2.79313	0.344598	8.10546	5.25452e-16	7.73682e-15	NFs
Aldh1a7	4.61132	3.74705	0.464099	8.07383	6.81276e-16	9.93925e-15	NFs
Spp1	71.9686	3.26935	0.405773	8.0571	7.81239e-16	1.13315e-14	NFs
Myadml2	3.26202	3.60643	0.448725	8.03706	9.20212e-16	1.32812e-14	NFs
Enpep	3.65502	3.22061	0.401195	8.02754	9.94463e-16	1.42472e-14	NFs
Pou6f2	8.06734	2.67093	0.33766	7.91012	2.57148e-15	3.50615e-14	NFs
Cela1	17.714	2.52387	0.320517	7.87436	3.42499e-15	4.60179e-14	NFs
Vstm2b	12.1178	3.57434	0.464398	7.69672	1.39602e-14	1.77876e-13	NFs
Smr2	14.5658	2.73042	0.355096	7.68924	1.48015e-14	1.88047e-13	NFs
Brinp3	12.0629	3.11841	0.41151	7.57796	3.51042e-14	4.32187e-13	NFs
Pcdhac1	8.06388	3.13575	0.41627	7.53296	4.96014e-14	6.03875e-13	NFs
Tafa2	94.4429	2.73783	0.363771	7.52624	5.22219e-14	6.34895e-13	NFs
Clec18a	11.6211	2.77318	0.368591	7.52374	5.32316e-14	6.46245e-13	NFs
Coro6	30.8346	3.10775	0.420724	7.38666	1.50562e-13	1.76314e-12	NFs
Nxph1	7.29915	3.32741	0.451241	7.37391	1.65701e-13	1.92881e-12	NFs
Sptssb	2.78233	3.39982	0.463193	7.33997	2.13645e-13	2.46072e-12	NFs
Slco5a1	33.8193	2.58465	0.359198	7.19561	6.21837e-13	6.80832e-12	NFs
B230311B06Rik	7.76935	2.88597	0.405643	7.11455	1.12274e-12	1.20146e-11	NFs
Runx3	11.2092	2.89671	0.409568	7.0726	1.52056e-12	1.60267e-11	NFs
St8sia5	4.58978	3.11183	0.446593	6.96794	3.21617e-12	3.29464e-11	NFs
CK137956	10.4888	2.69431	0.386937	6.96316	3.32712e-12	3.40233e-11	NFs
Colq	4.79131	2.99339	0.457068	6.54913	5.78742e-11	5.19858e-10	NFs
Fut9	5.72154	2.53302	0.395061	6.41171	1.43895e-10	1.23127e-09	NFs
Calb2	8.88124	3.0923	0.485032	6.37546	1.82412e-10	1.54499e-09	NFs
Ptchd4	17.8639	3.28056	0.51865	6.32518	2.52941e-10	2.10467e-09	NFs
Slc22a3	2.62376	2.70576	0.428553	6.31373	2.72393e-10	2.25475e-09	NFs
Lct	2.20743	2.72489	0.442767	6.15423	7.54418e-10	5.85184e-09	NFs
Tctex1d1	3.18012	2.64706	0.433981	6.09948	1.06415e-09	8.07197e-09	NFs
Car3	5.52968	2.62646	0.432527	6.07236	1.26046e-09	9.44643e-09	NFs
Ankrd33	1.75551	3.24799	0.536371	6.0555	1.39985e-09	1.04464e-08	NFs
Sema5b	5.58766	2.88356	0.477834	6.03466	1.59301e-09	1.18123e-08	NFs
A230006K03Rik	37.5558	3.05039	0.509063	5.99217	2.07056e-09	1.51417e-08	NFs
Lmo3	2.00011	3.08842	0.518765	5.9534	2.62624e-09	1.90226e-08	NFs
Epha6	106.368	2.74962	0.468295	5.87157	4.31688e-09	3.04617e-08	NFs
Eya2	6.84566	2.58987	0.445105	5.81856	5.93575e-09	4.11716e-08	NFs
BC049352	4.34408	2.51022	0.437189	5.74174	9.37098e-09	6.32695e-08	NFs
Npy	7.89863	3.72056	0.671275	5.54252	2.98144e-08	1.87351e-07	NFs
2610027K06Rik	4.63703	2.76235	0.502108	5.50151	3.7655e-08	2.33851e-07	NFs
Srpx2	1.5659	2.6676	0.491587	5.4265	5.74708e-08	3.48628e-07	NFs
Adra1b	2.98835	2.71726	0.505355	5.37693	7.57647e-08	4.51332e-07	NFs
Ntng2	7.21098	2.70875	0.506261	5.35051	8.77054e-08	5.17163e-07	NFs
Dusp27	1.93298	3.08252	0.582341	5.29334	1.20105e-07	6.93498e-07	NFs
Crybb1	1.69736	2.9122	0.553419	5.26219	1.42353e-07	8.1231e-07	NFs
Ankrd34b	3.25081	2.56544	0.49292	5.20457	1.94443e-07	1.09037e-06	NFs
Slurp2	1.43712	3.21892	0.663875	4.84869	1.24281e-06	6.14081e-06	NFs
Mogat1	1.0742	2.78502	0.593646	4.69138	2.71368e-06	1.26251e-05	NFs
Grid2ip	3.16458	2.54965	0.547986	4.65275	3.27532e-06	1.4999e-05	NFs
Wnt7a	2.29444	2.68924	0.578391	4.64952	3.32704e-06	1.52e-05	NFs
Krt79	1.44136	2.6937	0.583561	4.61598	3.91252e-06	1.76993e-05	NFs
Lmcd1	1.50515	2.95616	0.650496	4.54448	5.50722e-06	2.43288e-05	NFs
Cdh22	1.13164	2.67023	0.596203	4.47872	7.50906e-06	3.24756e-05	NFs
Sall4	1.22919	2.58051	0.577038	4.472	7.74925e-06	3.34318e-05	NFs
Ntf3	1.29132	2.74924	0.617555	4.45181	8.51478e-06	3.64738e-05	NFs
Kcnq4	8.79339	2.58767	0.598163	4.32603	1.51823e-05	6.18994e-05	NFs
Apobec2	0.939506	3.37517	0.81994	4.11636	3.84898e-05	0.000146757	NFs
Them7	1.99193	2.68407	0.667708	4.01983	5.82411e-05	0.000215302	NFs
Gm10684	1.8948	2.63454	0.670433	3.9296	8.5087e-05	0.000305776	NFs
Tafa1	108.167	2.9952	0.768606	3.89693	9.74198e-05	0.000346652	NFs
Gm10754	26.4955	3.05364	0.785823	3.88591	0.000101946	0.000361508	NFs
Flacc1	6.0884	2.50444	0.644944	3.88319	0.000103096	0.000365438	NFs
Nkpd1	1.08455	2.55587	0.660021	3.87241	0.000107764	0.000380215	NFs
Tmem28	8.42218	2.57711	0.679967	3.79006	0.000150614	0.000517019	NFs
Gm32647	178.17	2.82312	0.74636	3.78252	0.000155248	0.000531155	NFs
Mup20	1.20925	3.58262	1.03156	3.47302	0.000514645	0.00159679	NFs
B230334C09Rik	2.29102	2.51913	0.84912	2.96676	0.00300958	0.00796264	NFs
Crisp1	0.339237	2.59537	1.03864	2.49883	0.0124605		NFs
Grik1	1385.18	4.80999	0.204102	23.5666	8.4826e-123	1.65005e-119	Nociceptors
Syt9	162.911	2.60535	0.112124	23.2363	1.95808e-119	3.428e-116	Nociceptors
Trpc3	178.247	3.58991	0.155331	23.1113	3.56064e-118	5.66692e-115	Nociceptors
Cd44	319.158	4.04934	0.176636	22.9248	2.63002e-116	3.83697e-113	Nociceptors
Ldb2	276.752	3.25544	0.149734	21.7416	8.29805e-105	9.07962e-102	Nociceptors
Runx1	277.97	3.15691	0.147973	21.3344	5.44734e-101	5.01929e-98	Nociceptors
Acpp	274.319	2.99179	0.140964	21.2238	5.75667e-100	5.0391e-97	Nociceptors
Osmr	82.4307	4.06412	0.194492	20.8961	5.80566e-97	4.41912e-94	Nociceptors
Ptgdr	44.8139	3.39964	0.162889	20.8709	9.84807e-97	7.18376e-94	Nociceptors
Dusp26	248.163	2.69742	0.132609	20.3412	5.55593e-92	3.24226e-89	Nociceptors
Synpr	368.934	2.86778	0.14187	20.2141	7.35607e-91	4.15428e-88	Nociceptors
Syt7	587.829	2.75325	0.141842	19.4107	6.26804e-84	2.9658e-81	Nociceptors
Nbl1	164.86	2.50114	0.130798	19.1222	1.64967e-81	7.0441e-79	Nociceptors
Rasgrp1	148.382	3.8647	0.203711	18.9715	2.9336e-80	1.11649e-77	Nociceptors
Pde11a	227.303	3.28205	0.174822	18.7737	1.2393e-78	4.52009e-76	Nociceptors
Celf6	97.7003	4.01139	0.215411	18.622	2.13166e-77	7.04133e-75	Nociceptors
Zmat4	177.106	3.00905	0.162427	18.5256	1.28484e-76	4.08975e-74	Nociceptors
Mal2	222.56	4.03804	0.230386	17.5272	8.87748e-69	2.15858e-66	Nociceptors
Ptprt	222.116	3.8994	0.2236	17.4392	4.15709e-68	9.70376e-66	Nociceptors
Cdh1	113.91	2.50124	0.14807	16.8923	5.13007e-64	1.04433e-61	Nociceptors
Syt5	60.7728	2.56849	0.153701	16.7109	1.09174e-62	2.05516e-60	Nociceptors
St6galnac3	112.182	3.01817	0.181326	16.6449	3.2933e-62	5.94389e-60	Nociceptors
Rgs8	37.2261	4.29094	0.259532	16.5334	2.10943e-61	3.73029e-59	Nociceptors
Cd82	69.6894	3.17307	0.197868	16.0363	7.12496e-58	1.06613e-55	Nociceptors
Kcnc2	99.7917	2.90686	0.181741	15.9945	1.39555e-57	2.05311e-55	Nociceptors
Uaca	64.3546	3.5506	0.22532	15.758	6.04759e-56	8.40279e-54	Nociceptors
Tmem45b	95.7835	4.06447	0.258412	15.7287	9.62298e-56	1.32653e-53	Nociceptors
Gfra2	165.116	2.72004	0.17765	15.3112	6.43161e-53	7.874e-51	Nociceptors
Trpv1	174.796	3.88708	0.254976	15.2449	1.7809e-52	2.10664e-50	Nociceptors
Gal	55.0676	3.58187	0.240396	14.8998	3.30359e-50	3.52658e-48	Nociceptors
Ctdspl	48.9171	3.3086	0.222104	14.8967	3.46439e-50	3.67582e-48	Nociceptors
Myt1	70.3149	2.5931	0.17475	14.8389	8.20851e-50	8.50334e-48	Nociceptors
Trpa1	43.8112	3.36823	0.227276	14.82	1.08745e-49	1.11334e-47	Nociceptors
Pde4c	41.5438	4.20326	0.286335	14.6795	8.72253e-49	8.62742e-47	Nociceptors
Paqr5	67.8523	3.36566	0.229367	14.6737	9.50318e-49	9.34675e-47	Nociceptors
Rnase4	30.6376	3.45054	0.237165	14.5491	5.91575e-48	5.56812e-46	Nociceptors
Ggta1	31.4115	3.89253	0.268388	14.5034	1.15309e-47	1.07378e-45	Nociceptors
Kcnk2	40.6429	2.77652	0.192992	14.3868	6.26569e-47	5.7132e-45	Nociceptors
Irf6	15.3308	3.41052	0.237285	14.3731	7.63403e-47	6.88912e-45	Nociceptors
Gfra3	62.6473	4.80896	0.3384	14.2109	7.84443e-46	6.79863e-44	Nociceptors
Fxyd6	93.2782	2.98612	0.210184	14.2071	8.27392e-46	7.10056e-44	Nociceptors
Klf5	55.5473	3.36084	0.238674	14.0813	4.94995e-45	4.08768e-43	Nociceptors
Gpx3	121.644	3.83772	0.274161	13.9981	1.60138e-44	1.26857e-42	Nociceptors
Gpr35	29.4083	3.10588	0.225099	13.7979	2.62543e-43	1.93938e-41	Nociceptors
Ccdc68	34.7424	2.94691	0.215229	13.692	1.13344e-42	8.03366e-41	Nociceptors
St6galnac5	76.0952	2.63929	0.194409	13.576	5.56129e-42	3.68793e-40	Nociceptors
Tmem158	171.321	2.85357	0.213486	13.3665	9.48985e-41	5.99779e-39	Nociceptors
Mrgprd	84.0153	4.24233	0.323083	13.1308	2.19427e-39	1.2805e-37	Nociceptors
Lpar3	75.6016	3.4828	0.26814	12.9888	1.41705e-38	8.00268e-37	Nociceptors
Carhsp1	106.097	2.83447	0.218365	12.9804	1.58005e-38	8.8377e-37	Nociceptors
Gm15675	70.546	3.32499	0.258709	12.8523	8.3528e-38	4.43129e-36	Nociceptors
Ctxn3	107.176	3.63253	0.283477	12.8142	1.36532e-37	7.15649e-36	Nociceptors
Dgkg	154.829	2.71612	0.215036	12.631	1.4247e-36	7.29307e-35	Nociceptors
Chrna6	33.1881	2.56992	0.204749	12.5516	3.89573e-36	1.94309e-34	Nociceptors
Th	56.5395	2.7325	0.218581	12.5011	7.3637e-36	3.62124e-34	Nociceptors
Npy1r	62.4348	3.42403	0.275485	12.4291	1.81627e-35	8.78384e-34	Nociceptors
Kif23	28.5695	4.50545	0.363943	12.3795	3.37295e-35	1.61339e-33	Nociceptors
Prkcq	61.5864	2.98983	0.242488	12.3298	6.25937e-35	2.96169e-33	Nociceptors
Dapk2	26.7601	3.14738	0.257948	12.2016	3.0462e-34	1.39973e-32	Nociceptors
Wnt4	28.1393	2.58568	0.21273	12.1547	5.41321e-34	2.46154e-32	Nociceptors
Il31ra	78.3689	4.08037	0.337251	12.0989	1.07051e-33	4.79321e-32	Nociceptors
Pdlim2	38.1129	2.85987	0.238374	11.9974	3.66587e-33	1.573e-31	Nociceptors
Slc16a12	22.9211	4.78376	0.398819	11.9948	3.78289e-33	1.61924e-31	Nociceptors
Dcx	23.2457	3.40745	0.286545	11.8915	1.31049e-32	5.54173e-31	Nociceptors
Ets1	20.2225	3.02455	0.256022	11.8136	3.31901e-32	1.37366e-30	Nociceptors
Tac1	759.792	3.5537	0.302548	11.7459	7.41223e-32	3.00384e-30	Nociceptors
Stk26	18.4435	3.47506	0.295944	11.7423	7.73669e-32	3.12088e-30	Nociceptors
Gm3364	29.2217	4.07063	0.347525	11.7132	1.09075e-31	4.3364e-30	Nociceptors
Dnase1l3	14.7202	4.73653	0.405689	11.6753	1.70474e-31	6.67669e-30	Nociceptors
Stard13	134.624	2.53641	0.218438	11.6116	3.59778e-31	1.38431e-29	Nociceptors
Nppb	30.2586	4.97121	0.428364	11.6051	3.88235e-31	1.48403e-29	Nociceptors
Rxrg	25.4754	2.50329	0.21999	11.3791	5.31379e-30	1.92208e-28	Nociceptors
Trim56	33.2843	2.70185	0.237796	11.3621	6.45795e-30	2.3259e-28	Nociceptors
Agtr1a	15.0918	3.87626	0.341672	11.345	7.85348e-30	2.81167e-28	Nociceptors
Arap1	34.7225	2.63455	0.235779	11.1738	5.47773e-29	1.87517e-27	Nociceptors
Nt5e	59.8507	3.31369	0.297768	11.1284	9.12269e-29	3.0596e-27	Nociceptors
Slc17a8	27.9104	2.98354	0.268274	11.1212	9.89016e-29	3.30433e-27	Nociceptors
Fam167a	10.1078	4.6906	0.424745	11.0433	2.3611e-28	7.69754e-27	Nociceptors
Foxp2	39.5546	2.51564	0.228401	11.0142	3.26568e-28	1.04903e-26	Nociceptors
Adamts9	48.2631	2.73469	0.248601	11.0003	3.80868e-28	1.21234e-26	Nociceptors
Rspo1	14.2209	2.85686	0.260835	10.9527	6.44635e-28	2.03345e-26	Nociceptors
A3galt2	24.8287	4.14799	0.379137	10.9406	7.37024e-28	2.31653e-26	Nociceptors
Trpc4	14.3082	2.71204	0.250768	10.8149	2.92526e-27	8.93766e-26	Nociceptors
Ak4	13.0323	3.75838	0.347518	10.8149	2.92527e-27	8.93766e-26	Nociceptors
Emp3	39.9854	2.8105	0.260571	10.7859	4.01191e-27	1.21938e-25	Nociceptors
Rasa4	91.5233	2.64054	0.245364	10.7617	5.21811e-27	1.58051e-25	Nociceptors
Zcchc12	35.2359	4.03193	0.375545	10.7362	6.88244e-27	2.0632e-25	Nociceptors
Abi3bp	22.4983	2.76589	0.257763	10.7304	7.33135e-27	2.19027e-25	Nociceptors
Kcnmb2	58.465	3.31612	0.3091	10.7283	7.49614e-27	2.23569e-25	Nociceptors
Mmp25	23.1478	2.99824	0.280616	10.6845	1.20336e-26	3.55865e-25	Nociceptors
Tmem63a	16.2546	3.39227	0.31767	10.6786	1.28182e-26	3.78428e-25	Nociceptors
Bex1	28.7008	3.6475	0.341806	10.6712	1.38761e-26	4.076e-25	Nociceptors
Bex4	16.4227	3.77084	0.361958	10.4179	2.05432e-25	5.7544e-24	Nociceptors
Sned1	45.9808	2.7027	0.259812	10.4025	2.41478e-25	6.7104e-24	Nociceptors
Chrnb3	13.5714	3.51561	0.338585	10.3832	2.95573e-25	8.13616e-24	Nociceptors
Cysltr2	17.6212	3.5624	0.347647	10.2472	1.21828e-24	3.24634e-23	Nociceptors
Mboat1	10.6647	3.65699	0.357712	10.2233	1.55992e-24	4.13156e-23	Nociceptors
Cacna1i	13.9402	3.78758	0.378004	10.0199	1.24588e-23	3.11595e-22	Nociceptors
Gpr26	27.6745	3.07207	0.307494	9.99066	1.67465e-23	4.14683e-22	Nociceptors
Tnr	42.1021	2.88335	0.291312	9.89779	4.25592e-23	1.03197e-21	Nociceptors
Sstr2	16.3505	4.27864	0.433485	9.87031	5.59922e-23	1.3421e-21	Nociceptors
Cyp2j12	11.3443	2.92782	0.298404	9.81161	1.00357e-22	2.35516e-21	Nociceptors
Psmb8	14.5625	3.1924	0.325471	9.80854	1.03459e-22	2.4247e-21	Nociceptors
Sdc1	18.6482	2.91959	0.29926	9.75604	1.73815e-22	4.04114e-21	Nociceptors
Zdhhc12	18.7026	2.8055	0.287971	9.74228	1.99037e-22	4.60919e-21	Nociceptors
Lgals3	16.3493	3.19023	0.328252	9.71885	2.50601e-22	5.75757e-21	Nociceptors
Fnbp1l	38.215	2.57453	0.267513	9.62395	6.33509e-22	1.4213e-20	Nociceptors
Tec	17.2152	2.85646	0.297744	9.59367	8.50104e-22	1.89589e-20	Nociceptors
Smim5	15.8688	3.46046	0.362859	9.53666	1.47513e-21	3.22412e-20	Nociceptors
Slc10a6	19.553	2.9313	0.308402	9.50481	2.00413e-21	4.33165e-20	Nociceptors
St3gal4	28.9971	2.64801	0.279071	9.48866	2.34018e-21	5.03931e-20	Nociceptors
Mrgpra3	12.4174	4.19489	0.442151	9.48744	2.36777e-21	5.09246e-20	Nociceptors
Cecr2	15.0995	2.9573	0.312356	9.46771	2.86049e-21	6.10715e-20	Nociceptors
Dgkk	12.2114	3.37399	0.356819	9.45574	3.20748e-21	6.81472e-20	Nociceptors
Gpr160	13.0121	3.04059	0.33375	9.11038	8.20935e-20	1.60582e-18	Nociceptors
Il13ra1	14.0553	2.77152	0.304539	9.10072	8.97372e-20	1.74753e-18	Nociceptors
Ceacam10	11.7545	3.4482	0.38175	9.03263	1.6759e-19	3.20306e-18	Nociceptors
Wfdc2	15.9599	3.43681	0.381237	9.0149	1.97048e-19	3.74156e-18	Nociceptors
Dok1	15.8307	2.78982	0.312931	8.91514	4.87201e-19	9.045e-18	Nociceptors
1700011L22Rik	7.50325	4.51012	0.508787	8.86446	7.68725e-19	1.40481e-17	Nociceptors
Adcyap1	167.719	2.66665	0.300872	8.86306	7.78464e-19	1.42112e-17	Nociceptors
Car8	43.1142	4.23276	0.48011	8.81623	1.18378e-18	2.14096e-17	Nociceptors
Lrrc2	45.2218	3.11008	0.353275	8.80355	1.32552e-18	2.38989e-17	Nociceptors
Kl	6.68045	3.02136	0.345063	8.75597	2.02356e-18	3.58568e-17	Nociceptors
Kcnh6	20.9866	3.03676	0.350188	8.67181	4.25304e-18	7.41613e-17	Nociceptors
Gm16201	9.00172	2.87942	0.332263	8.66608	4.4727e-18	7.77593e-17	Nociceptors
Kcnn3	8.15365	4.102	0.486144	8.43782	3.23308e-17	5.23603e-16	Nociceptors
Trpm8	38.0001	3.07148	0.371398	8.27004	1.33909e-16	2.07464e-15	Nociceptors
Stom	12.5023	2.81406	0.3407	8.25962	1.46141e-16	2.26014e-15	Nociceptors
Grhl3	21.1534	2.59179	0.315292	8.22029	2.03006e-16	3.10125e-15	Nociceptors
C530044C16Rik	6.86032	3.38573	0.411967	8.21844	2.06162e-16	3.14672e-15	Nociceptors
Slc9b1	14.7186	2.71171	0.330989	8.19276	2.55307e-16	3.85315e-15	Nociceptors
Fmo5	10.2992	2.72806	0.334266	8.16135	3.31313e-16	4.95329e-15	Nociceptors
Slc6a7	10.4717	2.90221	0.355647	8.16038	3.3396e-16	4.9886e-15	Nociceptors
Fli1	10.1974	3.33241	0.408775	8.15218	3.57415e-16	5.32986e-15	Nociceptors
Sst	21.7935	4.37076	0.536241	8.15074	3.61715e-16	5.3894e-15	Nociceptors
AW551984	7.30628	2.8133	0.345283	8.14782	3.70537e-16	5.51615e-15	Nociceptors
Gm525	9.73106	3.67155	0.456707	8.03919	9.04364e-16	1.30633e-14	Nociceptors
Cartpt	44.0991	2.88813	0.359764	8.02784	9.92065e-16	1.42245e-14	Nociceptors
Hal	19.3158	2.65033	0.330818	8.01145	1.13366e-15	1.61096e-14	Nociceptors
Tiam2	24.7824	2.59789	0.324682	8.00135	1.2306e-15	1.73884e-14	Nociceptors
Gm21917	42.4261	2.70093	0.343547	7.86188	3.78408e-15	5.0687e-14	Nociceptors
Hoxaas2	10.5766	2.92378	0.372763	7.84353	4.38065e-15	5.83653e-14	Nociceptors
Cmtm8	12.1301	2.72404	0.347769	7.8329	4.76727e-15	6.32277e-14	Nociceptors
F730016J06Rik	7.28229	2.53972	0.326072	7.78881	6.76444e-15	8.82452e-14	Nociceptors
Penk	15.2515	4.00386	0.515214	7.77125	7.77161e-15	1.00337e-13	Nociceptors
Lrrc31	10.2837	2.96165	0.384575	7.7011	1.34905e-14	1.72141e-13	Nociceptors
Soat2	16.5599	2.67029	0.349176	7.6474	2.05087e-14	2.57566e-13	Nociceptors
Nell1	9.56444	3.21677	0.420776	7.64485	2.09184e-14	2.62523e-13	Nociceptors
Rasip1	15.092	2.59365	0.340622	7.61446	2.64787e-14	3.29938e-13	Nociceptors
Unc5d	29.1579	2.65852	0.349933	7.59723	3.02548e-14	3.74855e-13	Nociceptors
Smpd5	4.87127	3.32518	0.442116	7.52107	5.43313e-14	6.58254e-13	Nociceptors
Slc9b2	12.1224	2.74042	0.365211	7.50365	6.20667e-14	7.49898e-13	Nociceptors
Tnfaip8l3	4.97881	2.91282	0.388368	7.50016	6.37384e-14	7.67447e-13	Nociceptors
Fam83d	3.92138	3.22922	0.432451	7.46725	8.18863e-14	9.74564e-13	Nociceptors
Cpxm2	4.78878	3.97984	0.537219	7.40822	1.28002e-13	1.50297e-12	Nociceptors
Slc34a2	7.39841	3.42974	0.464017	7.3914	1.45287e-13	1.70364e-12	Nociceptors
Acot11	14.7108	2.71011	0.370343	7.31783	2.52013e-13	2.88203e-12	Nociceptors
Itk	4.38769	3.30193	0.454781	7.26048	3.85733e-13	4.33442e-12	Nociceptors
St6gal2	17.0532	2.6395	0.3659	7.21371	5.44479e-13	6.01021e-12	Nociceptors
Nudt8	11.2471	2.53727	0.355325	7.1407	9.28572e-13	1.00163e-11	Nociceptors
Fgg	4.32734	3.96515	0.555969	7.13196	9.89507e-13	1.06343e-11	Nociceptors
Gabrg3	11.8917	2.67463	0.375727	7.11855	1.0907e-12	1.16931e-11	Nociceptors
Tmem30b	4.43338	2.6842	0.379513	7.07273	1.51913e-12	1.60213e-11	Nociceptors
Ms4a3	6.88842	3.26632	0.465982	7.00955	2.39079e-12	2.48253e-11	Nociceptors
Gpr68	9.8095	2.75312	0.393651	6.9938	2.67532e-12	2.76642e-11	Nociceptors
Ptpru	5.73792	2.50222	0.35823	6.98497	2.84921e-12	2.93592e-11	Nociceptors
Kcnf1	9.25054	3.8346	0.556427	6.89147	5.522e-12	5.5337e-11	Nociceptors
Slc47a2	6.14121	2.58908	0.376769	6.87179	6.34007e-12	6.31734e-11	Nociceptors
Slc52a3	3.29602	3.14924	0.45912	6.85929	6.92037e-12	6.8643e-11	Nociceptors
C2	10.762	2.91232	0.42546	6.84511	7.64157e-12	7.55397e-11	Nociceptors
Esyt3	5.09427	2.60405	0.38131	6.82922	8.53783e-12	8.39729e-11	Nociceptors
Gm36266	12.765	2.58595	0.380446	6.79715	1.06708e-11	1.04249e-10	Nociceptors
Rgs14	8.82405	2.6411	0.39278	6.72411	1.76665e-11	1.68917e-10	Nociceptors
Crhr2	4.45282	3.70793	0.558263	6.64191	3.09644e-11	2.87889e-10	Nociceptors
Ctcflos	21.3299	2.57501	0.388572	6.62686	3.42911e-11	3.16966e-10	Nociceptors
Bcl2l14	4.13852	3.20305	0.485795	6.59342	4.29801e-11	3.91291e-10	Nociceptors
9430021M05Rik	5.36437	3.25496	0.497603	6.54129	6.09911e-11	5.46454e-10	Nociceptors
Nxpe5	5.6979	3.16416	0.484827	6.52637	6.73845e-11	6.01581e-10	Nociceptors
Ptafr	7.35515	3.44669	0.528843	6.51742	7.15272e-11	6.35325e-10	Nociceptors
Sh2d4a	5.24873	2.92671	0.452197	6.4722	9.65886e-11	8.44643e-10	Nociceptors
Stk32a	10.8867	3.08208	0.488678	6.30697	2.84548e-10	2.35092e-09	Nociceptors
P2rx2	6.18428	3.72923	0.595993	6.25718	3.91999e-10	3.16109e-09	Nociceptors
Tcfl5	2.47689	3.02479	0.492143	6.14617	7.93765e-10	6.14343e-09	Nociceptors
Dyrk4	7.1717	2.75605	0.451643	6.10228	1.04565e-09	7.94537e-09	Nociceptors
Lrrn4	4.25951	3.08099	0.506025	6.08861	1.13898e-09	8.60095e-09	Nociceptors
Btg3	8.56706	2.91382	0.479122	6.08158	1.19004e-09	8.95702e-09	Nociceptors
Otoa	9.06883	2.59258	0.42844	6.05122	1.43755e-09	1.0714e-08	Nociceptors
Klhl1	5.08829	2.89995	0.481153	6.02709	1.66937e-09	1.23419e-08	Nociceptors
Misp	3.2188	2.98617	0.499041	5.98381	2.17973e-09	1.58936e-08	Nociceptors
Rspo4	3.9612	2.62737	0.442368	5.93933	2.86186e-09	2.06014e-08	Nociceptors
Fbp2	6.03883	2.72777	0.467937	5.82936	5.56412e-09	3.87629e-08	Nociceptors
Il2rg	2.21881	3.13102	0.547048	5.72349	1.04356e-08	6.99181e-08	Nociceptors
Prrt4	3.05553	2.80408	0.490344	5.7186	1.07403e-08	7.18495e-08	Nociceptors
Kcng3	9.30908	2.88746	0.506227	5.70389	1.17105e-08	7.79824e-08	Nociceptors
Casp1	8.36286	2.78543	0.489145	5.6945	1.23738e-08	8.19626e-08	Nociceptors
Bmp15	5.97874	2.69564	0.474672	5.67896	1.35513e-08	8.94577e-08	Nociceptors
Smyd1	2.35483	3.00259	0.540929	5.55081	2.84346e-08	1.79389e-07	Nociceptors
Mrgprb5	8.00067	3.32449	0.612828	5.42483	5.80099e-08	3.51655e-07	Nociceptors
Ascl4	2.4795	3.1641	0.584081	5.41723	6.05295e-08	3.65411e-07	Nociceptors
Mei1	3.89759	2.88871	0.535792	5.39148	6.9881e-08	4.17545e-07	Nociceptors
Mapk13	6.4821	2.7285	0.510538	5.34435	9.07422e-08	5.33991e-07	Nociceptors
H2-M5	2.67958	2.70465	0.50677	5.33704	9.44754e-08	5.53171e-07	Nociceptors
Neurog3	2.08759	3.37544	0.649357	5.19813	2.01306e-07	1.1256e-06	Nociceptors
0610043K17Rik	9.03188	2.88184	0.555435	5.18843	2.12073e-07	1.17978e-06	Nociceptors
Col4a3	3.04585	2.77178	0.539805	5.13477	2.82484e-07	1.5416e-06	Nociceptors
Kcnj6	8.22581	2.63381	0.520659	5.0586	4.22354e-07	2.23771e-06	Nociceptors
Dcdc2a	4.11366	2.90914	0.583197	4.98827	6.09218e-07	3.16204e-06	Nociceptors
6030471H07Rik	2.80406	2.82507	0.566666	4.98543	6.18232e-07	3.20598e-06	Nociceptors
Avpr1a	2.65299	3.03666	0.611605	4.96507	6.86765e-07	3.53832e-06	Nociceptors
Ocln	2.28587	2.95934	0.618139	4.7875	1.68869e-06	8.15782e-06	Nociceptors
Sectm1b	2.67445	3.16524	0.668709	4.73335	2.20839e-06	1.04436e-05	Nociceptors
4933427J07Rik	11.3846	2.58542	0.549086	4.70858	2.4945e-06	1.17081e-05	Nociceptors
Gabrd	1.85222	2.51625	0.541324	4.64832	3.34647e-06	1.52768e-05	Nociceptors
Rgs16	1.41268	3.11496	0.700824	4.44471	8.80122e-06	3.75904e-05	Nociceptors
Pnoc	2.70636	2.77655	0.647787	4.28621	1.8175e-05	7.31469e-05	Nociceptors
Cebpa	2.52332	2.54284	0.603544	4.21318	2.51799e-05	9.91284e-05	Nociceptors
Gm45052	1.77364	2.55909	0.617514	4.14418	3.41035e-05	0.000130961	Nociceptors
2310043M15Rik	3.00367	2.70535	0.656962	4.11797	3.82232e-05	0.000145789	Nociceptors
Zc3h12d	2.09207	2.59128	0.632095	4.09951	4.14024e-05	0.000156958	Nociceptors
Wnt11	1.80695	2.88119	0.705013	4.08672	4.3751e-05	0.000165326	Nociceptors
Serpina11	5.34138	2.60403	0.656094	3.96899	7.21785e-05	0.00026249	Nociceptors
Fmod	1.74237	2.56131	0.649325	3.94457	7.99426e-05	0.000288687	Nociceptors
Dkkl1	2.27314	2.52809	0.667805	3.78567	0.000153293	0.000525187	Nociceptors
Syt10	2.04824	2.56795	0.738845	3.47563	0.000509646	0.00158246	Nociceptors
