# Supplementary material for: Ribonuclease 4 Functions in Nociceptor-Mediated Nerve Homeostasis
Source: Nat Commun. 2026 Mar 24;17:2862. doi: 10.1038/s41467-026-70365-8 (PMC13022371; doi:10.1038/s41467-026-70365-8)
Supplement: Supplementary file 4 — Supplementary Data 2 [file 41467_2026_70365_MOESM4_ESM.xlsx]

## Sheet: cKO-BR
Symbols	baseMean	log2FoldChange	lfcSE	stat	pvalue	padj
1110017D15Rik	9.64593	1.14581	0.284227	4.03131	5.54659e-05	0.00268044
1110038F14Rik	28.6828	1.01606	0.157218	6.46273	1.02834e-10	6.38036e-08
1190007I07Rik	5.47757	2.17534	0.372053	5.84686	5.00946e-09	1.48646e-06
1700006F04Rik	4.78213	-1.60023	0.514035	-3.11307	0.00185151	0.0319562
1700029I15Rik	6.56634	1.15375	0.303157	3.80579	0.000141351	0.0053853
1700030K09Rik	8.78415	0.749503	0.239074	3.13503	0.00171837	0.0304161
1700086D15Rik	3.42034	-2.34927	0.668871	-3.51229	0.000444263	0.0121542
1700109K24Rik	4.80346	-1.24439	0.346861	-3.58758	0.000333759	0.0100584
1810037I17Rik	34.9223	0.574225	0.137377	4.17993	2.91597e-05	0.00164795
2210408I21Rik	12.8628	-0.90278	0.179023	-5.04282	4.58725e-07	6.31976e-05
2310061I04Rik	26.983	0.536735	0.154203	3.48069	0.000500117	0.0131015
2410006H16Rik	26.8564	0.77866	0.212324	3.66731	0.000245113	0.00805402
2410021H03Rik	9.94704	-1.2097	0.31736	-3.81175	0.000137986	0.0052802
2610005L07Rik	171.095	-0.511001	0.114219	-4.47387	7.68181e-06	0.000592652
2610037D02Rik	37.0072	-0.644149	0.174767	-3.68576	0.000228023	0.00778156
2700062C07Rik	17.6116	0.786897	0.223288	3.52414	0.000424863	0.0117695
4732471J01Rik	25.4911	-0.699584	0.178534	-3.9185	8.91021e-05	0.00378745
4930432B10Rik	3.06991	-1.17672	0.400905	-2.93517	0.00333367	0.0472781
4930447C04Rik	39.5087	3.74215	0.345368	10.8353	2.34321e-27	1.80779e-23
4930509H03Rik	14.282	-1.1114	0.241884	-4.59474	4.3329e-06	0.000390975
4932422M17Rik	13.7404	-0.62494	0.202043	-3.0931	0.00198078	0.0335757
4932438A13Rik	276.833	-0.543734	0.130072	-4.18025	2.9119e-05	0.00164795
5330434G04Rik	217.051	-0.793593	0.228463	-3.47362	0.000513487	0.0133386
5830454E08Rik	2.80618	1.77266	0.540951	3.27693	0.00104942	0.02159
9430015G10Rik	15.9183	0.723089	0.182397	3.96436	7.35933e-05	0.00331062
9430031K09Rik	5.67874	-0.92463	0.304625	-3.03531	0.00240291	0.0384217
9430037G07Rik	7.88953	-1.00916	0.264487	-3.81552	0.000135897	0.00524223
A230056P14Rik	5.22946	-0.927084	0.298792	-3.10277	0.00191716	0.0327595
A330076H08Rik	125.73	-0.6944	0.20894	-3.32345	0.000889111	0.019432
A530064N14Rik	5.14443	-1.04909	0.352898	-2.97279	0.00295106	0.0439557
A730017L22Rik	16.4525	-0.763043	0.199067	-3.83309	0.000126541	0.00500492
A830082N09Rik	21.8497	-0.840144	0.280593	-2.99417	0.00275193	0.0420002
A930004J17Rik	29.0914	-0.702071	0.163358	-4.29775	1.72539e-05	0.00108665
A930036I15Rik	42.3	-1.0172	0.226103	-4.49882	6.83307e-06	0.000535199
Aars2	19.6033	0.68376	0.187998	3.63706	0.000275773	0.00877355
Abca8a	26.158	-1.44952	0.466938	-3.10432	0.00190718	0.0326251
Abca9	3.75217	-2.66565	0.785975	-3.39151	0.00069508	0.0165001
Abcb7	15.3498	-0.801639	0.22616	-3.54457	0.000393251	0.011251
Abi3bp	15.3664	-1.47811	0.466452	-3.16884	0.0015305	0.0281628
Acaa1a	72.4636	0.624182	0.189893	3.28702	0.00101255	0.0211473
Acp1	19.6351	0.522888	0.168376	3.10548	0.0018997	0.0325693
Acp6	10.5441	1.04575	0.326655	3.20139	0.00136765	0.0260737
Actl6b	67.9398	0.522336	0.153946	3.39298	0.000691378	0.0164769
Actr10	70.7967	-0.597617	0.161591	-3.69834	0.000217012	0.00750784
Adam1a	17.3094	0.650774	0.177355	3.66933	0.00024319	0.0080524
Adi1	9.38506	-0.783403	0.247029	-3.1713	0.0015176	0.0280774
Ahsa2	80.9058	0.53008	0.136593	3.88073	0.000104145	0.0042738
Akap10	27.8106	-0.676378	0.174589	-3.87413	0.000107008	0.00434902
Akap6	273.434	-0.864057	0.143863	-6.00611	1.90025e-09	6.81879e-07
Akap7	78.9622	0.65661	0.172219	3.81266	0.000137481	0.0052802
Akt1s1	15.535	0.586795	0.196058	2.99297	0.00276276	0.0421239
Aldh1a3	4.79121	1.52068	0.519471	2.92737	0.00341847	0.0482148
Anapc15	12.8438	0.593149	0.202842	2.92419	0.00345349	0.0486198
Ank2	1205.54	-0.563132	0.108091	-5.20979	1.89056e-07	3.07067e-05
Ankrd52	25.0974	-0.594956	0.162863	-3.65311	0.000259079	0.0083807
Ankrd54	13.7117	0.705	0.223994	3.14741	0.00164724	0.0294981
Ankzf1	38.2444	0.602155	0.187316	3.21465	0.00130604	0.0251539
Ap4e1	28.3627	-0.502494	0.154329	-3.25599	0.00112999	0.0226438
Arfrp1	39.9506	0.59589	0.170873	3.48732	0.000487883	0.012957
Arhgef1	106.89	0.546029	0.132802	4.11159	3.92945e-05	0.00209074
Arhgef26	3.54651	-1.65776	0.512098	-3.2372	0.00120709	0.0237873
Armc5	18.5402	0.541134	0.185602	2.91556	0.00355056	0.0492672
Arrdc2	18.0569	0.983743	0.271489	3.62351	0.000290637	0.00904138
Ascc3	65.879	-0.711819	0.163057	-4.36545	1.2686e-05	0.00087778
Ash1l	139.827	-0.535673	0.0910476	-5.88344	4.01827e-09	1.23549e-06
Atf6	32.4664	-0.620824	0.207293	-2.99491	0.00274524	0.0419812
Atg16l2	55.5141	0.541978	0.139204	3.89342	9.88421e-05	0.00409982
Atm	34.68	-0.563536	0.158136	-3.56361	0.000365787	0.0107918
Atp11c	94.0901	-0.519779	0.14727	-3.52943	0.000416456	0.0116201
Atp6v0b	146.94	0.590936	0.12516	4.72144	2.34185e-06	0.000231633
Atp6v1g1	54.6253	0.671649	0.181584	3.69883	0.000216599	0.00750784
Atp7a	15.1841	-0.720747	0.194997	-3.69619	0.000218859	0.00755479
AU041133	27.1801	-0.701885	0.209117	-3.35642	0.0007896	0.0178122
Aup1	42.1648	0.662305	0.149015	4.44454	8.80815e-06	0.000650286
AY036118	116.661	-1.2344	0.277014	-4.45607	8.34758e-06	0.000628308
B230312C02Rik	53.8432	2.5566	0.777652	3.28759	0.00101047	0.0211473
B3galt2	10.1146	-1.04357	0.240588	-4.3376	1.44046e-05	0.000953921
B4galt7	8.18951	0.820004	0.242329	3.38385	0.000714782	0.0167615
Bag6	50.4729	0.539397	0.107355	5.02442	5.0496e-07	6.77524e-05
Bbc3	13.2119	0.759172	0.249964	3.03713	0.00238843	0.0383092
Bin1	171.015	0.633627	0.134665	4.7052	2.53623e-06	0.000249188
Birc6	206.348	-0.525636	0.0824542	-6.37488	1.83106e-10	1.04641e-07
Bola2	15.9088	0.623279	0.189176	3.29471	0.000985244	0.0208346
Bpnt2	52.1458	-0.537296	0.183358	-2.93032	0.00338617	0.0478906
Brwd3	25.6507	-0.833127	0.155931	-5.34293	9.14538e-08	1.64085e-05
Btaf1	64.4168	-0.651504	0.120192	-5.4205	5.94312e-08	1.13213e-05
Btbd19	11.1083	1.48036	0.361587	4.09405	4.23896e-05	0.00222397
C030015A19Rik	7.47448	-1.11253	0.369379	-3.0119	0.00259615	0.0403673
C030017B01Rik	168.765	-0.596588	0.133614	-4.46501	8.00667e-06	0.000608586
C130075A20Rik	2.63751	-2.35576	0.809917	-2.90865	0.00362999	0.0498316
C230031I18Rik	76.6393	-0.613126	0.198286	-3.09213	0.00198723	0.0335757
C730045M19Rik	6.55691	-1.46247	0.341749	-4.27936	1.87431e-05	0.00116147
Cap1	43.5865	-0.563563	0.130216	-4.32792	1.50528e-05	0.000975899
Capn10	17.8966	0.77922	0.212572	3.66568	0.00024668	0.00806415
Capn11	2.97381	1.92552	0.524926	3.66817	0.000244289	0.00805402
Car11	71.395	0.656127	0.173002	3.79259	0.000149082	0.00555637
Carmil2	31.8721	0.725399	0.129704	5.59271	2.23549e-08	5.30672e-06
Casp12	4.24862	-1.85177	0.567603	-3.26245	0.00110455	0.0223371
Casp8ap2	21.5909	-0.802769	0.17707	-4.53364	5.79769e-06	0.000468369
Cc2d1b	80.6722	0.550291	0.129944	4.23482	2.28735e-05	0.00136798
Ccdc107	39.4083	0.557465	0.184546	3.02074	0.00252158	0.039824
Ccdc12	23.3759	0.725105	0.162621	4.45887	8.23914e-06	0.000623186
Ccdc124	18.5398	0.85119	0.153437	5.54749	2.89792e-08	6.27555e-06
Ccdc127	39.5824	-0.515775	0.167199	-3.08479	0.00203694	0.0340857
Ccdc28b	35.8156	0.67333	0.230461	2.92166	0.00348169	0.04875
Ccdc88a	218.94	-0.540575	0.0987157	-5.47608	4.34863e-08	8.7142e-06
Ccl25	21.2336	-0.685008	0.182304	-3.75749	0.000171623	0.00620175
Ccl27a	59.2193	0.548454	0.155231	3.53316	0.000410631	0.0115201
Ccnj	8.4388	0.863788	0.237383	3.63879	0.000273924	0.00873273
Ccser1	21.8347	-0.847995	0.259299	-3.27033	0.00107421	0.0219247
Cct6a	122.925	1.25441	0.285451	4.3945	1.11029e-05	0.000789485
Cda	16.4997	1.09228	0.323512	3.37631	0.000734663	0.0170721
Cdan1	27.6296	0.558564	0.173531	3.21881	0.00128725	0.02489
Cdc7	28.4651	0.752283	0.145227	5.18005	2.21823e-07	3.52858e-05
Cdk10	63.2277	0.67604	0.158561	4.26359	2.01167e-05	0.0012125
Cdk2ap1	37.1713	0.573284	0.125961	4.5513	5.33166e-06	0.000449564
Cdk5	129.025	0.573468	0.115127	4.98117	6.32021e-07	7.80166e-05
Cdk9	73.3417	0.557987	0.165408	3.37339	0.000742483	0.017202
Ceacam2	3.51226	-1.31706	0.416067	-3.1655	0.00154819	0.0283375
Cep170	165.206	-0.60638	0.121095	-5.00746	5.51525e-07	7.15129e-05
Cep350	102.669	-0.637724	0.107093	-5.95487	2.6028e-09	8.7307e-07
Cert1	94.2621	-0.521595	0.11493	-4.53839	5.66852e-06	0.000462779
Cfh	7.16936	-2.14857	0.561962	-3.82333	0.00013166	0.00512918
Chaserr	35.4596	-0.731772	0.150122	-4.87453	1.09068e-06	0.000119356
Chmp2a	123.257	0.747635	0.136862	5.4627	4.68956e-08	9.15948e-06
Cirbp	33.5722	0.519098	0.148034	3.50662	0.000453841	0.0122896
Cldn19	2.28268	-2.19946	0.724493	-3.03586	0.0023985	0.038391
Coil	24.1738	0.592281	0.199331	2.97134	0.00296502	0.0441179
Col19a1	3.14975	-3.88945	1.09507	-3.55179	0.000382622	0.0110597
Commd4	49.776	0.634796	0.146515	4.33263	1.47338e-05	0.000967418
Copg2	41.5182	-0.521946	0.13496	-3.86741	0.000109996	0.00443144
Cox17	39.6486	0.628013	0.108375	5.79484	6.83878e-09	1.91859e-06
Cox7b	78.9969	-0.754091	0.146433	-5.14974	2.60845e-07	3.87003e-05
Cp	8.94267	-2.00273	0.596987	-3.35473	0.000794425	0.0178949
Cpeb3	27.0415	-0.758397	0.205249	-3.69501	0.000219876	0.00757296
Cpsf1	89.0361	0.776713	0.0991161	7.8364	4.63647e-15	6.5037e-12
Cr2	4.68172	-1.23501	0.319392	-3.86675	0.000110295	0.00443191
Creld2	10.7734	0.809581	0.259994	3.11384	0.00184669	0.0319445
Crocc	21.7607	0.932474	0.295883	3.1515	0.00162435	0.0293831
Csf2ra	31.1083	0.812514	0.263419	3.0845	0.00203896	0.0340857
Csnk1g2	41.7648	0.522755	0.106982	4.88636	1.02716e-06	0.000114022
Cul4b	18.8681	-0.664219	0.192446	-3.45147	0.000557548	0.0142201
D130040H23Rik	21.6696	-0.665224	0.209864	-3.16979	0.00152549	0.0281558
Dalrd3	59.7417	0.834385	0.165657	5.03681	4.7336e-07	6.40697e-05
Dbn1	52.881	0.696876	0.202047	3.44908	0.00056249	0.0143221
Dcaf15	20.0656	0.772402	0.230373	3.35284	0.000799876	0.0179914
Ddrgk1	33.8601	0.567875	0.188212	3.01721	0.00255116	0.0399639
Ddx23	12.9651	-0.893509	0.20483	-4.3622	1.28762e-05	0.000886961
Ddx5	1071.63	0.528329	0.0864861	6.10883	1.00363e-09	4.69275e-07
Dedd2	28.5823	0.637546	0.124234	5.13181	2.86966e-07	4.17725e-05
Dhrs7b	7.52	0.689471	0.233647	2.95091	0.00316842	0.0460779
Dhx16	21.9261	0.577104	0.18883	3.05621	0.00224157	0.0365232
Dhx9	64.9364	-0.515515	0.0860903	-5.98807	2.12344e-09	7.44652e-07
Dmxl1	120.848	-0.666871	0.108886	-6.12452	9.09586e-10	4.38591e-07
Dnaja4	25.7322	0.721945	0.247855	2.91277	0.00358234	0.0493266
Dnase2a	6.72807	-0.987237	0.269109	-3.66854	0.000243936	0.00805402
Dnlz	20.4264	0.706117	0.17688	3.99207	6.55001e-05	0.00306263
Dst	1316.61	-0.608904	0.0677742	-8.9843	2.60393e-19	6.69643e-16
Dtx3	192.46	0.533988	0.0697698	7.65357	1.95474e-14	2.32013e-11
Dus3l	49.5647	0.576664	0.136372	4.22861	2.35141e-05	0.00139013
Dut	10.5645	0.69182	0.232975	2.96951	0.00298279	0.0442969
Dvl1	81.4872	0.534965	0.147279	3.63233	0.000280874	0.00886275
Dxo	7.75304	1.13266	0.303779	3.72857	0.000192568	0.00682776
Dync2h1	58.8279	-0.536413	0.107459	-4.99177	5.98288e-07	7.50535e-05
Dynlt1b	52.0691	-0.951133	0.204307	-4.65541	3.23339e-06	0.000304214
Dynlt1c	81.48	-0.793085	0.215582	-3.67882	0.000234317	0.00787694
Dynlt1f	40.358	-0.51149	0.141523	-3.61418	0.000301294	0.00922415
Dzank1	49.9786	-0.532285	0.134494	-3.95769	7.56771e-05	0.00335206
E430024I08Rik	18.9125	-0.669542	0.177412	-3.77395	0.000160685	0.0058614
Ednrb	4.30215	-2.77604	0.639935	-4.33801	1.43779e-05	0.000953921
Eea1	115.806	-0.536882	0.11204	-4.79187	1.65231e-06	0.000169968
Eepd1	143.705	0.786526	0.193324	4.06844	4.7329e-05	0.00239438
Eif2s1	16.3772	-0.69785	0.203177	-3.4347	0.000593218	0.0148593
Entpd4	30.4539	0.616203	0.162428	3.7937	0.000148419	0.00554504
Entr1	103.677	0.561945	0.128259	4.38133	1.17956e-05	0.000831078
Eps8l3	4.15226	-1.10175	0.33339	-3.30469	0.000950809	0.0203199
Ercc2	16.9906	0.664264	0.20782	3.19634	0.00139185	0.0263852
Erdr1	162.345	1.16008	0.223295	5.19527	2.04418e-07	3.28559e-05
Exd2	61.5614	0.516185	0.136049	3.7941	0.00014818	0.00554504
Exosc2	20.0551	1.10132	0.340947	3.23018	0.00123714	0.0241633
Ext2	19.1513	-0.50437	0.156897	-3.21466	0.00130601	0.0251539
F8	13.7434	-0.851919	0.250044	-3.40707	0.000656635	0.0160824
Fam120c	13.3798	-0.596429	0.180916	-3.29673	0.000978192	0.0207613
Fam131a	34.4482	0.566445	0.142992	3.96138	7.45184e-05	0.00333281
Fam13b	72.2487	-0.608758	0.109466	-5.56118	2.67961e-08	6.04574e-06
Fam177a2	54.0246	1.17343	0.251205	4.67118	2.99468e-06	0.000287006
Fam210a	21.2282	-0.649937	0.194885	-3.33498	0.000853045	0.0188845
Fam214b	80.3403	0.619144	0.184398	3.35766	0.000786064	0.0177584
Farp2	11.7247	-0.6268	0.215638	-2.90672	0.00365243	0.0499177
Faxc	43.2801	-0.897076	0.1484	-6.04499	1.49415e-09	5.91148e-07
Fbxo17	9.59105	1.15244	0.350786	3.28532	0.00101867	0.0211834
Fem1a	15.4077	-0.836534	0.234684	-3.56451	0.000364534	0.0107918
Fibp	33.3726	0.515163	0.154191	3.34106	0.000834594	0.0186095
Fiz1	9.26488	0.740323	0.23656	3.12953	0.00175086	0.0306997
Flot1	143.508	0.563011	0.117748	4.7815	1.73993e-06	0.000177795
Fpgs	15.7251	0.572772	0.185609	3.08591	0.00202932	0.0339982
Frat2	5.83719	1.00703	0.31124	3.23554	0.00121413	0.0238649
Frmd3	120.486	-0.534203	0.157201	-3.39822	0.000678262	0.0163058
Ftl1-ps1	14.6509	0.64793	0.177735	3.64549	0.000266881	0.00856126
Galt	45.1995	0.599954	0.200657	2.98995	0.00279022	0.042375
Gcdh	22.1601	0.757314	0.216883	3.4918	0.000479769	0.0127855
Gigyf1	89.3047	0.906295	0.116771	7.76128	8.40769e-15	1.08109e-11
Gjc3	6.57085	-2.03455	0.597867	-3.40301	0.000666476	0.016246
Glt1d1	3.88163	2.90449	0.564758	5.14289	2.70546e-07	3.97574e-05
Gm10046	4.56613	-3.32706	0.765259	-4.34762	1.3762e-05	0.000935426
Gm10146	14.9707	0.759339	0.238547	3.18319	0.00145664	0.0272105
Gm10232	12.4069	1.22488	0.223903	5.47059	4.48545e-08	8.87314e-06
Gm10240	19.5639	-2.97996	0.26882	-11.0853	1.47785e-28	2.28033e-24
Gm10263	19.6152	0.64234	0.192572	3.33558	0.000851225	0.0188845
Gm10443	14.5246	1.03183	0.206282	5.00203	5.67283e-07	7.29432e-05
Gm10478	6.38202	1.45272	0.398975	3.64114	0.000271432	0.00867121
Gm10545	2.62342	-1.42811	0.455801	-3.13318	0.00172923	0.0305126
Gm10736	71.3285	0.615726	0.169544	3.63166	0.000281606	0.00886771
Gm10933	3.61798	-1.56278	0.425381	-3.67385	0.000238927	0.0079625
Gm11575	6.62467	-1.38702	0.455573	-3.04456	0.00233019	0.0375311
Gm11652	3.07549	-1.44719	0.436493	-3.3155	0.000914808	0.0197973
Gm11687	3.22797	1.22706	0.376242	3.26135	0.00110881	0.022394
Gm12097	7.90535	-0.898571	0.271599	-3.30845	0.000938146	0.0201338
Gm12158	12.4292	-0.798891	0.229839	-3.47587	0.000509203	0.0132944
Gm12183	11.1614	1.15823	0.219664	5.27275	1.34395e-07	2.30412e-05
Gm12184	22.9367	0.795433	0.160345	4.96076	7.02175e-07	8.34684e-05
Gm12276	4.96889	-0.990671	0.315986	-3.13517	0.00171754	0.0304161
Gm12411	8.05426	1.77351	0.304007	5.83379	5.41818e-09	1.57741e-06
Gm12892	4.02144	1.15469	0.37265	3.09858	0.00194449	0.0331579
Gm12918	5.43964	0.942093	0.287993	3.27123	0.0010708	0.0219131
Gm12966	11.3955	0.680389	0.220854	3.08073	0.00206497	0.0343716
Gm13075	3.95766	1.38831	0.385061	3.60542	0.000311651	0.00946608
Gm13456	15.843	0.562099	0.18596	3.02269	0.00250539	0.0396494
Gm13525	9.92112	-1.21268	0.361826	-3.35155	0.00080361	0.0180145
Gm13650	4.06142	-1.38137	0.41739	-3.30955	0.00093447	0.02011
Gm13689	8.53579	-1.31017	0.328782	-3.98492	6.75018e-05	0.00312247
Gm13833	15.2511	-1.13201	0.318366	-3.55569	0.000376995	0.0109956
Gm14150	14.4759	0.895414	0.288067	3.10835	0.00188134	0.0323264
Gm14288	15.2888	-0.989105	0.245333	-4.03168	5.53797e-05	0.00268044
Gm14325	17.8465	-0.762885	0.19063	-4.00192	6.28303e-05	0.00297384
Gm14391	15.3494	-0.624134	0.160368	-3.89189	9.94659e-05	0.00410363
Gm14399	31.1908	-0.887391	0.176804	-5.01908	5.19195e-07	6.84716e-05
Gm14411	2.90211	-1.89315	0.560014	-3.38055	0.000723413	0.0168904
Gm14412	13.2064	-1.13519	0.320117	-3.54618	0.000390866	0.011226
Gm14443	22.8618	-0.798104	0.185268	-4.30783	1.64864e-05	0.00104685
Gm14648	2.37563	1.58292	0.535044	2.95848	0.0030916	0.0454642
Gm15446	27.5955	1.51092	0.16855	8.96424	3.12425e-19	6.88673e-16
Gm15564	34.2557	-0.970127	0.164054	-5.91347	3.34976e-09	1.05483e-06
Gm16083	18.4816	-0.738345	0.252961	-2.91881	0.00351375	0.0489325
Gm16153	5.00321	-1.18669	0.371577	-3.19366	0.0014048	0.0265313
Gm16172	7.26567	-1.18414	0.351708	-3.36683	0.000760371	0.0174856
Gm16185	5.28022	-1.21874	0.346269	-3.51963	0.000432157	0.0119502
Gm16335	11.8851	0.985738	0.233629	4.21924	2.45129e-05	0.0014327
Gm16386	10.6221	-2.58168	0.521117	-4.95413	7.2653e-07	8.55753e-05
Gm1673	13.9031	0.905405	0.19955	4.53723	5.69977e-06	0.000462881
Gm17828	18.758	4.17547	0.690142	6.05015	1.44707e-09	5.91148e-07
Gm19196	4.39108	-2.0309	0.392717	-5.17141	2.3234e-07	3.62862e-05
Gm19337	4.1501	-1.71707	0.398054	-4.31367	1.60566e-05	0.0010323
Gm20536	2.92586	-1.33028	0.406125	-3.27554	0.00105461	0.0216392
Gm20555	4.10583	-1.28324	0.414186	-3.09821	0.00194692	0.0331579
Gm20605	3.14639	1.09407	0.370947	2.94938	0.00318409	0.0461244
Gm20627	3.53934	1.65604	0.385999	4.29028	1.78446e-05	0.00111928
Gm21119	11.9641	-0.955678	0.27068	-3.53066	0.000414528	0.0115873
Gm22009	10.5018	-1.22722	0.270043	-4.54455	5.50522e-06	0.000454254
Gm22442	3.26471	-1.31158	0.416683	-3.14768	0.00164574	0.0294981
Gm22786	2.3989	-1.37484	0.454276	-3.02643	0.00247458	0.0393277
Gm22813	17.5679	0.866649	0.257309	3.36813	0.000756812	0.0174553
Gm26724	9.62449	-1.06472	0.243643	-4.36999	1.24253e-05	0.000863614
Gm26788	12.137	-0.810691	0.271296	-2.98822	0.0028061	0.0424568
Gm26885	4.16126	2.0414	0.659458	3.09557	0.00196434	0.0334176
Gm26930	10.1811	-0.965131	0.266301	-3.62421	0.000289849	0.0090351
Gm26953	22.9744	-0.735574	0.232222	-3.16754	0.00153732	0.0282055
Gm27000	527.479	0.819307	0.158924	5.15534	2.53166e-07	3.86768e-05
Gm28959	6.83407	-1.12636	0.367403	-3.06573	0.00217137	0.035605
Gm29170	7.18836	-0.907635	0.273281	-3.32125	0.000896148	0.0195359
Gm29237	11.098	-1.69846	0.341597	-4.97212	6.62259e-07	7.98332e-05
Gm29783	3.059	2.60542	0.692496	3.76235	0.000168321	0.00609671
Gm3257	3.30972	-1.80323	0.50932	-3.54047	0.000399414	0.0113591
Gm32687	11.8282	1.49766	0.267619	5.59622	2.19071e-08	5.28166e-06
Gm3375	7.55458	1.28899	0.258359	4.98917	6.06398e-07	7.54574e-05
Gm3379	12.0398	0.910888	0.229122	3.97555	7.02161e-05	0.00320543
Gm36944	4.6911	-3.97259	0.808104	-4.91594	8.83593e-07	9.95171e-05
Gm37080	3.7283	-1.39355	0.432193	-3.22437	0.00126252	0.0246279
Gm37123	4.78964	-1.15812	0.376552	-3.07558	0.00210092	0.0347543
Gm37132	13.5438	-0.672263	0.194199	-3.46172	0.000536737	0.0137774
Gm37206	25.7723	-1.1813	0.193944	-6.09093	1.12256e-09	4.94887e-07
Gm37238	10.1969	-0.994339	0.310429	-3.20311	0.00135951	0.0259941
Gm37296	3.14048	-1.82289	0.531445	-3.43006	0.000603446	0.0150423
Gm37298	25.9069	-0.836352	0.235201	-3.55591	0.000376674	0.0109956
Gm37443	19.0022	-1.10454	0.35081	-3.14855	0.00164081	0.0294981
Gm37522	5.34437	-1.36878	0.310316	-4.41094	1.02924e-05	0.000742108
Gm37531	25.8582	-0.661598	0.214362	-3.08635	0.00202627	0.0339841
Gm37534	21.4788	-0.941907	0.273579	-3.44291	0.000575489	0.0145332
Gm37569	6.55491	-0.919133	0.297601	-3.08847	0.00201188	0.0338163
Gm37589	17.2892	-0.761294	0.185983	-4.09335	4.25192e-05	0.00222397
Gm37621	18.5116	-0.831454	0.265833	-3.12773	0.00176163	0.0308186
Gm37626	3.09101	-2.58721	0.746296	-3.46674	0.000526816	0.0136056
Gm37809	5.2272	-1.07828	0.317288	-3.39843	0.000677737	0.0163058
Gm37814	40.5414	-0.712942	0.21538	-3.31017	0.000932409	0.0200937
Gm37848	2.85785	-1.48041	0.495833	-2.9857	0.00282927	0.0427159
Gm37879	6.85711	-1.11905	0.378279	-2.95826	0.0030938	0.0454642
Gm3788	4.46761	0.927457	0.305695	3.03393	0.00241389	0.0385573
Gm37880	3.65126	-2.08738	0.600693	-3.47495	0.000510943	0.0133134
Gm37894	6.97638	-0.857557	0.257979	-3.32413	0.000886935	0.019432
Gm37906	9.27858	-0.81149	0.23215	-3.49554	0.000473103	0.0126956
Gm37914	10.4818	-0.962034	0.233212	-4.12514	3.70508e-05	0.00199196
Gm37983	6.84753	-1.0722	0.284638	-3.76689	0.000165293	0.00601525
Gm38085	36.9226	-0.760136	0.195299	-3.89217	9.93517e-05	0.00410363
Gm38120	17.964	-0.798488	0.26002	-3.07087	0.00213436	0.0351475
Gm38146	8.87339	-1.08559	0.294898	-3.68125	0.000232092	0.00787073
Gm38190	13.6133	-0.672254	0.213856	-3.14349	0.00166944	0.029711
Gm38255	2.19623	-3.68667	1.095	-3.36682	0.000760391	0.0174856
Gm38262	2.318	-2.69022	0.621342	-4.32969	1.4932e-05	0.000972156
Gm38348	14.6029	-0.828888	0.200344	-4.13732	3.51392e-05	0.00190245
Gm38368	7.3035	-0.919829	0.312334	-2.94502	0.00322934	0.0463522
Gm38372	8.83194	-1.33328	0.267867	-4.9774	6.4444e-07	7.82969e-05
Gm38374	5.70721	-1.57771	0.427207	-3.69309	0.000221549	0.00759665
Gm38375	4.40575	-1.08105	0.329193	-3.28394	0.00102366	0.0212567
Gm38387	5.64987	-1.16463	0.321673	-3.62056	0.000293969	0.00909565
Gm38393	104.691	-0.760194	0.128374	-5.92173	3.18582e-09	1.02411e-06
Gm38699	2.73543	-1.92904	0.456486	-4.22585	2.38043e-05	0.00139844
Gm40518	3.22629	2.77285	0.818645	3.38713	0.000706289	0.0166382
Gm41611	18.8584	-6.34853	1.45617	-4.35975	1.30208e-05	0.000891327
Gm42445	15.436	-1.16767	0.220543	-5.29456	1.19306e-07	2.06842e-05
Gm42548	8.36304	-1.196	0.261502	-4.57357	4.79484e-06	0.000415642
Gm42549	12.4883	-0.955714	0.215002	-4.44514	8.78334e-06	0.000650286
Gm42551	18.3751	-0.939525	0.235287	-3.9931	6.52154e-05	0.00305858
Gm4258	25.4588	-0.554002	0.161405	-3.43238	0.000598319	0.0149386
Gm42585	10.4426	-1.108	0.281497	-3.93609	8.28212e-05	0.00359479
Gm42672	7.18337	-1.02426	0.343895	-2.97841	0.0028975	0.0434485
Gm42843	5.30584	-1.68921	0.391831	-4.31107	1.62466e-05	0.00104019
Gm42856	6.5099	-1.27557	0.315755	-4.03976	5.35065e-05	0.00262932
Gm42869	8.45773	-1.33029	0.259916	-5.11816	3.08525e-07	4.43078e-05
Gm42941	38.1019	-1.4806	0.440528	-3.36096	0.000776731	0.0176937
Gm42972	154.966	-0.580752	0.198447	-2.92649	0.00342809	0.0483063
Gm42973	97.0656	-0.676648	0.186183	-3.63432	0.000278711	0.00881251
Gm42986	7.33983	-1.10441	0.331492	-3.33162	0.000863411	0.0190866
Gm42993	103.928	-0.722783	0.24863	-2.90707	0.00364836	0.0499062
Gm43029	3.2101	-1.0411	0.348245	-2.98956	0.00279379	0.0423876
Gm43072	2.78354	-1.72998	0.520956	-3.32078	0.000897663	0.0195359
Gm43290	7.2232	-0.96237	0.328707	-2.92774	0.00341434	0.0482006
Gm43300	8.5062	-1.08326	0.286618	-3.77946	0.000157171	0.00576046
Gm43373	46.6631	-0.846328	0.256885	-3.29458	0.000985694	0.0208346
Gm43374	26.7647	-0.963619	0.306207	-3.14695	0.00164983	0.0294981
Gm43466	6.32617	-1.19239	0.301197	-3.95882	7.53195e-05	0.00334922
Gm43484	8.58353	-1.11366	0.240732	-4.62612	3.72579e-06	0.000342196
Gm43502	38.0843	-0.830357	0.25409	-3.26796	0.00108326	0.022051
Gm43509	25.217	-0.851443	0.239387	-3.55677	0.000375445	0.0109926
Gm43662	18.8277	-0.803865	0.237901	-3.37899	0.000727523	0.0169572
Gm43665	15.0709	-0.945975	0.239886	-3.94344	8.03199e-05	0.00350095
Gm43668	12.0286	-0.611053	0.192795	-3.16944	0.00152731	0.0281558
Gm43696	58.6863	-0.856762	0.173705	-4.93228	8.12747e-07	9.35872e-05
Gm43747	3.36151	-1.60737	0.40446	-3.97411	7.06434e-05	0.00321137
Gm43788	14.3324	-0.89559	0.263814	-3.39477	0.000686861	0.0164751
Gm43848	3.11056	-1.13277	0.362851	-3.12186	0.00179711	0.031262
Gm43872	24.8981	-1.02158	0.349895	-2.91969	0.00350381	0.048857
Gm43874	47.9978	-1.25958	0.347088	-3.629	0.000284525	0.0089414
Gm43879	66.0942	-1.01667	0.323048	-3.14711	0.00164891	0.0294981
Gm43884	31.3462	-0.89482	0.307284	-2.91203	0.00359088	0.0493386
Gm43896	12.1482	-0.846795	0.27649	-3.06267	0.00219375	0.0358956
Gm44044	13.2448	1.53026	0.491958	3.11055	0.00186741	0.0321586
Gm44104	6.74932	-1.24157	0.305054	-4.07002	4.70095e-05	0.00238604
Gm44144	13.9674	-0.8933	0.273143	-3.27045	0.00107377	0.0219247
Gm44235	92.1258	-0.753721	0.208535	-3.61436	0.000301089	0.00922415
Gm4425	3.83753	-3.82071	0.598028	-6.38884	1.67149e-10	9.91962e-08
Gm44435	71.0169	-0.845422	0.223358	-3.78505	0.00015368	0.0056459
Gm44438	54.4212	-0.936574	0.217641	-4.30329	1.68282e-05	0.00106418
Gm44667	36.2222	-0.895504	0.267426	-3.34861	0.000812183	0.018136
Gm44829	8.83927	-0.968369	0.247773	-3.9083	9.29487e-05	0.00388739
Gm45041	9.63922	-1.13853	0.373322	-3.04973	0.00229047	0.0370466
Gm45088	4.71504	-1.02808	0.328425	-3.13034	0.00174606	0.0306854
Gm45184	5.4453	1.43381	0.452346	3.16972	0.00152585	0.0281558
Gm45221	9.32474	-0.866187	0.273128	-3.17136	0.00151725	0.0280774
Gm45223	16.3804	-0.62174	0.173531	-3.58287	0.000339836	0.0102017
Gm45461	8.14717	-1.4341	0.446078	-3.2149	0.00130489	0.0251539
Gm45477	7.5911	-1.15119	0.252938	-4.55129	5.33184e-06	0.000449564
Gm45804	76.109	-0.836075	0.254973	-3.27907	0.0010415	0.0215132
Gm45853	3.11592	-1.64436	0.418322	-3.93085	8.46444e-05	0.00364822
Gm47004	2.66643	-1.32673	0.449516	-2.95145	0.00316283	0.0460401
Gm47166	3.92946	-1.34972	0.406442	-3.32083	0.000897509	0.0195359
Gm47551	19.4177	1.44742	0.496686	2.91416	0.00356645	0.049286
Gm47588	4.5214	-1.78763	0.446803	-4.00093	6.30946e-05	0.00297722
Gm47594	9.95692	1.78539	0.439944	4.05822	4.94486e-05	0.00247724
Gm47602	15.5395	-0.774369	0.254331	-3.04473	0.00232892	0.0375311
Gm47750	9.82015	1.56251	0.22687	6.88722	5.68935e-12	4.62035e-09
Gm47826	8.68996	-0.771574	0.216814	-3.55869	0.000372714	0.0109446
Gm47898	3.68974	-1.03614	0.332041	-3.12051	0.0018054	0.0313708
Gm48007	2.54892	3.78505	1.06041	3.5694	0.000357795	0.0106373
Gm48063	7.1164	-1.74628	0.374277	-4.66574	3.07508e-06	0.000292892
Gm48138	5.33709	-1.02614	0.336444	-3.04996	0.0022887	0.0370466
Gm48139	9.95945	-1.38941	0.321483	-4.3219	1.54694e-05	0.000998715
Gm48267	68.466	-0.587317	0.196662	-2.98643	0.00282254	0.042656
Gm4828	18.0064	0.830281	0.196988	4.21488	2.49909e-05	0.00145203
Gm48627	5.63215	-1.14085	0.387946	-2.94075	0.00327419	0.0467784
Gm48870	26.1603	-0.820823	0.232299	-3.53348	0.00041013	0.0115201
Gm48961	5.8927	-1.13044	0.352501	-3.20692	0.00134165	0.0257164
Gm49204	18.4033	-0.99272	0.200478	-4.95176	7.3545e-07	8.59697e-05
Gm4924	61.3893	-1.5057	0.219298	-6.86601	6.6024e-12	5.09375e-09
Gm49380	3.74818	1.41205	0.440831	3.20316	0.0013593	0.0259941
Gm49396	4.4089	0.980755	0.336299	2.91632	0.00354188	0.0492353
Gm49411	6.16772	-1.21645	0.306125	-3.97371	7.07625e-05	0.00321137
Gm49658	11.6034	-0.984315	0.25506	-3.85915	0.000113784	0.00453667
Gm49660	7.17079	-1.1286	0.300791	-3.7521	0.000175357	0.00627785
Gm49676	9.23938	-2.44522	0.466087	-5.24628	1.55198e-07	2.57494e-05
Gm49739	3.63058	1.1589	0.375079	3.08974	0.00200333	0.0337461
Gm49759	11.9609	-0.807269	0.250576	-3.22166	0.00127452	0.0247737
Gm50055	3.04693	-1.26718	0.427496	-2.96419	0.00303482	0.0448109
Gm50455	3.76624	1.25222	0.415785	3.01171	0.00259785	0.0403673
Gm5141	11.3734	-0.632997	0.209714	-3.01838	0.00254132	0.0398908
Gm53040	10.4054	1.63993	0.285259	5.74892	8.9817e-09	2.43136e-06
Gm5464	2.21916	-1.81588	0.513196	-3.53837	0.000402598	0.0113983
Gm5512	2.92179	1.49906	0.478381	3.13361	0.0017267	0.0305126
Gm5850	3.94599	1.55701	0.370308	4.20464	2.615e-05	0.00150557
Gm6061	29.1894	0.8382	0.170473	4.9169	8.79241e-07	9.95171e-05
Gm6166	6.12618	-1.69106	0.450147	-3.75668	0.000172186	0.00620754
Gm6563	6.43291	1.33323	0.291072	4.5804	4.64091e-06	0.000406871
Gm6710	32.4889	-0.858542	0.173077	-4.96047	7.03233e-07	8.34684e-05
Gm6969	3.00472	1.61235	0.395263	4.07919	4.51934e-05	0.00232406
Gm7964	6.89517	0.918404	0.277413	3.3106	0.00093095	0.0200903
Gm8355	63.638	0.776614	0.194903	3.98462	6.75893e-05	0.00312247
Gm8399	12.2974	0.721281	0.243895	2.95735	0.00310296	0.0455554
Gm9269	2.23841	-1.66768	0.475592	-3.50653	0.00045399	0.0122896
Gm9774	10.0333	0.856277	0.2601	3.2921	0.000994408	0.0209042
Gm9801	61.3589	-0.591163	0.136106	-4.34341	1.40287e-05	0.000944203
Gm9843	26.8382	0.778856	0.213405	3.64966	0.000262592	0.00844125
Gm9844	14.8493	0.759879	0.216461	3.51047	0.000447309	0.0121943
Gm9916	61.6702	-0.993944	0.304072	-3.26878	0.00108013	0.0220164
Gnb2	141.539	1.06743	0.099968	10.6777	1.29391e-26	6.65503e-23
Gpr21	8.43637	-1.07878	0.235429	-4.58221	4.60092e-06	0.00040567
Gpr89	26.5517	-0.634341	0.149829	-4.23377	2.29804e-05	0.00136906
Gramd1a	85.4012	0.548429	0.187099	2.93122	0.00337639	0.047796
Gsk3a	26.9315	0.613914	0.194047	3.16374	0.00155755	0.0284078
Gspt1	28.3865	-0.61124	0.175606	-3.48075	0.000500007	0.0131015
Gtpbp6	63.0364	0.619399	0.132855	4.66221	3.12832e-06	0.000296135
Gulp1	3.39515	-1.44042	0.452182	-3.18548	0.00144515	0.0270615
H2aj	9.32819	0.696958	0.212089	3.28617	0.00101561	0.0211483
H2bu2	22.5742	0.70697	0.237815	2.97277	0.00295127	0.0439557
H2-DMa	18.5205	-0.885588	0.193106	-4.58602	4.51781e-06	0.000402947
H2-K2	12.2987	1.07383	0.242326	4.43135	9.36457e-06	0.000684812
H2-Q1	2.39357	-3.70126	0.972882	-3.80442	0.000142135	0.00539631
H2-Q2	6.34234	-5.68292	1.25082	-4.54335	5.53673e-06	0.000454424
Hcn3	34.4722	0.821184	0.223456	3.67493	0.000237916	0.007946
Hdac1	32.8312	0.614257	0.203901	3.01252	0.00259089	0.0403404
Heatr5b	27.4306	-0.744863	0.200523	-3.7146	0.000203523	0.00715343
Hectd1	83.3062	-0.520323	0.0935895	-5.55963	2.70354e-08	6.04574e-06
Hecw2	23.4794	-0.666636	0.218782	-3.04704	0.00231109	0.0373014
Hint2	13.0818	0.719519	0.244087	2.9478	0.00320045	0.0462279
Hnrnph1	439.81	0.603459	0.0926886	6.51061	7.48463e-11	5.02121e-08
Hsf4	13.4449	0.918663	0.25126	3.65622	0.000255962	0.00829725
Hspbp1	22.0227	0.540011	0.164309	3.28656	0.00101419	0.0211473
Hspd1-ps3	17.4596	1.20037	0.210413	5.70482	1.16463e-08	3.04581e-06
Htatip2	26.1904	0.720348	0.203747	3.53549	0.000407014	0.0115022
Hypk	44.5657	0.692761	0.11307	6.12685	8.96376e-10	4.38591e-07
Ide	85.1975	-0.986797	0.152709	-6.46193	1.03376e-10	6.38036e-08
Ier3	7.49761	0.968273	0.329811	2.93585	0.0033264	0.0472617
Iglon5	10.5686	0.710646	0.234816	3.0264	0.00247487	0.0393277
Ino80	52.7073	-0.64939	0.158759	-4.09041	4.30615e-05	0.00224473
Ints7	21.8874	0.829138	0.171733	4.82806	1.37868e-06	0.000144715
Iqcc	19.075	0.79436	0.234074	3.39362	0.000689754	0.0164751
Irf3	32.3642	0.504288	0.164943	3.05734	0.0022331	0.0364236
Isca2	40.8641	0.518514	0.150423	3.44704	0.000566755	0.014407
Itgb8	10.9243	-1.07399	0.360692	-2.97758	0.00290533	0.0435235
Jmjd4	10.6678	-0.88551	0.269903	-3.28085	0.00103495	0.0214353
Kansl2-ps	8.5513	1.17109	0.327061	3.58065	0.000342739	0.0102689
Kcnf1	12.8952	-2.63098	0.802858	-3.27701	0.00104912	0.02159
Kcng3	20.3239	-1.08587	0.299931	-3.6204	0.00029415	0.00909565
Klhl11	5.98662	-1.71461	0.452175	-3.79192	0.000149487	0.00555803
Klhl26	19.77	0.5694	0.189665	3.00213	0.00268098	0.0412438
Kmt5c	31.8934	0.742696	0.209458	3.5458	0.000391419	0.011226
Lama2	6.43181	-1.67986	0.558448	-3.00809	0.00262893	0.0407273
Lamtor4	31.9322	0.761393	0.159482	4.77418	1.80445e-06	0.000183176
Lars2	598.828	-1.15182	0.124109	-9.28068	1.68394e-20	5.19663e-17
Leng9	42.9436	-0.847791	0.213433	-3.97216	7.12229e-05	0.00322278
Lncpint	152.024	-0.907721	0.199409	-4.55207	5.31213e-06	0.000449564
Lnpep	233.306	-0.610137	0.139966	-4.35918	1.30551e-05	0.000891327
Lrrcc1	80.0998	-0.504208	0.170768	-2.95259	0.00315119	0.0459139
Lsm12	14.1542	-0.664253	0.191175	-3.47458	0.000511655	0.0133134
Luzp2	142.976	-0.727689	0.24638	-2.95352	0.00314173	0.0458194
Lypla2	49.3331	0.804942	0.133653	6.02264	1.71594e-09	6.45781e-07
Manbal	17.5671	0.786365	0.163378	4.81316	1.48565e-06	0.000154889
Map1a	353.863	-0.66352	0.194112	-3.41823	0.000630302	0.015536
Map1b	1062.8	-0.516031	0.176602	-2.92199	0.00347803	0.04875
Map4k2	79.1439	0.551571	0.110142	5.00782	5.50495e-07	7.15129e-05
Mapt	614.594	0.522917	0.135361	3.86314	0.000111939	0.00448628
Matk	4.2651	3.36056	0.868423	3.86973	0.000108958	0.00440109
Maz	59.1589	0.564676	0.158443	3.5639	0.000365387	0.0107918
Mbd5	79.6021	-0.501042	0.0901195	-5.55975	2.70157e-08	6.04574e-06
Mcl1	51.6066	0.508598	0.167708	3.03264	0.00242425	0.0386827
Mcm3ap	45.8872	0.508952	0.122265	4.1627	3.14509e-05	0.00174564
Mcm9	11.8057	-0.837674	0.201941	-4.14812	3.35216e-05	0.00183418
Mcph1	20.4722	-0.7965	0.175116	-4.54842	5.40496e-06	0.000452159
Mcrs1	20.5438	0.583488	0.171185	3.40853	0.000653146	0.0160223
Mdp1	24.0284	0.537628	0.157192	3.42019	0.000625766	0.0154804
Me2	30.4678	-0.556013	0.13826	-4.0215	5.78277e-05	0.00276248
Med13	61.9278	-0.639297	0.11978	-5.33728	9.43538e-08	1.67342e-05
Megf11	6.44529	-0.880795	0.300277	-2.93328	0.00335406	0.0475235
Mfsd10	39.3975	0.76348	0.17051	4.47762	7.54805e-06	0.000585258
Mib2	21.4529	0.690396	0.165144	4.18058	2.90769e-05	0.00164795
Miip	31.5723	0.537444	0.181078	2.96803	0.00299719	0.0444413
Mipol1	13.2078	-0.841503	0.237428	-3.54424	0.000393747	0.011251
Mir344-2	2.75668	-1.43356	0.435288	-3.29337	0.00098993	0.0208811
Mir453	14.536	-1.22623	0.300088	-4.08622	4.38449e-05	0.00227022
Mir5136	5.29588	0.991154	0.297781	3.32847	0.000873247	0.0192185
Mir6236	21.1526	-1.42829	0.258709	-5.52085	3.3736e-08	7.13078e-06
Mir6928	4.30368	-0.946723	0.320223	-2.95645	0.00311207	0.0456023
Mlf2	80.9306	0.609463	0.119123	5.11625	3.11674e-07	4.43078e-05
Morf4l1-ps1	14.6501	0.732453	0.231582	3.16282	0.00156249	0.0284308
Morn4	19.0299	0.558894	0.158981	3.51549	0.000438948	0.0120516
Mospd3	11.977	1.01859	0.227898	4.46948	7.84099e-06	0.000598943
Mphosph6	14.6705	0.587049	0.189922	3.091	0.00199482	0.0336394
Mplkip	26.4613	-0.528934	0.179514	-2.94648	0.00321411	0.0462279
Mpnd	39.0091	0.581545	0.175777	3.30844	0.000938186	0.0201338
Mrpl38	17.6468	0.678904	0.179265	3.78715	0.000152382	0.0056116
Mrpl4	25.5124	0.651834	0.140621	4.63541	3.56232e-06	0.000329141
Mrps17	36.7209	0.516526	0.154878	3.33505	0.000852853	0.0188845
Msantd2	50.256	0.579438	0.19614	2.9542	0.0031348	0.0457946
Mtcp1	13.7556	-0.84288	0.235459	-3.57973	0.000343953	0.0102853
Mterf1b	11.1599	0.761023	0.243769	3.12191	0.00179683	0.031262
Mtrex	34.2036	-0.612401	0.156199	-3.92066	8.83082e-05	0.0037745
Nasp	26.5173	0.629461	0.181678	3.4647	0.00053082	0.0136737
Ndufv1	43.3497	0.534738	0.145101	3.68528	0.000228454	0.00778156
Neb	3.16569	-2.07977	0.509918	-4.07863	4.53014e-05	0.00232406
Nf1	62.3713	-0.742307	0.238256	-3.11559	0.00183579	0.0317916
Nip7	16.3861	1.12735	0.267493	4.21451	2.50317e-05	0.00145203
Noc4l	7.70861	0.743883	0.249719	2.97888	0.00289304	0.0434237
Noct	11.3452	0.91947	0.234565	3.91989	8.85882e-05	0.00377601
Nol10	19.7842	-0.565701	0.176985	-3.19632	0.00139194	0.0263852
Nop9	10.9444	0.969948	0.236197	4.10652	4.01658e-05	0.00212975
Nopchap1	68.4831	-0.674875	0.168507	-4.00504	6.2008e-05	0.00294395
Nr2c2	77.2523	-0.543049	0.114913	-4.72575	2.29268e-06	0.000228233
Nrg3	44.3181	-1.08337	0.322427	-3.36004	0.000779323	0.0176937
Nudt3	77.1178	0.560636	0.152008	3.68821	0.000225839	0.0077266
Nup98	46.6015	-0.514896	0.121853	-4.22555	2.3836e-05	0.00139844
Nwd1	3.23289	-1.62591	0.527895	-3.07998	0.00207011	0.034383
Oaz1	126.692	0.520884	0.142269	3.66125	0.000250991	0.00817044
Oaz1-ps	73.1844	0.572433	0.163622	3.49852	0.000467855	0.0126206
Ogfod2	10.8988	0.692137	0.227983	3.03592	0.00239805	0.038391
Olfr920	13.6891	-1.29276	0.370157	-3.49246	0.000478595	0.0127763
P4htm	27.328	0.585146	0.179141	3.26639	0.00108928	0.0221152
Pals1	23.7751	-0.510879	0.16596	-3.07832	0.00208168	0.0345009
Papolg	22.2667	-0.584845	0.154398	-3.78792	0.000151916	0.00560782
Pcca	25.9962	-0.702876	0.14655	-4.79614	1.61749e-06	0.000167502
Pcdha5	3.60284	-1.10628	0.372853	-2.96708	0.00300642	0.0444766
Pcdhb14	9.43102	-1.10248	0.33164	-3.32432	0.000886343	0.019432
Pcdhgb4	9.87589	-0.865558	0.273622	-3.16334	0.00155972	0.0284137
Pcgf1	151.931	0.586125	0.185802	3.15457	0.00160735	0.0291096
Pcgf2	47.0357	0.768273	0.240661	3.19235	0.00141121	0.0265872
Pcm1	104.533	-0.653473	0.105934	-6.16867	6.88683e-10	3.58328e-07
Pcnx	66.6399	-0.848525	0.223558	-3.79555	0.000147318	0.00553068
Pcyt2	114.119	0.670506	0.167037	4.01412	5.96674e-05	0.00284157
Pdzd8	56.8962	-0.621169	0.203278	-3.05575	0.00224495	0.0365396
Pef1	21.8176	0.571897	0.185952	3.0755	0.00210147	0.0347543
Pet100	35.958	0.567916	0.157476	3.60637	0.000310513	0.00945688
Pex6	30.6857	0.674115	0.166796	4.04154	5.31006e-05	0.00261771
Pgap6	29.6309	0.533056	0.132542	4.0218	5.77558e-05	0.00276248
Pigyl	6.52171	1.06716	0.316189	3.37506	0.000737992	0.0171236
Pir	24.4309	-0.540535	0.169466	-3.18964	0.00142451	0.0268052
Plekhj1	30.26	0.637947	0.134354	4.74824	2.05193e-06	0.000206937
Plppr2	36.9687	0.552613	0.147408	3.74886	0.000177642	0.00634496
Pnpla8	81.6798	-0.796072	0.107831	-7.38262	1.55199e-13	1.4967e-10
Pola2	29.9877	0.967251	0.259449	3.7281	0.00019293	0.00682776
Polr2l	31.2416	0.567845	0.151556	3.74678	0.000179122	0.00638304
Polr3gl	24.4085	0.517111	0.177472	2.91376	0.00357108	0.049286
Pop7	6.46731	1.02652	0.301831	3.40099	0.000671416	0.0162637
Poteb	11.1996	-0.93284	0.289603	-3.2211	0.00127699	0.0247737
Ppie	9.51383	0.704935	0.233904	3.01378	0.00258015	0.0402953
Ppip5k2	99.0562	-0.545476	0.148639	-3.6698	0.000242737	0.0080524
Ppp1r37	27.2805	0.520181	0.146587	3.54861	0.00038727	0.0111693
Ppp2r3d	29.4707	0.757664	0.142156	5.3298	9.83228e-08	1.724e-05
Ppp6r2	42.9243	-0.630972	0.154775	-4.07671	4.56784e-05	0.00233383
Pprc1	18.9387	0.588354	0.168301	3.49584	0.000472567	0.0126956
Prepl	74.4436	-0.542314	0.141802	-3.82444	0.000131072	0.00512918
Ptms	110.647	0.645949	0.112701	5.73154	9.95229e-09	2.64765e-06
Ptp4a3	17.1962	0.743321	0.242962	3.05941	0.00221775	0.0362206
Pycr2	13.2239	0.711905	0.239867	2.96791	0.00299828	0.0444413
Rab24	45.6283	0.543801	0.150032	3.62456	0.00028945	0.0090351
Rab3gap1	64.6753	-0.539797	0.124476	-4.33656	1.44728e-05	0.000954341
Rac3	23.1249	0.65356	0.184559	3.54121	0.000398301	0.0113591
Rapgef2	26.3032	-0.760094	0.230052	-3.30401	0.000953128	0.0203413
Rb1	53.1133	-0.521221	0.150119	-3.47204	0.000516516	0.0133947
Rbck1	52.0082	0.559413	0.169976	3.29112	0.000997894	0.020949
Rbm12	10.5279	-0.768122	0.254703	-3.01576	0.00256338	0.0401146
Rbm14	10.7296	-0.799336	0.226219	-3.53346	0.000410159	0.0115201
Rbm3	164.995	0.563233	0.0813635	6.92243	4.43965e-12	3.80576e-09
Rcor3	122.136	-0.536787	0.162926	-3.29466	0.000985398	0.0208346
Rela	23.5563	0.531128	0.181896	2.91996	0.00350075	0.048857
Rer1	42.2745	0.57645	0.14555	3.9605	7.47932e-05	0.00333543
Rfc2	26.8535	0.588239	0.157725	3.72952	0.000191844	0.00682064
Rfng	42.6456	0.640133	0.149296	4.28767	1.80558e-05	0.00112794
Rgl2	52.037	0.621706	0.179784	3.45808	0.000544047	0.0139215
Rhbdd3	26.0826	0.616011	0.183343	3.35988	0.00077976	0.0176937
Ring1	34.2003	0.632406	0.171884	3.67927	0.000233902	0.00787694
Rn7s2	19.5838	-0.580307	0.164457	-3.52862	0.000417738	0.0116348
Rnf13	69.9743	-0.51726	0.145637	-3.5517	0.000382752	0.0110597
Rnpc3	167.259	-0.529824	0.109713	-4.82918	1.371e-06	0.000144715
Rnps1-ps	11.9209	0.733186	0.208008	3.52479	0.00042382	0.0117618
Rpl13	70.1223	0.574302	0.126053	4.55605	5.21238e-06	0.000446817
Rpl14	84.099	0.521555	0.115266	4.5248	6.04524e-06	0.000485327
Rpl15-ps3	12.193	0.669663	0.229194	2.92181	0.00348	0.04875
Rpl17-ps3	6.6964	0.951521	0.286787	3.31786	0.000907097	0.0197134
Rpl19-ps11	20.6665	0.623413	0.20419	3.0531	0.00226492	0.0367871
Rpl19-ps7	6.98307	1.06407	0.30557	3.48225	0.000497211	0.0130794
Rpl21	70.8404	0.728213	0.122414	5.94876	2.70185e-09	8.87011e-07
Rpl21-ps8	3.45255	2.105	0.510966	4.11965	3.79451e-05	0.00202593
Rpl27a-ps4	6.56439	0.771324	0.259117	2.97674	0.00291334	0.0436012
Rpl38	79.2645	0.51171	0.146329	3.49699	0.000470537	0.0126708
Rpl38-ps2	9.89261	0.985079	0.304644	3.23354	0.00122267	0.0239324
Rpl3-ps2	19.034	1.12078	0.201433	5.56402	2.63626e-08	6.04574e-06
Rpl6l	9.29487	0.936555	0.297302	3.15018	0.0016317	0.0294151
Rpl7a-ps9	2.49529	-1.77511	0.609105	-2.91428	0.00356506	0.049286
Rpl9	101.772	0.606382	0.108153	5.6067	2.06224e-08	5.05086e-06
Rpp21	26.1259	0.866703	0.220956	3.92252	8.76277e-05	0.00375582
Rps10	35.9126	0.546503	0.15358	3.55842	0.000373096	0.0109446
Rps18-ps6	7.83075	-2.53109	0.315746	-8.01624	1.09031e-15	1.86927e-12
Rps19-ps6	12.3617	0.631538	0.205432	3.07419	0.00211073	0.0348327
Rps2	77.6827	0.586433	0.120477	4.8676	1.12962e-06	0.000122747
Rps27	61.5603	0.689437	0.139583	4.93925	7.84233e-07	9.09828e-05
Rps28	47.1252	0.674005	0.157463	4.28041	1.86549e-05	0.00116067
Rps6-ps1	8.68233	0.795234	0.25071	3.17192	0.00151433	0.0280774
Rps6-ps4	17.7297	0.71179	0.187453	3.79715	0.000146367	0.00552188
Rpsa	85.383	0.521388	0.158978	3.27962	0.00103949	0.0215003
Rpsa-ps10	6.11453	0.816517	0.269549	3.0292	0.00245205	0.0390455
Rundc3a	147.945	0.518105	0.0920419	5.62901	1.81243e-08	4.58456e-06
S100a7a	11.9813	0.890594	0.253088	3.51891	0.000433318	0.0119608
S100b	40.9256	0.592234	0.183019	3.23592	0.00121252	0.0238637
Samd1	24.4415	0.806792	0.222994	3.618	0.000296891	0.00915835
Samd8	38.2925	-0.646058	0.125423	-5.15103	2.59061e-07	3.87003e-05
Sap25	10.4687	1.50218	0.380831	3.94448	7.99717e-05	0.00349565
Scaf8	64.7292	-0.529079	0.105862	-4.99783	5.79802e-07	7.37169e-05
Scamp2	14.2741	0.538704	0.174755	3.08262	0.00205185	0.0342271
Scarna10	3.82149	-1.18184	0.328382	-3.59899	0.00031945	0.00966492
Scarna2	2.52137	-1.50552	0.480535	-3.133	0.0017303	0.0305126
Scn9a	697.095	-0.529757	0.133125	-3.97939	6.90922e-05	0.00317289
Scrib	24.9902	0.681906	0.229319	2.97361	0.00294315	0.0439195
Sde2	10.9738	0.630818	0.201222	3.13494	0.00171892	0.0304161
Selenow	215.583	0.577575	0.118194	4.88665	1.02564e-06	0.000114022
Serac1	23.5458	-0.681617	0.218625	-3.11774	0.00182241	0.0316308
Sf3b5	10.7631	0.841355	0.201598	4.17343	3.00045e-05	0.00168353
Sgcz	8.58148	-1.14334	0.35885	-3.18613	0.00144189	0.0270576
Sgk3	29.2031	-0.53834	0.165316	-3.25642	0.00112825	0.0226438
Sipa1l1	10.5087	-1.14507	0.379203	-3.01966	0.00253055	0.0398432
Skiv2l	40.1696	0.58219	0.134433	4.33071	1.48629e-05	0.000971756
Slc10a7	37.3432	-0.958852	0.2225	-4.30944	1.63668e-05	0.00104355
Slc15a2	39.8651	2.02446	0.455388	4.44558	8.7654e-06	0.000650286
Slc38a6	41.7202	0.653712	0.125335	5.21571	1.83112e-07	3.00577e-05
Slc4a4	112.726	-0.546223	0.142522	-3.83254	0.000126826	0.00500492
Slc9a7	10.4061	-1.11796	0.342143	-3.26752	0.00108493	0.022056
Smarca5	39.6414	-0.548196	0.121206	-4.52283	6.10197e-06	0.000485327
Smarcd2	19.9022	0.573922	0.16218	3.53879	0.000401959	0.0113983
Snhg9	6.99365	1.0197	0.312911	3.25874	0.00111908	0.0225422
Snora73b	7.04802	-1.14474	0.263361	-4.34667	1.38222e-05	0.000935426
Snord17	5.81114	-1.43196	0.422726	-3.38743	0.000705502	0.0166382
Snord35a	4.54188	0.999577	0.342682	2.91692	0.00353503	0.0491844
Snord49b	16.1517	-2.09308	0.262394	-7.97685	1.50116e-15	2.31628e-12
Snrpf	18.8973	0.56905	0.168715	3.37285	0.000743952	0.0172102
Snx8	21.6886	0.575636	0.154685	3.72134	0.000198166	0.00699702
Socs3	10.3487	1.75205	0.446118	3.92732	8.58985e-05	0.00369196
Spindoc	19.9105	0.56576	0.184627	3.06434	0.00218154	0.0357338
Spsb3	17.8402	0.55669	0.185253	3.00503	0.00265551	0.0408927
Srcap	32.497	-0.620968	0.152531	-4.07109	4.6794e-05	0.00238294
Srp9	26.5108	0.588266	0.173053	3.39933	0.000675507	0.0163058
Srrm2	731.917	-0.542606	0.126877	-4.27664	1.89737e-05	0.00117106
Srrm3	143.335	0.548708	0.131297	4.17912	2.92636e-05	0.00164795
Stk25	96.7464	0.630826	0.108347	5.82227	5.80551e-09	1.65887e-06
Stt3a	26.6948	-0.575029	0.146104	-3.93575	8.29388e-05	0.00359479
Stub1	67.986	0.661901	0.128458	5.15265	2.56827e-07	3.87003e-05
Stx16	87.046	0.508389	0.125759	4.04257	5.28692e-05	0.00261465
Suco	58.9301	-0.510019	0.111116	-4.58996	4.43329e-06	0.000397708
Suds3	57.1468	0.655349	0.186622	3.51164	0.000445352	0.0121625
Sumf2	11.2651	-0.938303	0.232791	-4.03067	5.5618e-05	0.00268044
Supt16	44.7807	-0.812183	0.154746	-5.2485	1.53339e-07	2.57176e-05
Syt14	60.242	-0.745058	0.139397	-5.34486	9.04876e-08	1.64085e-05
Taf13	23.0525	0.567502	0.148556	3.82013	0.000133382	0.00517106
Taf1b	30.8327	-0.781751	0.177637	-4.40082	1.07841e-05	0.000771724
Tagap1	31.5065	0.613057	0.139317	4.40044	1.08031e-05	0.000771724
Tatdn3	33.5577	1.24606	0.183988	6.77251	1.26567e-11	9.29963e-09
Tbc1d20	23.4099	0.610328	0.137812	4.4287	9.4802e-06	0.000689998
Tbck	44.4035	-0.640144	0.127524	-5.0198	5.17249e-07	6.84716e-05
Tcp11l1	87.5746	-0.688672	0.111673	-6.16684	6.96684e-10	3.58328e-07
Tdg	11.7201	0.923813	0.276592	3.33998	0.000837833	0.0186548
Tekt2	4.54919	-1.7149	0.438736	-3.90872	9.27876e-05	0.00388739
Tfdp1	43.7759	0.60703	0.143534	4.22918	2.34546e-05	0.00139013
Them6	17.2002	0.906005	0.287831	3.1477	0.00164561	0.0294981
Thsd7a	79.9361	-0.717749	0.208881	-3.43616	0.000590018	0.0148273
Timm13	32.1165	0.502392	0.16238	3.09394	0.0019752	0.0335284
Tmem116	3.9541	-1.30431	0.363664	-3.58657	0.000335053	0.0100777
Tmem18	25.469	0.644301	0.203594	3.16464	0.00155277	0.0283541
Tmem181c-ps	9.63472	-2.31672	0.288542	-8.02904	9.82366e-16	1.86927e-12
Tmem198	9.9626	0.697132	0.231208	3.01517	0.00256837	0.0401519
Tmem222	16.6524	0.710354	0.183524	3.87063	0.000108556	0.00439636
Tmem240	8.66845	0.822921	0.235554	3.49356	0.000476632	0.012746
Tmem259	35.203	0.794064	0.15356	5.17102	2.32815e-07	3.62862e-05
Tmem267	6.66301	-1.04238	0.300701	-3.46649	0.000527294	0.0136056
Tmem87a	36.9892	-0.542875	0.172884	-3.14012	0.00168878	0.0300206
Tmf1	44.9336	-0.520016	0.129034	-4.03006	5.57617e-05	0.00268044
Tmsb10	238.167	0.605818	0.17917	3.38124	0.000721587	0.0168904
Tomm34	38.0317	0.519578	0.131606	3.94797	7.88165e-05	0.00346478
Tomm7	22.2401	0.649994	0.169789	3.82825	0.00012906	0.00506717
Top2b	75.9766	-0.679312	0.1125	-6.03832	1.55723e-09	6.00702e-07
Tpr	87.249	-0.585397	0.0972837	-6.01742	1.77217e-09	6.5106e-07
Tpra1	44.4429	0.69715	0.152353	4.57589	4.74209e-06	0.000413393
Tpt1-ps3	12.9759	0.809944	0.257596	3.14424	0.00166516	0.0296691
Trappc14	39.4851	0.579674	0.174905	3.31423	0.000918973	0.0198596
Trim37	71.0205	-0.5208	0.164728	-3.16157	0.00156922	0.0285195
Trip11	92.4358	-0.503889	0.108473	-4.64531	3.39574e-06	0.000317553
Trir	46.4419	0.640261	0.132156	4.84474	1.26776e-06	0.000135844
Trpm6	5.11078	-3.31462	1.00295	-3.30487	0.000950188	0.0203199
Tsr3	17.3918	0.675734	0.228559	2.9565	0.00311152	0.0456023
Ttc4	68.6109	0.545101	0.168013	3.2444	0.001177	0.0233434
Ttf1	29.0952	1.02099	0.314385	3.24757	0.00116396	0.0231443
Tubd1	7.80126	0.72165	0.247177	2.91957	0.00350516	0.048857
Tyw5	33.1681	0.540138	0.135209	3.99483	6.47411e-05	0.0030456
U2af1	49.2591	0.583529	0.14667	3.97851	6.93473e-05	0.00317516
U2af2	63.4121	0.560283	0.141584	3.95725	7.58178e-05	0.00335206
Ube2g2	25.5854	0.531368	0.169968	3.12629	0.00177028	0.0309348
Ubxn7	35.3903	-0.701418	0.156893	-4.47067	7.79744e-06	0.00059858
Ulk3	27.1374	0.553095	0.142659	3.87705	0.00010573	0.00431592
Uqcr10	32.3657	0.607213	0.178432	3.40304	0.000666403	0.016246
Usp34	234.884	-0.682073	0.0722879	-9.43551	3.89089e-21	1.50091e-17
Usp50	14.8431	0.792274	0.220769	3.5887	0.000332332	0.010035
Usp9x	173.666	-0.58148	0.0924221	-6.29157	3.1428e-10	1.73191e-07
Utp14b	13.0712	-1.05696	0.326828	-3.23399	0.00122074	0.0239324
Vars	20.7867	0.510521	0.155477	3.28359	0.00102495	0.0212567
Vars2	22.2379	0.627237	0.214591	2.92295	0.00346737	0.048682
Vdac3-ps1	4.18286	1.01194	0.342321	2.95611	0.00311542	0.045608
Vps13a	194.779	-0.591129	0.196562	-3.00734	0.00263542	0.0407446
Vps13b	124.723	-0.541158	0.0962739	-5.62102	1.89831e-08	4.72434e-06
Vps13c	169.179	-0.565961	0.125309	-4.51653	6.28615e-06	0.000497412
Vps33a	67.8523	-0.550414	0.13288	-4.14219	3.44003e-05	0.001869
Vps37d	4.12526	1.2687	0.430192	2.94914	0.00318656	0.0461244
Vwa5a	182.54	-0.631893	0.213912	-2.95398	0.00313707	0.0457946
Washc1	27.7078	0.610157	0.143755	4.24442	2.19159e-05	0.00131581
Wbp1	24.0373	0.646055	0.162075	3.98614	6.71564e-05	0.00312115
Wdyhv1	42.5641	0.523174	0.169504	3.0865	0.00202528	0.0339841
Wwp1	36.0787	-0.912347	0.302264	-3.01838	0.00254128	0.0398908
Xbp1	42.0604	0.50632	0.103775	4.87901	1.06617e-06	0.000117507
Xndc1	33.536	0.547503	0.142823	3.83343	0.00012637	0.00500492
Xrn1	84.3957	-0.639206	0.104846	-6.09662	1.08335e-09	4.91651e-07
Yjefn3	4.63425	1.11257	0.327067	3.40165	0.000669807	0.0162578
Zbed6	44.679	-0.783725	0.141235	-5.54909	2.87162e-08	6.27555e-06
Zcchc9-ps	6.77203	-0.918265	0.297856	-3.08292	0.00204983	0.0342271
Zdhhc4	18.3135	0.505475	0.167048	3.02593	0.00247873	0.0393486
Zfp119a	3.34005	-1.28454	0.376485	-3.41194	0.00064503	0.0158484
Zfp276	25.5717	0.506731	0.149045	3.39986	0.000674204	0.0163056
Zfp292	72.906	-0.56332	0.135866	-4.14616	3.38101e-05	0.00184343
Zfp397	47.3563	-0.541789	0.165358	-3.27646	0.00105116	0.0215971
Zfp414	30.1563	0.563123	0.165918	3.39398	0.00068884	0.0164751
Zfp418	8.14965	-0.912974	0.290834	-3.13916	0.00169433	0.0300846
Zfp433	17.9648	0.858265	0.18347	4.67796	2.89749e-06	0.000279427
Zfp458	21.3252	-0.837514	0.178194	-4.70001	2.60146e-06	0.000252456
Zfp511	16.2872	0.743079	0.255589	2.90731	0.00364546	0.0499062
Zfp598	35.0526	0.575129	0.192796	2.9831	0.00285348	0.0429553
Zfp619	8.70125	-0.981903	0.221971	-4.42356	9.70868e-06	0.000703309
Zfp692	46.0038	0.529495	0.105967	4.99681	5.82856e-07	7.37169e-05
Zfp800	25.7819	-0.666597	0.15634	-4.26377	2.01007e-05	0.0012125
Zfp81	33.2612	-0.560072	0.154045	-3.63578	0.000277142	0.00879898
Zfp84	7.04576	-0.83413	0.286904	-2.90735	0.00364503	0.0499062
Zfp950	228.363	0.610213	0.172776	3.53182	0.000412707	0.0115573
Zfp955a	30.241	-0.841278	0.182078	-4.62043	3.8294e-06	0.000349631
Zfp955b	45.2318	-0.724016	0.131734	-5.49605	3.88396e-08	8.09858e-06
Zfp965	2.30443	-1.37256	0.44185	-3.1064	0.0018938	0.0325042
Zfp966	18.026	-0.794214	0.214668	-3.69972	0.000215834	0.00750071
Zfp969	9.32084	-0.783656	0.250738	-3.1254	0.00177565	0.0309935
Zfp973	18.2452	-1.12759	0.186411	-6.04894	1.45801e-09	5.91148e-07
Zfp982	5.58157	-1.14542	0.273076	-4.19453	2.73436e-05	0.00156844
Zkscan1	33.0301	-0.852676	0.15127	-5.63679	1.73246e-08	4.4553e-06
Zkscan8	24.3295	-0.515697	0.162433	-3.17482	0.00149927	0.0279056
Zmym1	31.9198	0.566914	0.168662	3.36125	0.000775912	0.0176937
Zmym6	31.2017	0.56649	0.185751	3.04973	0.0022905	0.0370466

## Sheet: cKO-PR
feature	test_condition	ref_condition	log2fc	auroc	coef	pval	padj	group	-log10(pval)	separation	significant
Plpp3	cKO-PR	WT	2.224	1	1.54513	0.000203102	0.246769	NP	3.69229	0.5	Up
Fer	cKO-PR	WT	-0.775941	0.08	-0.523802	0.000218738	0.251002	NP	3.66008	0.42	Down
Ide	cKO-PR	WT	-1.53187	0	-1.06093	0.000569816	0.504905	NP	3.24427	0.5	Down
Chl1	cKO-PR	WT	1.54095	1	1.06422	0.000583161	0.504905	NP	3.23421	0.5	Up
Suco	cKO-PR	WT	-1.04383	0.04	-0.732349	0.000786767	0.650027	NP	3.10415	0.46	Down
Qki	cKO-PR	WT	1.45001	1	1.00434	0.000838919	0.655796	NP	3.07628	0.5	Up
Ranbp17	cKO-PR	WT	-0.768383	0.16	-0.535916	0.000927025	0.683847	NP	3.03291	0.34	Down
Dlc1	cKO-PR	WT	1.19108	1	0.81968	0.00099465	0.708431	NP	3.00233	0.5	Up
Zfpm2	cKO-PR	WT	2.00368	1	1.39244	0.0011152	0.767818	NP	2.95265	0.5	Up
Fkbp15	cKO-PR	WT	-1.0735	0	-0.739793	0.00151731	0.921767	NP	2.81893	0.5	Down
Nipa1	cKO-PR	WT	-1.45079	0.08	-0.513558	0.0453818	0.999874	NP	1.34312	0.42	Down
Dlgap3	cKO-PR	WT	-1.37103	0.08	-0.930432	0.00576412	0.999874	NP	2.23927	0.42	Down
Flna	cKO-PR	WT	-1.20581	0	-0.836717	0.00180528	0.999874	NP	2.74346	0.5	Down
Nsg2	cKO-PR	WT	-1.17972	0.04	-0.801603	0.0108187	0.999874	NP	1.96583	0.46	Down
Klf8	cKO-PR	WT	-1.16319	0.2	-0.500551	0.028369	0.999874	NP	1.54716	0.3	Down
Cox10	cKO-PR	WT	-1.15478	0.2	-0.787078	0.028633	0.999874	NP	1.54313	0.3	Down
Map3k14	cKO-PR	WT	-1.13184	0.2	-0.789915	0.0337942	0.999874	NP	1.47116	0.3	Down
Osbp2	cKO-PR	WT	-1.09328	0.12	-0.782208	0.0398313	0.999874	NP	1.39978	0.38	Down
Prdm12	cKO-PR	WT	-1.0735	0.04	-0.74276	0.0151649	0.999874	NP	1.81916	0.46	Down
Tnk2	cKO-PR	WT	-1.05987	0.16	-0.70473	0.00613077	0.999874	NP	2.21248	0.34	Down
Ece1	cKO-PR	WT	-1.05544	0.08	-0.726879	0.0255801	0.999874	NP	1.5921	0.42	Down
Ogfod1	cKO-PR	WT	-1.04361	0.12	-0.712277	0.012765	0.999874	NP	1.89398	0.38	Down
Mettl16	cKO-PR	WT	-1.00698	0.36	-0.694924	0.0044736	0.999874	NP	2.34934	0.14	Down
Unkl	cKO-PR	WT	-0.97467	0.16	-0.617934	0.0179299	0.999874	NP	1.74642	0.34	Down
Bltp2	cKO-PR	WT	-0.973855	0.08	-0.672639	0.00970266	0.999874	NP	2.01311	0.42	Down
Pigu	cKO-PR	WT	-0.971603	0.04	-0.699511	0.00761858	0.999874	NP	2.11813	0.46	Down
Sec14l1	cKO-PR	WT	-0.9649	0.28	-0.682614	0.0377766	0.999874	NP	1.42278	0.22	Down
Btaf1	cKO-PR	WT	-0.964849	0.04	-0.672436	0.00555782	0.999874	NP	2.2551	0.46	Down
Usp8	cKO-PR	WT	-0.962143	0.28	-0.681199	0.00501395	0.999874	NP	2.29982	0.22	Down
Zfp949	cKO-PR	WT	-0.961978	0	-0.65081	0.0068392	0.999874	NP	2.16499	0.5	Down
Fem1b	cKO-PR	WT	-0.89314	0.12	-0.608728	0.0293162	0.999874	NP	1.53289	0.38	Down
Eprs	cKO-PR	WT	-0.891601	0.08	-0.620722	0.00505519	0.999874	NP	2.29626	0.42	Down
Mdm2	cKO-PR	WT	-0.889422	0.16	-0.594072	0.0275998	0.999874	NP	1.55909	0.34	Down
Ubash3b	cKO-PR	WT	-0.880949	0.16	-0.606974	0.00696083	0.999874	NP	2.15734	0.34	Down
Ccdc171	cKO-PR	WT	-0.879779	0	-0.607362	0.0292547	0.999874	NP	1.5338	0.5	Down
Pacsin1	cKO-PR	WT	-0.879523	0	-0.61102	0.00467034	0.999874	NP	2.33065	0.5	Down
Ccm2	cKO-PR	WT	-0.865351	0.12	-0.592324	0.0236202	0.999874	NP	1.62672	0.38	Down
Cnot6	cKO-PR	WT	-0.850548	0.24	-0.59345	0.0295915	0.999874	NP	1.52883	0.26	Down
Slx4ip	cKO-PR	WT	-0.843118	0.04	-0.578349	0.00275059	0.999874	NP	2.56057	0.46	Down
Asb7	cKO-PR	WT	-0.838225	0.08	-0.57861	0.0145762	0.999874	NP	1.83636	0.42	Down
Mtus1	cKO-PR	WT	-0.834516	0.08	-0.569093	0.00184534	0.999874	NP	2.73392	0.42	Down
Pip5k1a	cKO-PR	WT	-0.824908	0.16	-0.553857	0.0142973	0.999874	NP	1.84475	0.34	Down
Grik4	cKO-PR	WT	-0.824749	0	-0.57065	0.0153546	0.999874	NP	1.81376	0.5	Down
Hycc2	cKO-PR	WT	-0.816394	0.16	-0.549991	0.0138757	0.999874	NP	1.85775	0.34	Down
Kat7	cKO-PR	WT	-0.813029	0.32	-0.518812	0.0391528	0.999874	NP	1.40724	0.18	Down
Jhy	cKO-PR	WT	-0.807586	0.12	-0.535421	0.0190474	0.999874	NP	1.72016	0.38	Down
Suz12	cKO-PR	WT	-0.805059	0.04	-0.553882	0.0293141	0.999874	NP	1.53292	0.46	Down
Chchd6	cKO-PR	WT	-0.796685	0.28	-0.558243	0.00681697	0.999874	NP	2.16641	0.22	Down
Lrsam1	cKO-PR	WT	-0.795579	0.04	-0.549795	0.00990483	0.999874	NP	2.00415	0.46	Down
Ccpg1	cKO-PR	WT	-0.789083	0.32	-0.554698	0.0166263	0.999874	NP	1.7792	0.18	Down
Rala	cKO-PR	WT	-0.784612	0	-0.53595	0.00695368	0.999874	NP	2.15779	0.5	Down
Usp16	cKO-PR	WT	-0.779149	0	-0.516964	0.0485019	0.999874	NP	1.31424	0.5	Down
Larp4b	cKO-PR	WT	-0.777058	0	-0.546565	0.00206581	0.999874	NP	2.68491	0.5	Down
Arpc2	cKO-PR	WT	-0.774199	0	-0.526098	0.0194414	0.999874	NP	1.71127	0.5	Down
Kdm2b	cKO-PR	WT	-0.769834	0.24	-0.538462	0.0259739	0.999874	NP	1.58546	0.26	Down
Dync1i1	cKO-PR	WT	-0.766497	0.16	-0.53061	0.0246815	0.999874	NP	1.60763	0.34	Down
Tshz2	cKO-PR	WT	-0.762183	0.12	-0.528266	0.0195762	0.999874	NP	1.70827	0.38	Down
Ppp6r2	cKO-PR	WT	-0.753797	0	-0.526904	0.00547995	0.999874	NP	2.26122	0.5	Down
Ubac2	cKO-PR	WT	-0.74791	0.2	-0.498027	0.017464	0.999874	NP	1.75786	0.3	Down
Spg11	cKO-PR	WT	-0.745249	0.24	-0.46766	0.038235	0.999874	NP	1.41754	0.26	Down
Coa8	cKO-PR	WT	-0.744743	0.2	-0.540768	0.0316865	0.999874	NP	1.49913	0.3	Down
Abca3	cKO-PR	WT	-0.736442	0.16	-0.533323	0.0170807	0.999874	NP	1.76749	0.34	Down
Capzb	cKO-PR	WT	-0.730914	0.2	-0.488295	0.0133642	0.999874	NP	1.87406	0.3	Down
Ppp4r3b	cKO-PR	WT	-0.726415	0.16	-0.47054	0.036774	0.999874	NP	1.43446	0.34	Down
Ttll11	cKO-PR	WT	-0.726328	0.16	-0.493926	0.0254979	0.999874	NP	1.5935	0.34	Down
Chmp4b	cKO-PR	WT	-0.719842	0.2	-0.483009	0.0330698	0.999874	NP	1.48057	0.3	Down
Tasp1	cKO-PR	WT	-0.713239	0.28	-0.459079	0.0377076	0.999874	NP	1.42357	0.22	Down
Pir	cKO-PR	WT	-0.712239	0.52	-0.49279	0.0324773	0.999874	NP	1.48842	0.02	Down
Epg5	cKO-PR	WT	-0.71151	0.08	-0.489507	0.0416068	0.999874	NP	1.38084	0.42	Down
Bin1	cKO-PR	WT	-0.709031	0.16	-0.503569	0.0343663	0.999874	NP	1.46387	0.34	Down
Rnf144a	cKO-PR	WT	-0.705743	0	-0.485107	0.0174183	0.999874	NP	1.75899	0.5	Down
Srsf4	cKO-PR	WT	-0.705175	0.2	-0.527155	0.0242107	0.999874	NP	1.61599	0.3	Down
Dcaf1	cKO-PR	WT	-0.694114	0.08	-0.483714	0.0439783	0.999874	NP	1.35676	0.42	Down
Pdss2	cKO-PR	WT	-0.681079	0.08	-0.475873	0.00932203	0.999874	NP	2.03049	0.42	Down
Socs7	cKO-PR	WT	-0.679364	0.24	-0.508053	0.02404	0.999874	NP	1.61907	0.26	Down
Cdc14b	cKO-PR	WT	-0.671293	0.12	-0.467159	0.00874297	0.999874	NP	2.05834	0.38	Down
Smyd3	cKO-PR	WT	-0.66034	0.24	-0.45827	0.0367537	0.999874	NP	1.4347	0.26	Down
Mtcl1	cKO-PR	WT	-0.65444	0.2	-0.44972	0.0247387	0.999874	NP	1.60662	0.3	Down
Ppp1r12b	cKO-PR	WT	-0.653544	0.04	-0.450376	0.0152211	0.999874	NP	1.81755	0.46	Down
Cnot10	cKO-PR	WT	-0.649225	0.12	-0.433103	0.0253511	0.999874	NP	1.596	0.38	Down
Akap12	cKO-PR	WT	-0.645185	0.24	-0.441996	0.00551873	0.999874	NP	2.25816	0.26	Down
Slc12a6	cKO-PR	WT	-0.645137	0	-0.447983	0.00713858	0.999874	NP	2.14639	0.5	Down
Dtd1	cKO-PR	WT	-0.644719	0.16	-0.444255	0.019851	0.999874	NP	1.70222	0.34	Down
Rai1	cKO-PR	WT	-0.642335	0.04	-0.437486	0.0044104	0.999874	NP	2.35552	0.46	Down
Reps1	cKO-PR	WT	-0.630257	0	-0.426202	0.0241243	0.999874	NP	1.61755	0.5	Down
Cstf3	cKO-PR	WT	-0.621336	0.04	-0.417659	0.0211026	0.999874	NP	1.67566	0.46	Down
Atrn	cKO-PR	WT	-0.620365	0.04	-0.418763	0.00566344	0.999874	NP	2.24692	0.46	Down
Reep5	cKO-PR	WT	-0.617892	0	-0.433061	0.0489475	0.999874	NP	1.31027	0.5	Down
Ksr2	cKO-PR	WT	-0.61654	0	-0.426221	0.0370552	0.999874	NP	1.43115	0.5	Down
Abi1	cKO-PR	WT	-0.616396	0.12	-0.41829	0.02105	0.999874	NP	1.67675	0.38	Down
Dnajc10	cKO-PR	WT	-0.61331	0.16	-0.454112	0.0425747	0.999874	NP	1.37085	0.34	Down
Ralgps1	cKO-PR	WT	-0.613128	0.08	-0.428016	0.00463042	0.999874	NP	2.33438	0.42	Down
Ncoa6	cKO-PR	WT	-0.611151	0.36	-0.401558	0.0206424	0.999874	NP	1.68524	0.14	Down
Acot7	cKO-PR	WT	-0.610103	0.2	-0.428935	0.0169947	0.999874	NP	1.76969	0.3	Down
Kcnab2	cKO-PR	WT	-0.607229	0.04	-0.415352	0.0324377	0.999874	NP	1.48895	0.46	Down
Orc3	cKO-PR	WT	-0.606522	0.12	-0.453688	0.0477468	0.999874	NP	1.32106	0.38	Down
Golga1	cKO-PR	WT	-0.596762	0.12	-0.422425	0.0246788	0.999874	NP	1.60768	0.38	Down
Gfod1	cKO-PR	WT	-0.579217	0.04	-0.406509	0.0163185	0.999874	NP	1.78732	0.46	Down
Dusp11	cKO-PR	WT	-0.573193	0.08	-0.383834	0.0307185	0.999874	NP	1.5126	0.42	Down
Cmip	cKO-PR	WT	-0.572832	0.2	-0.38973	0.0288074	0.999874	NP	1.5405	0.3	Down
Tom1l2	cKO-PR	WT	-0.570707	0	-0.389742	0.00281271	0.999874	NP	2.55087	0.5	Down
Trak1	cKO-PR	WT	-0.567587	0.04	-0.393705	0.0237829	0.999874	NP	1.62374	0.46	Down
Nmnat2	cKO-PR	WT	-0.561491	0.2	-0.392023	0.0392734	0.999874	NP	1.4059	0.3	Down
Rufy2	cKO-PR	WT	-0.555928	0.08	-0.383361	0.00863263	0.999874	NP	2.06386	0.42	Down
Vapb	cKO-PR	WT	-0.553012	0.24	-0.433728	0.0466272	0.999874	NP	1.33136	0.26	Down
Ralbp1	cKO-PR	WT	-0.551475	0.28	-0.38343	0.0378981	0.999874	NP	1.42138	0.22	Down
Dhx57	cKO-PR	WT	-0.548649	0.08	-0.365485	0.0380394	0.999874	NP	1.41977	0.42	Down
Prkcz	cKO-PR	WT	-0.539588	0.16	-0.396013	0.0434841	0.999874	NP	1.36167	0.34	Down
Fry	cKO-PR	WT	-0.534395	0	-0.371682	0.026437	0.999874	NP	1.57779	0.5	Down
Agtpbp1	cKO-PR	WT	-0.527049	0.2	-0.357136	0.0290695	0.999874	NP	1.53656	0.3	Down
Marchf7	cKO-PR	WT	-0.511349	0.24	-0.359018	0.0452107	0.999874	NP	1.34476	0.26	Down
Camkmt	cKO-PR	WT	-0.495504	0.16	-0.339613	0.015306	0.999874	NP	1.81514	0.34	Down
Dnaaf9	cKO-PR	WT	-0.493009	0.04	-0.333775	0.00310223	0.999874	NP	2.50833	0.46	Down
Kmt2a	cKO-PR	WT	-0.489716	0	-0.337599	0.0106898	0.999874	NP	1.97103	0.5	Down
Stxbp1	cKO-PR	WT	-0.485155	0.04	-0.34466	0.0449285	0.999874	NP	1.34748	0.46	Down
Sdccag8	cKO-PR	WT	-0.484808	0.08	-0.353048	0.0187441	0.999874	NP	1.72714	0.42	Down
Lncppara	cKO-PR	WT	-0.484191	0	-0.340226	0.0483175	0.999874	NP	1.3159	0.5	Down
Stat3	cKO-PR	WT	-0.480214	0.2	-0.336343	0.0293213	0.999874	NP	1.53282	0.3	Down
Asb3	cKO-PR	WT	-0.477225	0.2	-0.352252	0.0377084	0.999874	NP	1.42356	0.3	Down
Mapkap1	cKO-PR	WT	-0.473477	0.04	-0.340808	0.0123033	0.999874	NP	1.90998	0.46	Down
Ylpm1	cKO-PR	WT	-0.469883	0.2	-0.322989	0.0295862	0.999874	NP	1.52891	0.3	Down
Fbxl17	cKO-PR	WT	-0.469126	0	-0.321306	0.0377838	0.999874	NP	1.42269	0.5	Down
Psmd1	cKO-PR	WT	-0.467444	0.16	-0.338124	0.0280868	0.999874	NP	1.5515	0.34	Down
Rab6b	cKO-PR	WT	-0.467267	0.12	-0.316901	0.0238101	0.999874	NP	1.62324	0.38	Down
Cacna1b	cKO-PR	WT	-0.457889	0.16	-0.314635	0.00659502	0.999874	NP	2.18078	0.34	Down
Dip2c	cKO-PR	WT	-0.43655	0	-0.302447	0.0366815	0.999874	NP	1.43555	0.5	Down
Add2	cKO-PR	WT	-0.436376	0.32	-0.281386	0.0394189	0.999874	NP	1.4043	0.18	Down
Golgb1	cKO-PR	WT	-0.418538	0.16	-0.296984	0.0432293	0.999874	NP	1.36422	0.34	Down
Akap9	cKO-PR	WT	-0.410826	0.12	-0.289662	0.00789482	0.999874	NP	2.10266	0.38	Down
Slc9a9	cKO-PR	WT	-0.40437	0.08	-0.280037	0.040185	0.999874	NP	1.39594	0.42	Down
Lrig2	cKO-PR	WT	-0.39989	0.16	-0.265212	0.0479451	0.999874	NP	1.31926	0.34	Down
Ncor1	cKO-PR	WT	-0.393356	0.12	-0.275907	0.0171143	0.999874	NP	1.76664	0.38	Down
Kif5a	cKO-PR	WT	-0.373365	0.24	-0.260637	0.0331141	0.999874	NP	1.47999	0.26	Down
Fbxo11	cKO-PR	WT	-0.349649	0.16	-0.258664	0.0425889	0.999874	NP	1.3707	0.34	Down
Ebf1	cKO-PR	WT	-0.290813	0.28	-0.202288	0.0496995	0.999874	NP	1.30365	0.22	NS
Elavl3	cKO-PR	WT	-0.276571	0.08	-0.188535	0.0368447	0.999874	NP	1.43363	0.42	NS
Exoc4	cKO-PR	WT	0.339593	0.88	0.238516	0.0101594	0.999874	NP	1.99313	0.38	NS
Wnk1	cKO-PR	WT	0.39277	0.64	0.26018	0.0410826	0.999874	NP	1.38634	0.14	Up
Bicd1	cKO-PR	WT	0.402009	0.8	0.28327	0.0441051	0.999874	NP	1.35551	0.3	Up
Cnot4	cKO-PR	WT	0.42818	0.8	0.307958	0.039937	0.999874	NP	1.39862	0.3	Up
Cdc42	cKO-PR	WT	0.451216	0.8	0.337131	0.0493066	0.999874	NP	1.3071	0.3	Up
Sbf2	cKO-PR	WT	0.477585	0.92	0.329241	0.0211821	0.999874	NP	1.67403	0.42	Up
Gsk3b	cKO-PR	WT	0.483531	0.84	0.34577	0.0198777	0.999874	NP	1.70163	0.34	Up
Dync1h1	cKO-PR	WT	0.505608	0.88	0.352194	0.0151063	0.999874	NP	1.82084	0.38	Up
Rab2a	cKO-PR	WT	0.527807	0.84	0.391386	0.0178131	0.999874	NP	1.74926	0.34	Up
Btbd7	cKO-PR	WT	0.542219	0.84	0.375646	0.0237627	0.999874	NP	1.6241	0.34	Up
Nedd4	cKO-PR	WT	0.553004	0.96	0.382727	0.0102053	0.999874	NP	1.99117	0.46	Up
Ube3c	cKO-PR	WT	0.564147	0.76	0.374023	0.0345036	0.999874	NP	1.46214	0.26	Up
Wapl	cKO-PR	WT	0.574476	0.8	0.415328	0.0410228	0.999874	NP	1.38697	0.3	Up
5730419F03Rik	cKO-PR	WT	0.576022	1	0.405718	0.0122076	0.999874	NP	1.91337	0.5	Up
Ppp1cb	cKO-PR	WT	0.584719	0.92	0.428265	0.0494448	0.999874	NP	1.30588	0.42	Up
Kansl1l	cKO-PR	WT	0.612119	0.88	0.466178	0.0405163	0.999874	NP	1.39237	0.38	Up
Eya3	cKO-PR	WT	0.62023	0.8	0.43238	0.0313505	0.999874	NP	1.50376	0.3	Up
Ggnbp2	cKO-PR	WT	0.628748	0.92	0.391265	0.0281254	0.999874	NP	1.5509	0.42	Up
Rab28	cKO-PR	WT	0.633066	0.84	0.451773	0.0431789	0.999874	NP	1.36473	0.34	Up
Picalm	cKO-PR	WT	0.635653	0.88	0.421828	0.0309843	0.999874	NP	1.50886	0.38	Up
Lims1	cKO-PR	WT	0.638453	0.88	0.435544	0.0353505	0.999874	NP	1.4516	0.38	Up
Pi4ka	cKO-PR	WT	0.639764	1	0.409778	0.0127149	0.999874	NP	1.89569	0.5	Up
Purg	cKO-PR	WT	0.680288	0.96	0.463903	0.0361014	0.999874	NP	1.44248	0.46	Up
Fntb	cKO-PR	WT	0.695484	0.84	0.54607	0.0269838	0.999874	NP	1.5689	0.34	Up
Helz	cKO-PR	WT	0.696017	0.88	0.502642	0.0407754	0.999874	NP	1.3896	0.38	Up
Chd2	cKO-PR	WT	0.700504	0.88	0.462827	0.0158165	0.999874	NP	1.80089	0.38	Up
Sh3d19	cKO-PR	WT	0.722538	0.88	0.516303	0.0429044	0.999874	NP	1.3675	0.38	Up
Tbce	cKO-PR	WT	0.72549	0.84	0.475647	0.0255878	0.999874	NP	1.59197	0.34	Up
Cask	cKO-PR	WT	0.742795	0.96	0.513355	0.0384107	0.999874	NP	1.41555	0.46	Up
Mtdh	cKO-PR	WT	0.74795	1	0.520062	0.0187495	0.999874	NP	1.72701	0.5	Up
Vapa	cKO-PR	WT	0.772383	0.88	0.498837	0.0257067	0.999874	NP	1.58995	0.38	Up
Tecpr2	cKO-PR	WT	0.77462	0.92	0.507535	0.0424007	0.999874	NP	1.37263	0.42	Up
Pias2	cKO-PR	WT	0.784619	0.84	0.54156	0.0491335	0.999874	NP	1.30862	0.34	Up
Mxi1	cKO-PR	WT	0.785021	0.96	0.550035	0.0474451	0.999874	NP	1.32381	0.46	Up
Crppa	cKO-PR	WT	0.787686	0.96	0.556782	0.00478311	0.999874	NP	2.32029	0.46	Up
Cryzl1	cKO-PR	WT	0.794253	0.88	0.546641	0.0407249	0.999874	NP	1.39014	0.38	Up
Nbea	cKO-PR	WT	0.799007	1	0.55251	0.0178931	0.999874	NP	1.74731	0.5	Up
Mboat2	cKO-PR	WT	0.802932	0.96	0.550196	0.0382712	0.999874	NP	1.41713	0.46	Up
Stim2	cKO-PR	WT	0.810935	1	0.580495	0.027223	0.999874	NP	1.56506	0.5	Up
Tmem245	cKO-PR	WT	0.812953	0.84	0.552302	0.0228084	0.999874	NP	1.64191	0.34	Up
Elavl1	cKO-PR	WT	0.852571	0.8	0.602418	0.0405322	0.999874	NP	1.3922	0.3	Up
Tbc1d23	cKO-PR	WT	0.861692	1	0.608262	0.00934132	0.999874	NP	2.02959	0.5	Up
Actb	cKO-PR	WT	0.892606	0.92	0.665311	0.0330954	0.999874	NP	1.48023	0.42	Up
Smc6	cKO-PR	WT	0.899957	0.84	0.643866	0.0282132	0.999874	NP	1.54955	0.34	Up
Ubxn7	cKO-PR	WT	0.920904	0.84	0.660122	0.0282776	0.999874	NP	1.54856	0.34	Up
Phka1	cKO-PR	WT	0.92091	1	0.600751	0.0411759	0.999874	NP	1.38536	0.5	Up
Cwf19l2	cKO-PR	WT	0.924809	0.92	0.61919	0.0280587	0.999874	NP	1.55193	0.42	Up
Ythdc1	cKO-PR	WT	0.943547	0.96	0.646657	0.0130952	0.999874	NP	1.88289	0.46	Up
Pbx1	cKO-PR	WT	0.94362	0.92	0.638392	0.0306376	0.999874	NP	1.51375	0.42	Up
Adam10	cKO-PR	WT	0.944309	0.92	0.640252	0.00488728	0.999874	NP	2.31093	0.42	Up
Fgd4	cKO-PR	WT	0.949707	1	0.66327	0.0272206	0.999874	NP	1.5651	0.5	Up
Wdr59	cKO-PR	WT	0.955026	0.96	0.637966	0.0257315	0.999874	NP	1.58953	0.46	Up
Neat1	cKO-PR	WT	0.955966	0.92	0.663765	0.04005	0.999874	NP	1.3974	0.42	Up
Cnot6l	cKO-PR	WT	0.969094	1	0.669331	0.00529943	0.999874	NP	2.27577	0.5	Up
Trim35	cKO-PR	WT	0.980911	1	0.628807	0.0313837	0.999874	NP	1.5033	0.5	Up
Dlg1	cKO-PR	WT	0.9904	0.88	0.736011	0.0469114	0.999874	NP	1.32872	0.38	Up
Smc1a	cKO-PR	WT	0.995142	1	0.628299	0.0482787	0.999874	NP	1.31624	0.5	Up
Siah1a	cKO-PR	WT	0.997906	0.96	0.694082	0.0200712	0.999874	NP	1.69743	0.46	Up
Cap1	cKO-PR	WT	1.00077	0.84	0.781001	0.00840959	0.999874	NP	2.07522	0.34	Up
Tmem165	cKO-PR	WT	1.01053	0.92	0.667684	0.0194611	0.999874	NP	1.71083	0.42	Up
Stox2	cKO-PR	WT	1.01967	0.88	0.688104	0.0100318	0.999874	NP	1.99862	0.38	Up
Kmt5a	cKO-PR	WT	1.04772	0.84	0.759375	0.0233604	0.999874	NP	1.63152	0.34	Up
Vgll4	cKO-PR	WT	1.04994	0.96	0.700518	0.0131819	0.999874	NP	1.88002	0.46	Up
Rapgef2	cKO-PR	WT	1.05322	0.96	0.709515	0.0395292	0.999874	NP	1.40308	0.46	Up
Afap1l2	cKO-PR	WT	1.06017	1	0.731573	0.0450092	0.999874	NP	1.3467	0.5	Up
Ctnnbip1	cKO-PR	WT	1.07162	0.88	0.748036	0.0422035	0.999874	NP	1.37465	0.38	Up
Slc35f1	cKO-PR	WT	1.08448	0.84	0.738824	0.0178936	0.999874	NP	1.7473	0.34	Up
Mir99ahg	cKO-PR	WT	1.09662	1	0.760352	0.0321636	0.999874	NP	1.49263	0.5	Up
Dnaja2	cKO-PR	WT	1.11271	0.96	0.867817	0.00673595	0.999874	NP	2.1716	0.46	Up
Ap3s2	cKO-PR	WT	1.12139	1	0.791703	0.0114773	0.999874	NP	1.94016	0.5	Up
Mbp	cKO-PR	WT	1.13078	0.92	0.78955	0.0477748	0.999874	NP	1.3208	0.42	Up
Grik5	cKO-PR	WT	1.13353	0.92	0.738471	0.0218259	0.999874	NP	1.66103	0.42	Up
Arnt2	cKO-PR	WT	1.13788	1	0.79668	0.0173242	0.999874	NP	1.76135	0.5	Up
Prex2	cKO-PR	WT	1.16036	0.96	0.788303	0.012083	0.999874	NP	1.91782	0.46	Up
Daam2	cKO-PR	WT	1.16701	0.96	0.804825	0.0309801	0.999874	NP	1.50892	0.46	Up
Rbm10	cKO-PR	WT	1.20974	1	0.809275	0.0237026	0.999874	NP	1.6252	0.5	Up
Catspere2	cKO-PR	WT	1.21998	1	0.811403	0.0290236	0.999874	NP	1.53725	0.5	Up
Cdk19	cKO-PR	WT	1.25618	1	0.849136	0.0024261	0.999874	NP	2.61509	0.5	Up
Col28a1	cKO-PR	WT	1.25638	0.88	0.878538	0.0249151	0.999874	NP	1.60354	0.38	Up
Spire2	cKO-PR	WT	1.26576	1	0.902555	0.00280483	0.999874	NP	2.55209	0.5	Up
Tln1	cKO-PR	WT	1.26791	0.88	0.8509	0.0397704	0.999874	NP	1.40044	0.38	Up
Chmp3	cKO-PR	WT	1.26878	1	0.816904	0.00896061	0.999874	NP	2.04766	0.5	Up
Tmsb4x	cKO-PR	WT	1.26907	0.92	0.875466	0.0120393	0.999874	NP	1.9194	0.42	Up
Itgb8	cKO-PR	WT	1.27464	1	0.878664	0.0185713	0.999874	NP	1.73116	0.5	Up
Cfl2	cKO-PR	WT	1.28988	1	0.966278	0.00867216	0.999874	NP	2.06187	0.5	Up
Arf4	cKO-PR	WT	1.29217	0.92	0.825207	0.0189205	0.999874	NP	1.72307	0.42	Up
Dock1	cKO-PR	WT	1.30324	0.96	0.878691	0.0210028	0.999874	NP	1.67772	0.46	Up
Lpar1	cKO-PR	WT	1.33767	0.92	0.942451	0.04912	0.999874	NP	1.30874	0.42	Up
Atp1a2	cKO-PR	WT	1.3382	0.92	0.914275	0.0144993	0.999874	NP	1.83865	0.42	Up
Glt8d1	cKO-PR	WT	1.34549	1	0.891413	0.00312393	0.999874	NP	2.5053	0.5	Up
Lmna	cKO-PR	WT	1.34979	1	0.876031	0.0331724	0.999874	NP	1.47922	0.5	Up
Arhgap24	cKO-PR	WT	1.35661	1	0.935148	0.00371866	0.999874	NP	2.42961	0.5	Up
Slc9a7	cKO-PR	WT	1.35724	1	0.947854	0.0269102	0.999874	NP	1.57008	0.5	Up
Lhfp	cKO-PR	WT	1.36638	1	0.971815	0.00876583	0.999874	NP	2.05721	0.5	Up
Pfdn1	cKO-PR	WT	1.36817	0.84	0.923554	0.00989439	0.999874	NP	2.00461	0.34	Up
Cdh19	cKO-PR	WT	1.3846	0.96	0.954429	0.0198283	0.999874	NP	1.70271	0.46	Up
Fign	cKO-PR	WT	1.42314	0.92	0.968809	0.0204602	0.999874	NP	1.68909	0.42	Up
Frmd6	cKO-PR	WT	1.42354	0.88	0.982695	0.0290779	0.999874	NP	1.53644	0.38	Up
Gm29683	cKO-PR	WT	1.42715	0.92	0.973833	0.0193593	0.999874	NP	1.71311	0.42	Up
Pdzd2	cKO-PR	WT	1.43206	1	0.990926	0.00266159	0.999874	NP	2.57486	0.5	Up
Peli2	cKO-PR	WT	1.43868	1	0.981316	0.0270035	0.999874	NP	1.56858	0.5	Up
Sox6	cKO-PR	WT	1.44796	1	0.993608	0.00956649	0.999874	NP	2.01925	0.5	Up
Tead1	cKO-PR	WT	1.45559	1	0.997964	0.0314548	0.999874	NP	1.50231	0.5	Up
Sox2ot	cKO-PR	WT	1.45878	1	1.00466	0.0216038	0.999874	NP	1.66547	0.5	Up
Ctnna3	cKO-PR	WT	1.48524	1	1.03247	0.01406	0.999874	NP	1.85201	0.5	Up
Timp3	cKO-PR	WT	1.49161	0.88	0.97767	0.00293745	0.999874	NP	2.53203	0.38	Up
Matn2	cKO-PR	WT	1.50356	1	1.03342	0.00623905	0.999874	NP	2.20488	0.5	Up
Gm6994	cKO-PR	WT	1.50357	1	1.06375	0.0260022	0.999874	NP	1.58499	0.5	Up
Nrcam	cKO-PR	WT	1.52196	0.92	1.08016	0.043488	0.999874	NP	1.36163	0.42	Up
Ube2v2	cKO-PR	WT	1.52211	0.88	1.06259	0.00737575	0.999874	NP	2.13219	0.38	Up
Gulp1	cKO-PR	WT	1.52294	1	1.05333	0.00656035	0.999874	NP	2.18307	0.5	Up
Parva	cKO-PR	WT	1.52404	1	1.05478	0.0154378	0.999874	NP	1.81142	0.5	Up
Lama2	cKO-PR	WT	1.52978	0.92	1.03721	0.00409575	0.999874	NP	2.38767	0.42	Up
Rock2	cKO-PR	WT	1.53014	1	1.02805	0.0176648	0.999874	NP	1.75289	0.5	Up
Adipor2	cKO-PR	WT	1.54284	1	1.14908	0.00349188	0.999874	NP	2.45694	0.5	Up
Ppp1r14c	cKO-PR	WT	1.55126	1	1.05983	0.00448927	0.999874	NP	2.34782	0.5	Up
Trim26	cKO-PR	WT	1.5576	1	1.07435	0.0166593	0.999874	NP	1.77834	0.5	Up
Rab8b	cKO-PR	WT	1.56517	0.92	1.069	0.0158565	0.999874	NP	1.79979	0.42	Up
Nckap5	cKO-PR	WT	1.58294	0.92	1.09432	0.0148861	0.999874	NP	1.82722	0.42	Up
Iqgap2	cKO-PR	WT	1.59092	0.96	1.09884	0.0405717	0.999874	NP	1.39178	0.46	Up
Pcdh7	cKO-PR	WT	1.59884	1	1.06163	0.00556755	0.999874	NP	2.25434	0.5	Up
Septin11	cKO-PR	WT	1.60018	1	1.06724	0.00353323	0.999874	NP	2.45183	0.5	Up
Zeb2	cKO-PR	WT	1.63512	0.96	1.13459	0.0415376	0.999874	NP	1.38156	0.46	Up
Nfasc	cKO-PR	WT	1.66901	0.92	1.14968	0.00436632	0.999874	NP	2.35988	0.42	Up
Ptprj	cKO-PR	WT	1.67207	0.96	1.06693	0.00894806	0.999874	NP	2.04827	0.46	Up
Limch1	cKO-PR	WT	1.67211	1	1.13938	0.00931766	0.999874	NP	2.03069	0.5	Up
Gnai1	cKO-PR	WT	1.70419	1	1.11865	0.00422618	0.999874	NP	2.37405	0.5	Up
Snx27	cKO-PR	WT	1.71068	0.96	1.17854	0.00219201	0.999874	NP	2.65916	0.46	Up
Angel2	cKO-PR	WT	1.72172	0.88	1.20092	0.0145464	0.999874	NP	1.83724	0.38	Up
Reln	cKO-PR	WT	1.77125	1	1.23261	0.00760967	0.999874	NP	2.11863	0.5	Up
Prdm16	cKO-PR	WT	1.78846	1	1.25748	0.00242651	0.999874	NP	2.61502	0.5	Up
Kank4	cKO-PR	WT	1.79849	1	1.22894	0.0166552	0.999874	NP	1.77845	0.5	Up
Mpz	cKO-PR	WT	1.81558	1	1.25843	0.00621192	0.999874	NP	2.20677	0.5	Up
Grid2	cKO-PR	WT	1.82496	0.96	1.2672	0.0266547	0.999874	NP	1.57423	0.46	Up
Antxr1	cKO-PR	WT	1.84249	1	1.22962	0.0105895	0.999874	NP	1.97512	0.5	Up
Fgf1	cKO-PR	WT	1.84301	1	1.28583	0.0176276	0.999874	NP	1.75381	0.5	Up
Acadl	cKO-PR	WT	1.84791	1	1.25632	0.00237869	0.999874	NP	2.62366	0.5	Up
Gsap	cKO-PR	WT	1.85937	0.88	1.21674	0.00484525	0.999874	NP	2.31468	0.38	Up
Adamts5	cKO-PR	WT	1.90337	0.96	1.28151	0.00524517	0.999874	NP	2.28024	0.46	Up
Cttnbp2	cKO-PR	WT	1.91261	0.96	1.27507	0.0290305	0.999874	NP	1.53715	0.46	Up
Sik3	cKO-PR	WT	1.96534	1	1.30952	0.00671027	0.999874	NP	2.17326	0.5	Up
Lima1	cKO-PR	WT	2.2201	0.96	1.43724	0.0203803	0.999874	NP	1.69079	0.46	Up
Ikzf2	cKO-PR	WT	2.32456	1	1.55592	0.00600041	0.999874	NP	2.22182	0.5	Up
Actg1	cKO-PR	WT	2.13094	1	1.3891	0.00038649	0.420156	PEP1	3.41286	0.5	Up
Lemd3	cKO-PR	WT	-1.16627	0	-0.792323	0.000857249	0.655796	PEP1	3.06689	0.5	Down
Afg1l	cKO-PR	WT	-0.95914	0.08	-0.685353	0.00123336	0.803294	PEP1	2.90891	0.42	Down
Ntrk2	cKO-PR	WT	-1.5368	0	-1.06134	0.00630255	0.999874	PEP1	2.20048	0.5	Down
Ide	cKO-PR	WT	-1.14402	0	-0.789549	0.00763585	0.999874	PEP1	2.11714	0.5	Down
0610040J01Rik	cKO-PR	WT	-1.065	0.2	-0.712988	0.0444763	0.999874	PEP1	1.35187	0.3	Down
Gpbp1l1	cKO-PR	WT	-0.920318	0.24	-0.614366	0.0162806	0.999874	PEP1	1.78833	0.26	Down
Btaf1	cKO-PR	WT	-0.919221	0	-0.635872	0.00551506	0.999874	PEP1	2.25845	0.5	Down
Dtnbp1	cKO-PR	WT	-0.879558	0.2	-0.587947	0.0199162	0.999874	PEP1	1.70079	0.3	Down
Fbxo21	cKO-PR	WT	-0.863067	0	-0.571836	0.0336683	0.999874	PEP1	1.47278	0.5	Down
Agpat3	cKO-PR	WT	-0.852447	0.08	-0.609518	0.0106142	0.999874	PEP1	1.97411	0.42	Down
Socs5	cKO-PR	WT	-0.833975	0.12	-0.557017	0.033611	0.999874	PEP1	1.47352	0.38	Down
Vps53	cKO-PR	WT	-0.802218	0.08	-0.50606	0.011647	0.999874	PEP1	1.93378	0.42	Down
Nap1l4	cKO-PR	WT	-0.77724	0.08	-0.490434	0.044338	0.999874	PEP1	1.35322	0.42	Down
Mdn1	cKO-PR	WT	-0.771568	0.08	-0.561519	0.0162047	0.999874	PEP1	1.79036	0.42	Down
Tbc1d32	cKO-PR	WT	-0.757161	0.12	-0.512534	0.0152506	0.999874	PEP1	1.81671	0.38	Down
Usf3	cKO-PR	WT	-0.744656	0.2	-0.47953	0.0203395	0.999874	PEP1	1.69166	0.3	Down
Usp7	cKO-PR	WT	-0.741821	0.08	-0.499197	0.0342956	0.999874	PEP1	1.46476	0.42	Down
Map3k4	cKO-PR	WT	-0.738059	0.24	-0.476944	0.0459917	0.999874	PEP1	1.33732	0.26	Down
Msl1	cKO-PR	WT	-0.724045	0.2	-0.530562	0.0121442	0.999874	PEP1	1.91563	0.3	Down
Taco1	cKO-PR	WT	-0.707359	0	-0.487357	0.00358227	0.999874	PEP1	2.44584	0.5	Down
Coro1c	cKO-PR	WT	-0.706835	0.04	-0.47901	0.0147827	0.999874	PEP1	1.83025	0.46	Down
Pcdh1	cKO-PR	WT	-0.703997	0	-0.473514	0.0360664	0.999874	PEP1	1.4429	0.5	Down
Atxn3	cKO-PR	WT	-0.696482	0.04	-0.48033	0.0216194	0.999874	PEP1	1.66516	0.46	Down
Snx3	cKO-PR	WT	-0.686509	0.12	-0.487954	0.0409801	0.999874	PEP1	1.38743	0.38	Down
Ddx46	cKO-PR	WT	-0.682871	0.2	-0.458766	0.00899705	0.999874	PEP1	2.0459	0.3	Down
Dcun1d1	cKO-PR	WT	-0.667671	0	-0.440545	0.0372516	0.999874	PEP1	1.42886	0.5	Down
Numa1	cKO-PR	WT	-0.666468	0	-0.466026	0.0154328	0.999874	PEP1	1.81156	0.5	Down
Safb	cKO-PR	WT	-0.642808	0.16	-0.448639	0.0151975	0.999874	PEP1	1.81823	0.34	Down
Zfp451	cKO-PR	WT	-0.637349	0.16	-0.466963	0.0117205	0.999874	PEP1	1.93105	0.34	Down
Dcaf1	cKO-PR	WT	-0.62956	0	-0.413816	0.0420571	0.999874	PEP1	1.37616	0.5	Down
Rab3gap2	cKO-PR	WT	-0.619179	0.2	-0.436293	0.0487387	0.999874	PEP1	1.31213	0.3	Down
Wdr59	cKO-PR	WT	-0.618497	0.16	-0.443116	0.0398391	0.999874	PEP1	1.39969	0.34	Down
Auh	cKO-PR	WT	-0.61425	0.04	-0.409785	0.0398818	0.999874	PEP1	1.39922	0.46	Down
Zbtb44	cKO-PR	WT	-0.607889	0.04	-0.440487	0.0329098	0.999874	PEP1	1.48268	0.46	Down
Gdap2	cKO-PR	WT	-0.604258	0.2	-0.43301	0.042877	0.999874	PEP1	1.36778	0.3	Down
Atxn7	cKO-PR	WT	-0.580787	0.16	-0.389975	0.0038787	0.999874	PEP1	2.41131	0.34	Down
Acbd5	cKO-PR	WT	-0.579223	0.2	-0.379907	0.023993	0.999874	PEP1	1.61992	0.3	Down
Kdm4b	cKO-PR	WT	-0.577587	0	-0.403394	0.0151314	0.999874	PEP1	1.82012	0.5	Down
Cmss1	cKO-PR	WT	-0.569166	0	-0.389784	0.0073739	0.999874	PEP1	2.1323	0.5	Down
Zfp664	cKO-PR	WT	-0.561698	0.16	-0.36319	0.0410966	0.999874	PEP1	1.38619	0.34	Down
Tor1aip2	cKO-PR	WT	-0.552481	0.2	-0.428735	0.0386031	0.999874	PEP1	1.41338	0.3	Down
Snx13	cKO-PR	WT	-0.541345	0.08	-0.354094	0.0346029	0.999874	PEP1	1.46089	0.42	Down
Hmg20a	cKO-PR	WT	-0.531364	0	-0.375517	0.0188483	0.999874	PEP1	1.72473	0.5	Down
Rai1	cKO-PR	WT	-0.52117	0.2	-0.357395	0.013692	0.999874	PEP1	1.86353	0.3	Down
Gfod1	cKO-PR	WT	-0.506336	0.2	-0.344339	0.027135	0.999874	PEP1	1.56647	0.3	Down
Dab2ip	cKO-PR	WT	-0.498147	0.2	-0.365898	0.0215565	0.999874	PEP1	1.66642	0.3	Down
Naa15	cKO-PR	WT	-0.497691	0.08	-0.365269	0.0156318	0.999874	PEP1	1.80599	0.42	Down
Cpne1	cKO-PR	WT	-0.476021	0.36	-0.365737	0.0358005	0.999874	PEP1	1.44611	0.14	Down
Ppp6r3	cKO-PR	WT	-0.473822	0	-0.327959	0.0130402	0.999874	PEP1	1.88472	0.5	Down
Pdss2	cKO-PR	WT	-0.459611	0.2	-0.327552	0.0375203	0.999874	PEP1	1.42573	0.3	Down
Evl	cKO-PR	WT	-0.434894	0	-0.295313	0.03224	0.999874	PEP1	1.49161	0.5	Down
Cdk8	cKO-PR	WT	-0.419859	0	-0.28042	0.0318777	0.999874	PEP1	1.49651	0.5	Down
Kat6b	cKO-PR	WT	-0.399547	0.12	-0.276748	0.0259044	0.999874	PEP1	1.58663	0.38	Down
Zfyve28	cKO-PR	WT	-0.396426	0.16	-0.260676	0.0498344	0.999874	PEP1	1.30247	0.34	Down
Zdhhc20	cKO-PR	WT	-0.378184	0.2	-0.287418	0.0444776	0.999874	PEP1	1.35186	0.3	Down
Snd1	cKO-PR	WT	-0.357844	0.2	-0.258332	0.0467408	0.999874	PEP1	1.3303	0.3	Down
AW554918	cKO-PR	WT	-0.349722	0.04	-0.250936	0.0457836	0.999874	PEP1	1.33929	0.46	Down
Rbm39	cKO-PR	WT	0.333505	0.84	0.254732	0.0188779	0.999874	PEP1	1.72405	0.34	Up
Rsrp1	cKO-PR	WT	0.388428	1	0.27218	0.0298837	0.999874	PEP1	1.52457	0.5	Up
Pafah1b1	cKO-PR	WT	0.414339	1	0.269548	0.00861867	0.999874	PEP1	2.06456	0.5	Up
Tcf12	cKO-PR	WT	0.438077	1	0.298586	0.0477604	0.999874	PEP1	1.32093	0.5	Up
Klc1	cKO-PR	WT	0.448107	0.88	0.308853	0.0168716	0.999874	PEP1	1.77284	0.38	Up
Ggnbp2	cKO-PR	WT	0.449074	0.88	0.310016	0.0349159	0.999874	PEP1	1.45698	0.38	Up
Rab2a	cKO-PR	WT	0.463568	0.92	0.326038	0.0233323	0.999874	PEP1	1.63204	0.42	Up
Eya3	cKO-PR	WT	0.486205	0.76	0.319088	0.0472872	0.999874	PEP1	1.32526	0.26	Up
Rabep1	cKO-PR	WT	0.490199	1	0.345673	0.0183238	0.999874	PEP1	1.73698	0.5	Up
Dcaf6	cKO-PR	WT	0.51465	0.96	0.355824	0.0416874	0.999874	PEP1	1.37999	0.46	Up
Rbm26	cKO-PR	WT	0.525163	0.88	0.330238	0.0203131	0.999874	PEP1	1.69222	0.38	Up
Smap1	cKO-PR	WT	0.532439	0.88	0.375361	0.0300653	0.999874	PEP1	1.52193	0.38	Up
Rapgef6	cKO-PR	WT	0.53636	0.92	0.375661	0.0415154	0.999874	PEP1	1.38179	0.42	Up
Ccdc50	cKO-PR	WT	0.550416	0.88	0.423923	0.0248373	0.999874	PEP1	1.6049	0.38	Up
Thoc2	cKO-PR	WT	0.571341	0.96	0.373249	0.00889436	0.999874	PEP1	2.05089	0.46	Up
Atf2	cKO-PR	WT	0.574487	1	0.402366	0.00661763	0.999874	PEP1	2.1793	0.5	Up
5730419F03Rik	cKO-PR	WT	0.578124	1	0.404223	0.00825545	0.999874	PEP1	2.08326	0.5	Up
Rprd2	cKO-PR	WT	0.586665	0.92	0.43789	0.0311168	0.999874	PEP1	1.50701	0.42	Up
Mapk8	cKO-PR	WT	0.609704	0.96	0.392864	0.0425074	0.999874	PEP1	1.37154	0.46	Up
Dido1	cKO-PR	WT	0.610637	0.88	0.439378	0.0323104	0.999874	PEP1	1.49066	0.38	Up
Cnot2	cKO-PR	WT	0.621323	1	0.391569	0.0117887	0.999874	PEP1	1.92853	0.5	Up
Ap2b1	cKO-PR	WT	0.641033	0.96	0.432556	0.00752102	0.999874	PEP1	2.12372	0.46	Up
Hipk3	cKO-PR	WT	0.642422	0.84	0.462386	0.0296821	0.999874	PEP1	1.52751	0.34	Up
Plekha1	cKO-PR	WT	0.648848	0.84	0.391074	0.0436551	0.999874	PEP1	1.35997	0.34	Up
Prpf18	cKO-PR	WT	0.683731	1	0.485499	0.0487644	0.999874	PEP1	1.3119	0.5	Up
Btbd10	cKO-PR	WT	0.731963	1	0.500294	0.00877539	0.999874	PEP1	2.05673	0.5	Up
Cltc	cKO-PR	WT	0.745139	0.92	0.466295	0.0078014	0.999874	PEP1	2.10783	0.42	Up
Mcmbp	cKO-PR	WT	0.749603	0.92	0.548291	0.0401972	0.999874	PEP1	1.3958	0.42	Up
Sncg	cKO-PR	WT	0.77378	1	0.562684	0.0260964	0.999874	PEP1	1.58342	0.5	Up
Glud1	cKO-PR	WT	0.799013	1	0.548469	0.00865995	0.999874	PEP1	2.06248	0.5	Up
Sp3	cKO-PR	WT	0.80002	0.96	0.556296	0.00917131	0.999874	PEP1	2.03757	0.46	Up
Ttc4	cKO-PR	WT	0.809549	1	0.502265	0.0498052	0.999874	PEP1	1.30273	0.5	Up
Abca7	cKO-PR	WT	0.815848	0.96	0.532039	0.0269146	0.999874	PEP1	1.57001	0.46	Up
Capn15	cKO-PR	WT	0.838938	1	0.56169	0.00873292	0.999874	PEP1	2.05884	0.5	Up
Kpna1	cKO-PR	WT	0.843863	0.92	0.543253	0.0200012	0.999874	PEP1	1.69894	0.42	Up
Ppia	cKO-PR	WT	0.844945	0.96	0.547964	0.0305773	0.999874	PEP1	1.5146	0.46	Up
Cab39	cKO-PR	WT	0.846987	1	0.574438	0.0112359	0.999874	PEP1	1.94939	0.5	Up
Tmem87a	cKO-PR	WT	0.8591	0.96	0.568622	0.0167592	0.999874	PEP1	1.77575	0.46	Up
Cept1	cKO-PR	WT	0.868662	1	0.552314	0.0172135	0.999874	PEP1	1.76413	0.5	Up
Dclre1c	cKO-PR	WT	0.869333	0.92	0.573429	0.0257648	0.999874	PEP1	1.58897	0.42	Up
Tacc2	cKO-PR	WT	0.997536	1	0.692365	0.0217133	0.999874	PEP1	1.66327	0.5	Up
Tmem175	cKO-PR	WT	1.00677	0.88	0.589492	0.00954365	0.999874	PEP1	2.02029	0.38	Up
Cpq	cKO-PR	WT	1.05192	1	0.716385	0.0311263	0.999874	PEP1	1.50687	0.5	Up
ENSMUSG00000121395	cKO-PR	WT	1.12893	1	0.743494	0.00421344	0.999874	PEP1	2.37536	0.5	Up
Lama2	cKO-PR	WT	1.14407	0.84	0.787923	0.0330844	0.999874	PEP1	1.48038	0.34	Up
mt-Co3	cKO-PR	WT	1.19216	1	0.815062	0.0216952	0.999874	PEP1	1.66364	0.5	Up
Prkar1a	cKO-PR	WT	1.25101	1	0.908137	0.0110753	0.999874	PEP1	1.95564	0.5	Up
Actb	cKO-PR	WT	1.25975	1	0.872952	0.0037897	0.999874	PEP1	2.42139	0.5	Up
mt-Co1	cKO-PR	WT	1.2813	1	0.886407	0.00518978	0.999874	PEP1	2.28485	0.5	Up
Ncl	cKO-PR	WT	1.30588	0.88	0.89513	0.00588944	0.999874	PEP1	2.22993	0.38	Up
Gpm6b	cKO-PR	WT	1.67752	0.96	1.14301	0.0221524	0.999874	PEP1	1.65458	0.46	Up
Sgcz	cKO-PR	WT	1.90681	0.96	1.32189	0.049952	0.999874	PEP1	1.30145	0.46	Up
Reln	cKO-PR	WT	1.94232	0.96	1.35494	0.00684602	0.999874	PEP1	2.16456	0.46	Up
Gfra1	cKO-PR	WT	2.03183	1	1.38362	0.0366015	0.999874	PEP1	1.4365	0.5	Up
Mpz	cKO-PR	WT	2.05755	1	1.4231	0.00338635	0.999874	PEP1	2.47027	0.5	Up
Pbx3	cKO-PR	WT	2.54576	1	1.80839	0.0377047	0.999874	PEP1	1.42361	0.5	Up
Sash1	cKO-PR	WT	2.70805	1	1.81446	0.00324772	0.999874	PEP1	2.48842	0.5	Up
Niban2	cKO-PR	WT	-0.959105	0.04	-0.669466	0.00124451	0.803294	PEP2	2.905	0.46	Down
Btaf1	cKO-PR	WT	-1.08484	0	-0.749299	0.00135197	0.846211	PEP2	2.86903	0.5	Down
Syt6	cKO-PR	WT	-3.39709	0.04	-2.34433	0.00428284	0.999874	PEP2	2.36827	0.46	Down
Cntnap5a	cKO-PR	WT	-1.61048	0	-1.11619	0.0435635	0.999874	PEP2	1.36088	0.5	Down
Ide	cKO-PR	WT	-1.12116	0	-0.552568	0.0490905	0.999874	PEP2	1.309	0.5	Down
Cep162	cKO-PR	WT	-0.975533	0	-0.675461	0.00825593	0.999874	PEP2	2.08323	0.5	Down
Ttc13	cKO-PR	WT	-0.949722	0	-0.66041	0.00402214	0.999874	PEP2	2.39554	0.5	Down
Trim14	cKO-PR	WT	-0.938839	0.08	-0.647123	0.0105898	0.999874	PEP2	1.97511	0.42	Down
Ralgds	cKO-PR	WT	-0.935692	0	-0.649659	0.0181754	0.999874	PEP2	1.74052	0.5	Down
Tmem120b	cKO-PR	WT	-0.933707	0	-0.650494	0.00724562	0.999874	PEP2	2.13992	0.5	Down
Snx3	cKO-PR	WT	-0.842099	0	-0.590723	0.0336163	0.999874	PEP2	1.47345	0.5	Down
Abcg1	cKO-PR	WT	-0.83462	0	-0.57548	0.0189274	0.999874	PEP2	1.72291	0.5	Down
Sc5d	cKO-PR	WT	-0.809383	0.12	-0.545981	0.017241	0.999874	PEP2	1.76344	0.38	Down
Gatad2a	cKO-PR	WT	-0.792045	0.04	-0.549433	0.0405369	0.999874	PEP2	1.39215	0.46	Down
Pcbd2	cKO-PR	WT	-0.784228	0.08	-0.53092	0.0191772	0.999874	PEP2	1.71721	0.42	Down
Npc1	cKO-PR	WT	-0.77988	0.12	-0.535944	0.0282186	0.999874	PEP2	1.54946	0.38	Down
Caml	cKO-PR	WT	-0.770277	0.16	-0.550409	0.0261612	0.999874	PEP2	1.58234	0.34	Down
Hsd17b12	cKO-PR	WT	-0.735973	0.08	-0.522998	0.0184154	0.999874	PEP2	1.73482	0.42	Down
Ndst1	cKO-PR	WT	-0.724372	0.04	-0.510767	0.0124837	0.999874	PEP2	1.90366	0.46	Down
Coro7	cKO-PR	WT	-0.719345	0.04	-0.495728	0.0419624	0.999874	PEP2	1.37714	0.46	Down
Ythdc2	cKO-PR	WT	-0.715772	0.08	-0.493017	0.0263593	0.999874	PEP2	1.57907	0.42	Down
Tmem87a	cKO-PR	WT	-0.702168	0.12	-0.479362	0.0226046	0.999874	PEP2	1.6458	0.38	Down
Sfxn1	cKO-PR	WT	-0.686651	0.16	-0.482647	0.023762	0.999874	PEP2	1.62412	0.34	Down
Farsb	cKO-PR	WT	-0.679148	0.04	-0.452443	0.0191793	0.999874	PEP2	1.71717	0.46	Down
Man2a2	cKO-PR	WT	-0.669295	0.08	-0.457732	0.0368833	0.999874	PEP2	1.43317	0.42	Down
Socs7	cKO-PR	WT	-0.662677	0.12	-0.452366	0.0305449	0.999874	PEP2	1.51506	0.38	Down
Gopc	cKO-PR	WT	-0.659185	0.04	-0.464949	0.0188585	0.999874	PEP2	1.72449	0.46	Down
Cyb5a	cKO-PR	WT	-0.651614	0.08	-0.454889	0.0303359	0.999874	PEP2	1.51804	0.42	Down
Kcnb1	cKO-PR	WT	-0.64489	0.04	-0.435743	0.0171676	0.999874	PEP2	1.76529	0.46	Down
Ap1b1	cKO-PR	WT	-0.643199	0	-0.44232	0.0270911	0.999874	PEP2	1.56717	0.5	Down
Unc13a	cKO-PR	WT	-0.609353	0	-0.427686	0.0262798	0.999874	PEP2	1.58038	0.5	Down
Srrt	cKO-PR	WT	-0.593164	0.08	-0.420077	0.0353527	0.999874	PEP2	1.45158	0.42	Down
Chmp4b	cKO-PR	WT	-0.592776	0.04	-0.424369	0.0288391	0.999874	PEP2	1.54002	0.46	Down
Ppp2ca	cKO-PR	WT	-0.590774	0.16	-0.416082	0.0292376	0.999874	PEP2	1.53406	0.34	Down
Hp1bp3	cKO-PR	WT	-0.576213	0.08	-0.394395	0.0254424	0.999874	PEP2	1.59444	0.42	Down
Ttbk1	cKO-PR	WT	-0.57552	0	-0.401212	0.0368769	0.999874	PEP2	1.43325	0.5	Down
Gfod1	cKO-PR	WT	-0.575473	0.08	-0.396641	0.0122866	0.999874	PEP2	1.91057	0.42	Down
Stam2	cKO-PR	WT	-0.55919	0.16	-0.371716	0.0429149	0.999874	PEP2	1.36739	0.34	Down
Gsr	cKO-PR	WT	-0.533917	0.24	-0.350211	0.0479006	0.999874	PEP2	1.31966	0.26	Down
Med13	cKO-PR	WT	-0.526588	0.08	-0.373222	0.0290943	0.999874	PEP2	1.53619	0.42	Down
Iars2	cKO-PR	WT	-0.526532	0.12	-0.353884	0.0291072	0.999874	PEP2	1.536	0.38	Down
Brd3	cKO-PR	WT	-0.524543	0	-0.373739	0.0459117	0.999874	PEP2	1.33808	0.5	Down
Nol4l	cKO-PR	WT	-0.513492	0.04	-0.354743	0.0240786	0.999874	PEP2	1.61837	0.46	Down
Impact	cKO-PR	WT	-0.499293	0.08	-0.333478	0.0396846	0.999874	PEP2	1.40138	0.42	Down
Cenpc1	cKO-PR	WT	-0.430075	0.16	-0.298708	0.0366703	0.999874	PEP2	1.43568	0.34	Down
Arhgap12	cKO-PR	WT	-0.426881	0.08	-0.286966	0.0409056	0.999874	PEP2	1.38822	0.42	Down
Mark3	cKO-PR	WT	-0.426133	0	-0.283772	0.0100587	0.999874	PEP2	1.99746	0.5	Down
Usp48	cKO-PR	WT	-0.403566	0	-0.290341	0.0348278	0.999874	PEP2	1.45807	0.5	Down
Srebf2	cKO-PR	WT	-0.380949	0.04	-0.267609	0.0227537	0.999874	PEP2	1.64295	0.46	Down
Atl1	cKO-PR	WT	-0.379033	0.12	-0.263325	0.0489794	0.999874	PEP2	1.30999	0.38	Down
Prpf4b	cKO-PR	WT	0.327416	0.8	0.242212	0.0479212	0.999874	PEP2	1.31947	0.3	NS
Prkn	cKO-PR	WT	0.387824	0.96	0.268768	0.0477852	0.999874	PEP2	1.32071	0.46	Up
Rbm39	cKO-PR	WT	0.407083	1	0.280579	0.0067513	0.999874	PEP2	2.17061	0.5	Up
Slc4a4	cKO-PR	WT	0.440487	1	0.305804	0.0413614	0.999874	PEP2	1.38341	0.5	Up
Pcmtd1	cKO-PR	WT	0.475572	0.92	0.327857	0.012986	0.999874	PEP2	1.88652	0.42	Up
Brd1	cKO-PR	WT	0.475826	0.96	0.32189	0.0180641	0.999874	PEP2	1.74318	0.46	Up
Ctnnd1	cKO-PR	WT	0.491204	0.88	0.337395	0.0357815	0.999874	PEP2	1.44634	0.38	Up
Adgrl3	cKO-PR	WT	0.49797	1	0.34549	0.00739717	0.999874	PEP2	2.13093	0.5	Up
Mapk1	cKO-PR	WT	0.498229	1	0.344171	0.0285164	0.999874	PEP2	1.54491	0.5	Up
Tbc1d12	cKO-PR	WT	0.512376	1	0.349432	0.0452117	0.999874	PEP2	1.34475	0.5	Up
Rasal2	cKO-PR	WT	0.577969	0.92	0.405317	0.0439672	0.999874	PEP2	1.35687	0.42	Up
Snx14	cKO-PR	WT	0.58829	1	0.428331	0.0308887	0.999874	PEP2	1.5102	0.5	Up
Actr1a	cKO-PR	WT	0.589578	1	0.419592	0.0478184	0.999874	PEP2	1.3204	0.5	Up
Pus7	cKO-PR	WT	0.596558	0.88	0.458708	0.0398583	0.999874	PEP2	1.39948	0.38	Up
Cpne8	cKO-PR	WT	0.599609	1	0.417531	0.0225908	0.999874	PEP2	1.64607	0.5	Up
Dnaja1	cKO-PR	WT	0.605684	0.88	0.44637	0.0322099	0.999874	PEP2	1.49201	0.38	Up
Faf2	cKO-PR	WT	0.606039	0.84	0.423191	0.0429728	0.999874	PEP2	1.36681	0.34	Up
ENSMUSG00000095041	cKO-PR	WT	0.612125	0.96	0.416895	0.0122169	0.999874	PEP2	1.91304	0.46	Up
Eif4g2	cKO-PR	WT	0.61567	0.88	0.451139	0.0219563	0.999874	PEP2	1.65844	0.38	Up
Srgap2	cKO-PR	WT	0.623293	0.96	0.426293	0.0205063	0.999874	PEP2	1.68811	0.46	Up
St13	cKO-PR	WT	0.64003	0.84	0.425768	0.0369068	0.999874	PEP2	1.43289	0.34	Up
Parg	cKO-PR	WT	0.657559	1	0.433057	0.0108449	0.999874	PEP2	1.96477	0.5	Up
Pwwp2a	cKO-PR	WT	0.664484	0.84	0.439112	0.017528	0.999874	PEP2	1.75627	0.34	Up
Gspt1	cKO-PR	WT	0.685482	0.96	0.466787	0.0365668	0.999874	PEP2	1.43691	0.46	Up
Myl6	cKO-PR	WT	0.718647	0.8	0.562229	0.048474	0.999874	PEP2	1.31449	0.3	Up
Snhg7	cKO-PR	WT	0.730746	0.68	0.575282	0.0442592	0.999874	PEP2	1.354	0.18	Up
Me2	cKO-PR	WT	0.743493	0.96	0.537398	0.0314961	0.999874	PEP2	1.50174	0.46	Up
Akap13	cKO-PR	WT	0.757277	0.96	0.51848	0.0322066	0.999874	PEP2	1.49206	0.46	Up
Tubb3	cKO-PR	WT	0.767121	1	0.528635	0.0254693	0.999874	PEP2	1.59398	0.5	Up
Plaa	cKO-PR	WT	0.781391	0.88	0.517073	0.0192092	0.999874	PEP2	1.71649	0.38	Up
Cd2ap	cKO-PR	WT	0.78604	0.96	0.532832	0.0230374	0.999874	PEP2	1.63757	0.46	Up
Atpif1	cKO-PR	WT	0.806774	0.92	0.555879	0.0282832	0.999874	PEP2	1.54847	0.42	Up
Polr2a	cKO-PR	WT	0.816715	1	0.553318	0.0192611	0.999874	PEP2	1.71532	0.5	Up
Gm47283	cKO-PR	WT	0.830191	0.92	0.560094	0.0139308	0.999874	PEP2	1.85602	0.42	Up
Kras	cKO-PR	WT	0.855698	0.96	0.61834	0.00780774	0.999874	PEP2	2.10747	0.46	Up
Actb	cKO-PR	WT	0.859432	1	0.597408	0.0284052	0.999874	PEP2	1.5466	0.5	Up
Ncl	cKO-PR	WT	0.874288	0.96	0.606241	0.0212948	0.999874	PEP2	1.67173	0.46	Up
Trappc10	cKO-PR	WT	0.877337	1	0.606902	0.01896	0.999874	PEP2	1.72216	0.5	Up
Gm57315	cKO-PR	WT	0.890792	0.92	0.655217	0.0157323	0.999874	PEP2	1.80321	0.42	Up
Reln	cKO-PR	WT	0.919404	0.92	1.00785	0.0325072	0.999874	PEP2	1.48802	0.42	Up
ENSMUSG00000121395	cKO-PR	WT	0.926929	1	0.649054	0.00713947	0.999874	PEP2	2.14633	0.5	Up
Antxr2	cKO-PR	WT	1.07383	1	0.743348	0.0365221	0.999874	PEP2	1.43744	0.5	Up
Nfe2l2	cKO-PR	WT	1.18582	0.88	0.916679	0.0305251	0.999874	PEP2	1.51534	0.38	Up
Bcam	cKO-PR	WT	1.27594	0.84	0.944188	0.0154069	0.999874	PEP2	1.81229	0.34	Up
mt-Co3	cKO-PR	WT	1.36256	0.96	0.92825	0.0089675	0.999874	PEP2	2.04733	0.46	Up
Pmp22	cKO-PR	WT	1.52928	0.96	1.06328	0.0310899	0.999874	PEP2	1.50738	0.46	Up
Iqsec3	cKO-PR	WT	1.7483	0.84	1.23051	0.0346112	0.999874	PEP2	1.46078	0.34	Up
Sgcz	cKO-PR	WT	2.00604	1	1.39115	0.0382191	0.999874	PEP2	1.41772	0.5	Up
Ptpro	cKO-PR	WT	8.20187	1	5.35138	2.78059e-05	0.0382887	SST	4.55586	0.5	Up
Gm47283	cKO-PR	WT	1.74082	1	1.16446	8.42231e-05	0.108727	SST	4.07457	0.5	Up
Prdm12	cKO-PR	WT	-1.72295	0	-1.17536	0.000472046	0.487506	SST	3.32602	0.5	Down
Sema6d	cKO-PR	WT	1.40992	1	0.954996	0.000586672	0.504905	SST	3.2316	0.5	Up
Pacrg	cKO-PR	WT	1.59573	0.96	1.21534	0.000537107	0.504905	SST	3.26994	0.46	Up
Iqsec3	cKO-PR	WT	-1.88472	0.12	-1.30062	0.0215187	0.999874	SST	1.66718	0.38	Down
Eno2	cKO-PR	WT	-1.37983	0.08	-1.00844	0.0153455	0.999874	SST	1.81402	0.42	Down
Vav2	cKO-PR	WT	-1.33286	0.08	-0.946885	0.0234803	0.999874	SST	1.6293	0.42	Down
Rab39	cKO-PR	WT	-1.32634	0	-0.953608	0.0113334	0.999874	SST	1.94564	0.5	Down
Ppfia3	cKO-PR	WT	-1.28954	0.16	-0.99312	0.0131007	0.999874	SST	1.88271	0.34	Down
Rab4a	cKO-PR	WT	-1.28735	0.16	-0.921478	0.0431247	0.999874	SST	1.36527	0.34	Down
Ints10	cKO-PR	WT	-1.28379	0.16	-0.797294	0.0143929	0.999874	SST	1.84185	0.34	Down
Tnk2	cKO-PR	WT	-1.26323	0	-0.851172	0.0046232	0.999874	SST	2.33506	0.5	Down
Flot1	cKO-PR	WT	-1.24188	0	-0.823876	0.00848195	0.999874	SST	2.0715	0.5	Down
Ide	cKO-PR	WT	-1.18082	0	-0.81459	0.0110301	0.999874	SST	1.95742	0.5	Down
Nap1l4	cKO-PR	WT	-1.16905	0.08	-0.751885	0.0073776	0.999874	SST	2.13209	0.42	Down
Dhcr24	cKO-PR	WT	-1.1567	0.2	-0.846613	0.00572138	0.999874	SST	2.2425	0.3	Down
Uxs1	cKO-PR	WT	-1.14497	0.2	-0.804022	0.034828	0.999874	SST	1.45807	0.3	Down
Zfp287	cKO-PR	WT	-1.12911	0.08	-0.821824	0.00542149	0.999874	SST	2.26588	0.42	Down
Hip1r	cKO-PR	WT	-1.09515	0.4	-0.837331	0.0489023	0.999874	SST	1.31067	0.1	Down
Gna13	cKO-PR	WT	-1.09482	0.24	-0.721672	0.03378	0.999874	SST	1.47134	0.26	Down
Arf3	cKO-PR	WT	-1.09011	0.2	-0.768075	0.0123007	0.999874	SST	1.91007	0.3	Down
Usp31	cKO-PR	WT	-1.0777	0	-0.708913	0.00358555	0.999874	SST	2.44544	0.5	Down
Kdm5c	cKO-PR	WT	-1.0734	0.08	-0.684491	0.0091033	0.999874	SST	2.0408	0.42	Down
Wdr44	cKO-PR	WT	-1.04656	0.04	-0.749447	0.00288463	0.999874	SST	2.53991	0.46	Down
Rpgr	cKO-PR	WT	-1.02841	0.08	-0.676646	0.0244503	0.999874	SST	1.61172	0.42	Down
Fam78b	cKO-PR	WT	-1.02347	0.04	-0.714009	0.0489718	0.999874	SST	1.31005	0.46	Down
Mad1l1	cKO-PR	WT	-1.01706	0.2	-0.651539	0.0206837	0.999874	SST	1.68437	0.3	Down
Thsd4	cKO-PR	WT	-1.00988	0.24	-0.673499	0.0162608	0.999874	SST	1.78886	0.26	Down
Luc7l	cKO-PR	WT	-1.00451	0.08	-0.643728	0.0087205	0.999874	SST	2.05946	0.42	Down
Bcl2l1	cKO-PR	WT	-0.998889	0.08	-0.668569	0.0057199	0.999874	SST	2.24261	0.42	Down
Map2k1	cKO-PR	WT	-0.989523	0.12	-0.591906	0.0431888	0.999874	SST	1.36463	0.38	Down
Zfp871	cKO-PR	WT	-0.985544	0.04	-0.631957	0.014631	0.999874	SST	1.83472	0.46	Down
Zfr2	cKO-PR	WT	-0.978728	0.08	-0.711714	0.0402186	0.999874	SST	1.39557	0.42	Down
Amfr	cKO-PR	WT	-0.978723	0.08	-0.603854	0.0204897	0.999874	SST	1.68847	0.42	Down
Rnf10	cKO-PR	WT	-0.971585	0.12	-0.640836	0.014253	0.999874	SST	1.8461	0.38	Down
Dazap1	cKO-PR	WT	-0.967668	0.04	-0.693544	0.0081492	0.999874	SST	2.08889	0.46	Down
Safb	cKO-PR	WT	-0.954255	0	-0.667601	0.00498388	0.999874	SST	2.30243	0.5	Down
Pola1	cKO-PR	WT	-0.933231	0.24	-0.665586	0.0236729	0.999874	SST	1.62575	0.26	Down
Dcp1b	cKO-PR	WT	-0.927113	0.2	-0.631668	0.0458382	0.999874	SST	1.33877	0.3	Down
Stk40	cKO-PR	WT	-0.915173	0.16	-0.67488	0.022208	0.999874	SST	1.65349	0.34	Down
Ctcf	cKO-PR	WT	-0.907279	0.04	-0.55335	0.0282887	0.999874	SST	1.54839	0.46	Down
Nup214	cKO-PR	WT	-0.9054	0.2	-0.58158	0.0361176	0.999874	SST	1.44228	0.3	Down
Gcn1	cKO-PR	WT	-0.902517	0.32	-0.5771	0.0372801	0.999874	SST	1.42852	0.18	Down
Pde6d	cKO-PR	WT	-0.900284	0.12	-0.590123	0.0325106	0.999874	SST	1.48797	0.38	Down
Txnrd1	cKO-PR	WT	-0.865822	0.4	-0.649583	0.0313676	0.999874	SST	1.50352	0.1	Down
Smarca1	cKO-PR	WT	-0.865755	0.12	-0.579328	0.0100611	0.999874	SST	1.99735	0.38	Down
Ift140	cKO-PR	WT	-0.862952	0.08	-0.579716	0.0436404	0.999874	SST	1.36011	0.42	Down
Tbca	cKO-PR	WT	-0.85524	0.28	-0.611527	0.0291768	0.999874	SST	1.53496	0.22	Down
Csnk2a1	cKO-PR	WT	-0.850133	0.12	-0.575588	0.0199558	0.999874	SST	1.69993	0.38	Down
Fig4	cKO-PR	WT	-0.834025	0.12	-0.5789	0.0452249	0.999874	SST	1.34462	0.38	Down
Ift88	cKO-PR	WT	-0.827089	0.36	-0.488972	0.0368243	0.999874	SST	1.43386	0.14	Down
Mroh1	cKO-PR	WT	-0.820814	0	-0.547252	0.0315073	0.999874	SST	1.50159	0.5	Down
Nploc4	cKO-PR	WT	-0.819763	0.12	-0.601874	0.0062322	0.999874	SST	2.20536	0.38	Down
Usp20	cKO-PR	WT	-0.813808	0.16	-0.564873	0.00684173	0.999874	SST	2.16483	0.34	Down
Cep164	cKO-PR	WT	-0.813103	0.04	-0.594591	0.0114411	0.999874	SST	1.94153	0.46	Down
Usp37	cKO-PR	WT	-0.804568	0.08	-0.474229	0.0365494	0.999874	SST	1.43712	0.42	Down
Psen1	cKO-PR	WT	-0.789812	0.08	-0.548879	0.0260184	0.999874	SST	1.58472	0.42	Down
Uggt2	cKO-PR	WT	-0.77908	0.08	-0.536225	0.0412931	0.999874	SST	1.38412	0.42	Down
Prpf18	cKO-PR	WT	-0.779017	0.08	-0.560622	0.0342598	0.999874	SST	1.46522	0.42	Down
A330076H08Rik	cKO-PR	WT	-0.774263	0	-0.536442	0.018201	0.999874	SST	1.7399	0.5	Down
Ilrun	cKO-PR	WT	-0.76891	0.16	-0.502114	0.0377623	0.999874	SST	1.42294	0.34	Down
Eif5	cKO-PR	WT	-0.76499	0.32	-0.60242	0.0322941	0.999874	SST	1.49088	0.18	Down
Fbrsl1	cKO-PR	WT	-0.747732	0.28	-0.541802	0.0150234	0.999874	SST	1.82323	0.22	Down
Abca3	cKO-PR	WT	-0.741333	0	-0.491577	0.0375546	0.999874	SST	1.42534	0.5	Down
Banp	cKO-PR	WT	-0.739259	0	-0.517873	0.00398696	0.999874	SST	2.39936	0.5	Down
Gcc2	cKO-PR	WT	-0.736961	0.12	-0.523447	0.0111849	0.999874	SST	1.95137	0.38	Down
Rbm10	cKO-PR	WT	-0.726196	0.2	-0.538112	0.0415622	0.999874	SST	1.3813	0.3	Down
Mtmr6	cKO-PR	WT	-0.725706	0.2	-0.586763	0.0165327	0.999874	SST	1.78166	0.3	Down
Arhgap35	cKO-PR	WT	-0.723814	0.08	-0.494174	0.0110157	0.999874	SST	1.95799	0.42	Down
Map4k3	cKO-PR	WT	-0.719605	0.16	-0.524875	0.00571115	0.999874	SST	2.24328	0.34	Down
Pcbp4	cKO-PR	WT	-0.717217	0.24	-0.616482	0.0428893	0.999874	SST	1.36765	0.26	Down
Chuk	cKO-PR	WT	-0.714799	0.2	-0.536406	0.0188285	0.999874	SST	1.72519	0.3	Down
Zfp40	cKO-PR	WT	-0.711501	0.16	-0.501633	0.0314286	0.999874	SST	1.50268	0.34	Down
Ksr2	cKO-PR	WT	-0.69905	0.2	-0.472365	0.0270053	0.999874	SST	1.56855	0.3	Down
Tmem131	cKO-PR	WT	-0.698056	0.28	-0.427036	0.0161236	0.999874	SST	1.79254	0.22	Down
Vps53	cKO-PR	WT	-0.697277	0.36	-0.496555	0.0473115	0.999874	SST	1.32503	0.14	Down
Mphosph9	cKO-PR	WT	-0.690924	0.12	-0.512622	0.0418637	0.999874	SST	1.37816	0.38	Down
Gna12	cKO-PR	WT	-0.688807	0	-0.506912	0.0348522	0.999874	SST	1.45777	0.5	Down
Syt11	cKO-PR	WT	-0.688074	0.04	-0.452748	0.0123696	0.999874	SST	1.90764	0.46	Down
Bcr	cKO-PR	WT	-0.684454	0.24	-0.470323	0.0285768	0.999874	SST	1.54399	0.26	Down
Wdr20	cKO-PR	WT	-0.681532	0	-0.489427	0.0363167	0.999874	SST	1.43989	0.5	Down
Thra	cKO-PR	WT	-0.675062	0.12	-0.416194	0.0271777	0.999874	SST	1.56579	0.38	Down
Wrn	cKO-PR	WT	-0.673666	0.2	-0.490261	0.0410501	0.999874	SST	1.38669	0.3	Down
Larp4b	cKO-PR	WT	-0.672683	0.12	-0.464789	0.0109878	0.999874	SST	1.95909	0.38	Down
Stxbp1	cKO-PR	WT	-0.662806	0.16	-0.434117	0.0202876	0.999874	SST	1.69277	0.34	Down
Tom1	cKO-PR	WT	-0.662796	0.08	-0.469465	0.0431662	0.999874	SST	1.36486	0.42	Down
Psmd11	cKO-PR	WT	-0.651332	0.2	-0.484582	0.0328346	0.999874	SST	1.48367	0.3	Down
Apex2	cKO-PR	WT	-0.632013	0	-0.441357	0.0341427	0.999874	SST	1.4667	0.5	Down
Firre	cKO-PR	WT	-0.629839	0.16	-0.468202	0.00567266	0.999874	SST	2.24621	0.34	Down
Pkd1	cKO-PR	WT	-0.628032	0.08	-0.417038	0.0404535	0.999874	SST	1.39304	0.42	Down
Dock7	cKO-PR	WT	-0.624976	0.12	-0.433127	0.0144972	0.999874	SST	1.83871	0.38	Down
Dpysl2	cKO-PR	WT	-0.60581	0.16	-0.440148	0.00211952	0.999874	SST	2.67376	0.34	Down
Zfp664	cKO-PR	WT	-0.598308	0.2	-0.395514	0.0491552	0.999874	SST	1.30843	0.3	Down
Crmp1	cKO-PR	WT	-0.597475	0.24	-0.432622	0.0462547	0.999874	SST	1.33484	0.26	Down
Brd4	cKO-PR	WT	-0.59631	0.16	-0.436461	0.0088828	0.999874	SST	2.05145	0.34	Down
Rab6a	cKO-PR	WT	-0.577701	0.12	-0.393803	0.044399	0.999874	SST	1.35263	0.38	Down
Pds5b	cKO-PR	WT	-0.574895	0.2	-0.399175	0.0191338	0.999874	SST	1.7182	0.3	Down
Usp32	cKO-PR	WT	-0.56488	0.2	-0.398357	0.0164138	0.999874	SST	1.78479	0.3	Down
Stk38	cKO-PR	WT	-0.554515	0.16	-0.374672	0.0495166	0.999874	SST	1.30525	0.34	Down
Smim14	cKO-PR	WT	-0.553285	0.12	-0.391775	0.00737424	0.999874	SST	2.13228	0.38	Down
Hira	cKO-PR	WT	-0.54855	0.28	-0.424671	0.0491207	0.999874	SST	1.30874	0.22	Down
Nwd2	cKO-PR	WT	-0.53958	0.12	-0.375613	0.044241	0.999874	SST	1.35418	0.38	Down
Ap2b1	cKO-PR	WT	-0.517585	0.04	-0.375651	0.0374712	0.999874	SST	1.4263	0.46	Down
Ddx17	cKO-PR	WT	-0.504151	0.2	-0.359361	0.0222419	0.999874	SST	1.65283	0.3	Down
Stat3	cKO-PR	WT	-0.498556	0.08	-0.358187	0.0226644	0.999874	SST	1.64465	0.42	Down
Sptan1	cKO-PR	WT	-0.485525	0.04	-0.332827	0.0116076	0.999874	SST	1.93526	0.46	Down
Rab6b	cKO-PR	WT	-0.457861	0.08	-0.333835	0.0260255	0.999874	SST	1.5846	0.42	Down
Snrnp70	cKO-PR	WT	-0.379537	0.2	-0.277421	0.0379455	0.999874	SST	1.42084	0.3	Down
Rbfox2	cKO-PR	WT	-0.368245	0.2	-0.264039	0.0292809	0.999874	SST	1.53342	0.3	Down
Vps13b	cKO-PR	WT	0.378762	1	0.263585	0.0369726	0.999874	SST	1.43212	0.5	Up
Dtna	cKO-PR	WT	0.408788	0.84	0.279603	0.0204736	0.999874	SST	1.68881	0.34	Up
Snap91	cKO-PR	WT	0.426253	0.76	0.306312	0.0346708	0.999874	SST	1.46004	0.26	Up
Strn3	cKO-PR	WT	0.438289	0.88	0.297841	0.0321258	0.999874	SST	1.49315	0.38	Up
Kif21a	cKO-PR	WT	0.458084	0.92	0.318412	0.0449272	0.999874	SST	1.34749	0.42	Up
Camk1d	cKO-PR	WT	0.459018	0.96	0.306423	0.0195158	0.999874	SST	1.70961	0.46	Up
Usp9x	cKO-PR	WT	0.459908	0.92	0.374009	0.0434234	0.999874	SST	1.36228	0.42	Up
Pnisr	cKO-PR	WT	0.475539	1	0.320946	0.0182468	0.999874	SST	1.73881	0.5	Up
Atp11b	cKO-PR	WT	0.485743	0.84	0.363733	0.0452924	0.999874	SST	1.34397	0.34	Up
6820431F20Rik	cKO-PR	WT	0.514474	1	0.371939	0.00224302	0.999874	SST	2.64917	0.5	Up
Zfr	cKO-PR	WT	0.531753	0.88	0.368029	0.021292	0.999874	SST	1.67178	0.38	Up
Rap1gds1	cKO-PR	WT	0.543684	1	0.367186	0.0392596	0.999874	SST	1.40605	0.5	Up
Chd2	cKO-PR	WT	0.578977	0.8	0.420201	0.0386829	0.999874	SST	1.41248	0.3	Up
Phkb	cKO-PR	WT	0.583296	0.84	0.428701	0.0372997	0.999874	SST	1.42829	0.34	Up
Cdc42	cKO-PR	WT	0.602949	0.92	0.379393	0.0397723	0.999874	SST	1.40042	0.42	Up
Clk1	cKO-PR	WT	0.613214	0.8	0.435745	0.0285752	0.999874	SST	1.54401	0.3	Up
Dnajc1	cKO-PR	WT	0.613996	0.96	0.443406	0.0466749	0.999874	SST	1.33092	0.46	Up
Akap6	cKO-PR	WT	0.623154	0.92	0.428076	0.00417342	0.999874	SST	2.37951	0.42	Up
5730419F03Rik	cKO-PR	WT	0.662912	0.96	0.450096	0.00952611	0.999874	SST	2.02108	0.46	Up
Sdccag8	cKO-PR	WT	0.693818	0.92	0.459274	0.014683	0.999874	SST	1.83319	0.42	Up
Malat1	cKO-PR	WT	0.694373	1	0.481018	0.00610497	0.999874	SST	2.21432	0.5	Up
Slc17a5	cKO-PR	WT	0.699214	0.8	0.531096	0.0421443	0.999874	SST	1.37526	0.3	Up
Desi2	cKO-PR	WT	0.704784	0.72	0.478064	0.0358759	0.999874	SST	1.4452	0.22	Up
Relch	cKO-PR	WT	0.723079	0.84	0.448786	0.0209759	0.999874	SST	1.67828	0.34	Up
Cast	cKO-PR	WT	0.725132	1	0.486268	0.0174516	0.999874	SST	1.75816	0.5	Up
Ndst1	cKO-PR	WT	0.730354	0.8	0.53215	0.0405646	0.999874	SST	1.39185	0.3	Up
Cr1l	cKO-PR	WT	0.734015	0.92	0.615295	0.0375577	0.999874	SST	1.4253	0.42	Up
Lonp2	cKO-PR	WT	0.734402	0.92	0.458287	0.0250364	0.999874	SST	1.60143	0.42	Up
Epc2	cKO-PR	WT	0.743455	0.76	0.553004	0.0397505	0.999874	SST	1.40066	0.26	Up
Rasal2	cKO-PR	WT	0.748551	1	0.519605	0.0207605	0.999874	SST	1.68276	0.5	Up
Fyn	cKO-PR	WT	0.755965	0.96	0.477026	0.0154526	0.999874	SST	1.811	0.46	Up
Ipo11	cKO-PR	WT	0.778899	0.8	0.620403	0.0237952	0.999874	SST	1.62351	0.3	Up
Amy1	cKO-PR	WT	0.781541	0.84	0.538002	0.0386142	0.999874	SST	1.41325	0.34	Up
Ube2d3	cKO-PR	WT	0.782282	0.88	0.602683	0.0168507	0.999874	SST	1.77338	0.38	Up
Rnf14	cKO-PR	WT	0.792169	0.88	0.623473	0.0379709	0.999874	SST	1.42055	0.38	Up
Rnf217	cKO-PR	WT	0.795332	0.92	0.529471	0.0364052	0.999874	SST	1.43884	0.42	Up
Pum2	cKO-PR	WT	0.817149	0.84	0.640935	0.00869103	0.999874	SST	2.06093	0.34	Up
Prpf40a	cKO-PR	WT	0.824361	0.88	0.525252	0.0308432	0.999874	SST	1.51084	0.38	Up
Ptpdc1	cKO-PR	WT	0.875011	0.8	0.623704	0.0261102	0.999874	SST	1.58319	0.3	Up
Ncam1	cKO-PR	WT	0.928618	0.76	0.632519	0.0276145	0.999874	SST	1.55886	0.26	Up
Sfi1	cKO-PR	WT	0.951333	0.84	0.564121	0.0391219	0.999874	SST	1.40758	0.34	Up
Immp2l	cKO-PR	WT	0.960004	1	0.731856	0.00250683	0.999874	SST	2.60088	0.5	Up
Flnb	cKO-PR	WT	0.97261	0.92	0.667504	0.01502	0.999874	SST	1.82333	0.42	Up
Tmem241	cKO-PR	WT	1.0032	0.84	0.649274	0.0309284	0.999874	SST	1.50964	0.34	Up
Pdzd2	cKO-PR	WT	1.00621	0.76	0.689234	0.0399721	0.999874	SST	1.39824	0.26	Up
Gm28905	cKO-PR	WT	1.01583	0.96	0.740487	0.0360621	0.999874	SST	1.44295	0.46	Up
Ttc8	cKO-PR	WT	1.0227	0.88	0.549127	0.0418799	0.999874	SST	1.37799	0.38	Up
Lactb2	cKO-PR	WT	1.03267	0.96	0.665105	0.0156716	0.999874	SST	1.80489	0.46	Up
Paxbp1	cKO-PR	WT	1.04283	0.92	0.728583	0.00458749	0.999874	SST	2.33842	0.42	Up
Memo1	cKO-PR	WT	1.04892	0.88	0.661883	0.0284005	0.999874	SST	1.54667	0.38	Up
Chl1	cKO-PR	WT	1.06838	0.88	0.742912	0.0109168	0.999874	SST	1.9619	0.38	Up
Kras	cKO-PR	WT	1.06938	1	0.699679	0.0180762	0.999874	SST	1.74289	0.5	Up
Zkscan3	cKO-PR	WT	1.07835	0.8	0.530762	0.0422496	0.999874	SST	1.37418	0.3	Up
Zfp608	cKO-PR	WT	1.10546	0.88	0.782435	0.0290805	0.999874	SST	1.5364	0.38	Up
Nopchap1	cKO-PR	WT	1.11372	0.92	0.829794	0.0310472	0.999874	SST	1.50798	0.42	Up
Gfm2	cKO-PR	WT	1.14001	0.76	0.694262	0.0383302	0.999874	SST	1.41646	0.26	Up
Dlgap1	cKO-PR	WT	1.15363	1	0.799793	0.0284546	0.999874	SST	1.54585	0.5	Up
Ogfod1	cKO-PR	WT	1.15477	0.8	0.952262	0.0396159	0.999874	SST	1.40213	0.3	Up
Stx18	cKO-PR	WT	1.17681	0.96	0.805928	0.0265894	0.999874	SST	1.57529	0.46	Up
Lgr4	cKO-PR	WT	1.17694	0.8	0.836291	0.020848	0.999874	SST	1.68094	0.3	Up
Anks1b	cKO-PR	WT	1.20156	1	0.817749	0.0137217	0.999874	SST	1.86259	0.5	Up
Nefm	cKO-PR	WT	1.20424	1	0.847408	0.0456475	0.999874	SST	1.34058	0.5	Up
Fam135a	cKO-PR	WT	1.20463	0.92	0.791289	0.0410846	0.999874	SST	1.38632	0.42	Up
Qki	cKO-PR	WT	1.21109	1	0.846449	0.00666155	0.999874	SST	2.17642	0.5	Up
Sipa1l1	cKO-PR	WT	1.21541	0.92	0.861564	0.028969	0.999874	SST	1.53807	0.42	Up
Zcwpw2	cKO-PR	WT	1.24944	0.8	1.0265	0.0325168	0.999874	SST	1.48789	0.3	Up
Arhgap24	cKO-PR	WT	1.27539	0.84	0.873647	0.0111276	0.999874	SST	1.9536	0.34	Up
Mccc1	cKO-PR	WT	1.27543	0.92	0.808492	0.0465634	0.999874	SST	1.33196	0.42	Up
Gulp1	cKO-PR	WT	1.28225	0.92	0.898591	0.0253686	0.999874	SST	1.5957	0.42	Up
5330434G04Rik	cKO-PR	WT	1.28338	1	0.872669	0.00769257	0.999874	SST	2.11393	0.5	Up
Fndc3a	cKO-PR	WT	1.28805	1	0.882492	0.00843325	0.999874	SST	2.074	0.5	Up
Clpx	cKO-PR	WT	1.29374	0.96	0.742138	0.0471448	0.999874	SST	1.32657	0.46	Up
Cfap36	cKO-PR	WT	1.30412	1	0.93544	0.0171793	0.999874	SST	1.76499	0.5	Up
Limch1	cKO-PR	WT	1.31818	0.92	0.931335	0.0441795	0.999874	SST	1.35478	0.42	Up
mt-Co3	cKO-PR	WT	1.36472	0.92	0.884056	0.0367735	0.999874	SST	1.43447	0.42	Up
Arid5b	cKO-PR	WT	1.36996	0.96	0.873726	0.0140093	0.999874	SST	1.85358	0.46	Up
Exoc3	cKO-PR	WT	1.3878	1	0.945031	0.0181452	0.999874	SST	1.74124	0.5	Up
Fbxl5	cKO-PR	WT	1.38959	0.88	0.984993	0.0179189	0.999874	SST	1.74669	0.38	Up
Hacd1	cKO-PR	WT	1.41448	0.88	0.773461	0.0148517	0.999874	SST	1.82822	0.38	Up
Zbtb44	cKO-PR	WT	1.42789	0.88	0.826767	0.0313036	0.999874	SST	1.50441	0.38	Up
Npas3	cKO-PR	WT	1.42953	0.92	0.973052	0.0298386	0.999874	SST	1.52522	0.42	Up
Pmepa1	cKO-PR	WT	1.43331	0.8	1.04587	0.0129175	0.999874	SST	1.88882	0.3	Up
Usp6nl	cKO-PR	WT	1.4463	0.96	0.972853	0.00896101	0.999874	SST	2.04764	0.46	Up
Rab31	cKO-PR	WT	1.45421	0.92	1.03358	0.00807818	0.999874	SST	2.09269	0.42	Up
Pde7b	cKO-PR	WT	1.48703	0.92	1.03151	0.00766828	0.999874	SST	2.1153	0.42	Up
Fndc3b	cKO-PR	WT	1.49505	0.84	1.10819	0.0236498	0.999874	SST	1.62617	0.34	Up
Arhgef10	cKO-PR	WT	1.50875	1	1.03951	0.00176467	0.999874	SST	2.75334	0.5	Up
Ctnna3	cKO-PR	WT	1.52033	0.92	1.05125	0.0158642	0.999874	SST	1.79958	0.42	Up
Grb10	cKO-PR	WT	1.53849	1	1.03997	0.0455083	0.999874	SST	1.34191	0.5	Up
Adipor2	cKO-PR	WT	1.58291	0.88	1.19244	0.00396055	0.999874	SST	2.40224	0.38	Up
mt-Co1	cKO-PR	WT	1.61939	0.96	1.01957	0.00748746	0.999874	SST	2.12567	0.46	Up
Tafazzin	cKO-PR	WT	1.64476	0.92	0.928513	0.0247186	0.999874	SST	1.60698	0.42	Up
Arhgap22	cKO-PR	WT	1.65702	0.92	1.01346	0.0396736	0.999874	SST	1.4015	0.42	Up
Gpr158	cKO-PR	WT	1.65812	0.84	1.12021	0.0193086	0.999874	SST	1.71425	0.34	Up
Gm20732	cKO-PR	WT	1.67601	0.96	1.24091	0.00241251	0.999874	SST	2.61753	0.46	Up
Bcl2	cKO-PR	WT	1.68125	0.96	1.11401	0.0467469	0.999874	SST	1.33025	0.46	Up
Reln	cKO-PR	WT	1.68678	0.96	1.19364	0.0219319	0.999874	SST	1.65892	0.46	Up
Zmym6	cKO-PR	WT	1.69411	0.92	1.1332	0.0241203	0.999874	SST	1.61762	0.42	Up
Hcn1	cKO-PR	WT	1.69764	1	1.14497	0.00821088	0.999874	SST	2.08561	0.5	Up
Clybl	cKO-PR	WT	1.71181	0.84	1.13066	0.019297	0.999874	SST	1.71451	0.34	Up
Nefl	cKO-PR	WT	1.74369	1	1.30098	0.00944935	0.999874	SST	2.0246	0.5	Up
Asxl3	cKO-PR	WT	1.81502	0.92	1.14624	0.0179602	0.999874	SST	1.74569	0.42	Up
Stx5a	cKO-PR	WT	1.81946	1	1.20042	0.00278935	0.999874	SST	2.5545	0.5	Up
Tmem169	cKO-PR	WT	1.90653	0.92	1.54368	0.0444072	0.999874	SST	1.35255	0.42	Up
Mapk4	cKO-PR	WT	1.92533	1	1.29996	0.0336065	0.999874	SST	1.47358	0.5	Up
Fgf1	cKO-PR	WT	2.04919	1	1.32637	0.0232197	0.999874	SST	1.63414	0.5	Up
Tafa1	cKO-PR	WT	2.11651	1	1.41636	0.00955018	0.999874	SST	2.01999	0.5	Up
Sash1	cKO-PR	WT	2.11901	0.92	1.43461	0.00966361	0.999874	SST	2.01486	0.42	Up
Ndrg1	cKO-PR	WT	2.34996	1	1.57603	0.00328952	0.999874	SST	2.48287	0.5	Up
Ust	cKO-PR	WT	2.53997	1	1.69674	0.0280136	0.999874	SST	1.55263	0.5	Up
Plcl1	cKO-PR	WT	2.62131	1	1.80817	0.0137573	0.999874	SST	1.86147	0.5	Up
Lrrtm3	cKO-PR	WT	2.83916	1	2.00507	0.00448036	0.999874	SST	2.34869	0.5	Up
Pde8a	cKO-PR	WT	3.22628	0.96	1.90779	0.0381269	0.999874	SST	1.41877	0.46	Up
Sox11	cKO-PR	WT	3.47789	0.96	2.04007	0.00294912	0.999874	SST	2.53031	0.46	Up
9530036O11Rik	cKO-PR	WT	3.54249	0.88	2.3143	0.0449281	0.999874	SST	1.34748	0.38	Up
Ide	cKO-PR	WT	-1.20272	0	-0.832651	0.00477093	0.999874	cLTMR	2.3214	0.5	Down
Prdm12	cKO-PR	WT	-0.979399	0	-0.678272	0.0172077	0.999874	cLTMR	1.76428	0.5	Down
Mob2	cKO-PR	WT	-0.886913	0	-0.622531	0.00243297	0.999874	cLTMR	2.61386	0.5	Down
Kcna6	cKO-PR	WT	-0.872304	0	-0.60498	0.0196734	0.999874	cLTMR	1.70612	0.5	Down
Brd7	cKO-PR	WT	-0.785818	0.12	-0.534652	0.0156162	0.999874	cLTMR	1.80642	0.38	Down
Szrd1	cKO-PR	WT	-0.757149	0	-0.520373	0.00840308	0.999874	cLTMR	2.07556	0.5	Down
Lmtk2	cKO-PR	WT	-0.737276	0.08	-0.514992	0.047416	0.999874	cLTMR	1.32407	0.42	Down
Upf3b	cKO-PR	WT	-0.711351	0.08	-0.492732	0.0369314	0.999874	cLTMR	1.4326	0.42	Down
Bcl7c	cKO-PR	WT	-0.695769	0.16	-0.468564	0.0260201	0.999874	cLTMR	1.58469	0.34	Down
Vkorc1l1	cKO-PR	WT	-0.683883	0.08	-0.473456	0.0439434	0.999874	cLTMR	1.35711	0.42	Down
Dhcr24	cKO-PR	WT	-0.679742	0	-0.480172	0.0107246	0.999874	cLTMR	1.96962	0.5	Down
Castor2	cKO-PR	WT	-0.651784	0	-0.454331	0.0255177	0.999874	cLTMR	1.59316	0.5	Down
Taco1	cKO-PR	WT	-0.59054	0	-0.409473	0.0127538	0.999874	cLTMR	1.89436	0.5	Down
Samd4b	cKO-PR	WT	-0.582043	0	-0.393937	0.0353117	0.999874	cLTMR	1.45208	0.5	Down
Ccdc149	cKO-PR	WT	-0.571731	0.16	-0.394532	0.0390829	0.999874	cLTMR	1.40801	0.34	Down
Coro1c	cKO-PR	WT	-0.538008	0.24	-0.379307	0.039716	0.999874	cLTMR	1.40103	0.26	Down
Kif3c	cKO-PR	WT	-0.535497	0.08	-0.359025	0.0227171	0.999874	cLTMR	1.64365	0.42	Down
Got2	cKO-PR	WT	-0.527381	0.16	-0.377941	0.0399089	0.999874	cLTMR	1.39893	0.34	Down
Larp4b	cKO-PR	WT	-0.475752	0.08	-0.326596	0.0357323	0.999874	cLTMR	1.44694	0.42	Down
Prr14l	cKO-PR	WT	-0.453419	0.16	-0.313702	0.0485894	0.999874	cLTMR	1.31346	0.34	Down
Plekha1	cKO-PR	WT	-0.436554	0	-0.306077	0.0296141	0.999874	cLTMR	1.5285	0.5	Down
Slc44a2	cKO-PR	WT	-0.433973	0.12	-0.302348	0.0367608	0.999874	cLTMR	1.43461	0.38	Down
Cmss1	cKO-PR	WT	-0.428795	0	-0.297816	0.0358865	0.999874	cLTMR	1.44507	0.5	Down
Ppm1h	cKO-PR	WT	-0.424621	0.2	-0.300652	0.0389099	0.999874	cLTMR	1.40994	0.3	Down
Cdc42bpb	cKO-PR	WT	-0.421583	0	-0.289917	0.0299969	0.999874	cLTMR	1.52292	0.5	Down
Jakmip3	cKO-PR	WT	-0.418738	0.04	-0.285449	0.0249374	0.999874	cLTMR	1.60315	0.46	Down
6820431F20Rik	cKO-PR	WT	0.24187	0.96	0.167258	0.0370716	0.999874	cLTMR	1.43096	0.46	NS
Ptpra	cKO-PR	WT	0.314952	0.92	0.212172	0.0346518	0.999874	cLTMR	1.46027	0.42	NS
Rabgap1	cKO-PR	WT	0.314976	0.96	0.217002	0.0292843	0.999874	cLTMR	1.53337	0.46	NS
Dmxl1	cKO-PR	WT	0.358265	1	0.248744	0.0373851	0.999874	cLTMR	1.4273	0.5	NS
Ywhaz	cKO-PR	WT	0.368553	1	0.263664	0.0235958	0.999874	cLTMR	1.62717	0.5	Up
Wnk1	cKO-PR	WT	0.39203	1	0.267754	0.0084121	0.999874	cLTMR	2.0751	0.5	Up
Rufy2	cKO-PR	WT	0.404713	1	0.287162	0.0150423	0.999874	cLTMR	1.82269	0.5	Up
Phf3	cKO-PR	WT	0.427047	0.88	0.276472	0.0245414	0.999874	cLTMR	1.6101	0.38	Up
Pnpla8	cKO-PR	WT	0.46825	0.92	0.322224	0.0282722	0.999874	cLTMR	1.54864	0.42	Up
Metap1d	cKO-PR	WT	0.47044	0.96	0.31372	0.0496088	0.999874	cLTMR	1.30444	0.46	Up
Pds5a	cKO-PR	WT	0.472342	0.84	0.329498	0.0313646	0.999874	cLTMR	1.50356	0.34	Up
Btbd10	cKO-PR	WT	0.483173	0.92	0.311836	0.0468768	0.999874	cLTMR	1.32904	0.42	Up
5730419F03Rik	cKO-PR	WT	0.505577	1	0.351172	0.0128887	0.999874	cLTMR	1.88979	0.5	Up
Cdk11b	cKO-PR	WT	0.50861	0.88	0.360975	0.0352139	0.999874	cLTMR	1.45329	0.38	Up
Sec31a	cKO-PR	WT	0.511837	1	0.350511	0.0354477	0.999874	cLTMR	1.45041	0.5	Up
Stard3nl	cKO-PR	WT	0.518329	1	0.342035	0.0320091	0.999874	cLTMR	1.49473	0.5	Up
Rab14	cKO-PR	WT	0.540308	1	0.372313	0.0183651	0.999874	cLTMR	1.73601	0.5	Up
Canx	cKO-PR	WT	0.550977	0.92	0.365663	0.0355409	0.999874	cLTMR	1.44927	0.42	Up
Matr3	cKO-PR	WT	0.553287	1	0.388054	0.0182922	0.999874	cLTMR	1.73773	0.5	Up
ENSMUSG00000095041	cKO-PR	WT	0.5796	1	0.399929	0.0107961	0.999874	cLTMR	1.96673	0.5	Up
Pdss2	cKO-PR	WT	0.581389	1	0.392955	0.0104004	0.999874	cLTMR	1.98295	0.5	Up
Klhl7	cKO-PR	WT	0.584884	0.96	0.40133	0.0151021	0.999874	cLTMR	1.82096	0.46	Up
Nprl3	cKO-PR	WT	0.598432	0.92	0.437897	0.0258198	0.999874	cLTMR	1.58805	0.42	Up
Gorasp2	cKO-PR	WT	0.606723	0.96	0.409179	0.0417985	0.999874	cLTMR	1.37884	0.46	Up
Sp4	cKO-PR	WT	0.638991	0.92	0.445818	0.0259907	0.999874	cLTMR	1.58518	0.42	Up
Nbea	cKO-PR	WT	0.640146	1	0.444556	0.0485553	0.999874	cLTMR	1.31376	0.5	Up
Rmdn1	cKO-PR	WT	0.6419	1	0.453637	0.0118113	0.999874	cLTMR	1.9277	0.5	Up
Tmem161b	cKO-PR	WT	0.648814	0.96	0.442207	0.0306948	0.999874	cLTMR	1.51293	0.46	Up
Kras	cKO-PR	WT	0.653432	0.96	0.452057	0.0269449	0.999874	cLTMR	1.56952	0.46	Up
Tm9sf3	cKO-PR	WT	0.655332	0.84	0.433009	0.0365227	0.999874	cLTMR	1.43744	0.34	Up
Zfand5	cKO-PR	WT	0.662141	0.96	0.450164	0.0204764	0.999874	cLTMR	1.68875	0.46	Up
Chaserr	cKO-PR	WT	0.667704	0.88	0.47791	0.0383109	0.999874	cLTMR	1.41668	0.38	Up
Sncg	cKO-PR	WT	0.669247	0.92	0.475929	0.0377363	0.999874	cLTMR	1.42324	0.42	Up
Bmt2	cKO-PR	WT	0.669869	1	0.466775	0.0272734	0.999874	cLTMR	1.56426	0.5	Up
Cntln	cKO-PR	WT	0.673297	1	0.466177	0.0335884	0.999874	cLTMR	1.47381	0.5	Up
Nol10	cKO-PR	WT	0.706937	0.88	0.508723	0.0452973	0.999874	cLTMR	1.34393	0.38	Up
Mthfr	cKO-PR	WT	0.709846	1	0.463416	0.0315186	0.999874	cLTMR	1.50143	0.5	Up
ENSMUSG00000121395	cKO-PR	WT	0.721263	1	0.502966	0.0309306	0.999874	cLTMR	1.50961	0.5	Up
Tuba1a	cKO-PR	WT	0.72458	0.92	0.514098	0.00886661	0.999874	cLTMR	2.05224	0.42	Up
Drg1	cKO-PR	WT	0.767567	0.92	0.535201	0.0115295	0.999874	cLTMR	1.93819	0.42	Up
Selenow	cKO-PR	WT	0.802647	1	0.539099	0.00491673	0.999874	cLTMR	2.30832	0.5	Up
Tmem234	cKO-PR	WT	0.804489	1	0.542115	0.00811362	0.999874	cLTMR	2.09079	0.5	Up
Npat	cKO-PR	WT	0.811925	1	0.521615	0.0133977	0.999874	cLTMR	1.87297	0.5	Up
Nefm	cKO-PR	WT	0.893625	0.96	0.615001	0.0218838	0.999874	cLTMR	1.65988	0.46	Up
Pcyt2	cKO-PR	WT	0.908776	1	0.607959	0.0136058	0.999874	cLTMR	1.86628	0.5	Up
Actg1	cKO-PR	WT	0.928205	1	0.648332	0.017271	0.999874	cLTMR	1.76268	0.5	Up
Nefl	cKO-PR	WT	0.967342	0.88	0.699843	0.0217757	0.999874	cLTMR	1.66203	0.38	Up
Bcl2l13	cKO-PR	WT	1.02971	0.96	0.703585	0.0293536	0.999874	cLTMR	1.53234	0.46	Up
Ptprn	cKO-PR	WT	3.02846	1	2.19718	0.018882	0.999874	cLTMR	1.72395	0.5	Up
Mctp1	cKO-PR	WT	4.09565	0.96	2.76981	0.00403708	0.999874	cLTMR	2.39393	0.46	Up
