# Supplementary material for: Ribonuclease 4 Functions in Nociceptor-Mediated Nerve Homeostasis
Source: Nat Commun. 2026 Mar 24;17:2862. doi: 10.1038/s41467-026-70365-8 (PMC13022371; doi:10.1038/s41467-026-70365-8)
Supplement: Supplementary file 5 — Supplementary Data 3 [file 41467_2026_70365_MOESM5_ESM.xlsx]

## Sheet: Corr_Naive
gene	r	p	Conditions	Test	new_p	q_val	-log10_p	Cor
Kit	0.268598	0	Naive	Rnase4	0	1.51628e-305	309.336	Positive
Zbtb20	0.306054	0	Naive	Rnase4	0	2.25796e-305	307.658	Positive
Jun	0.349994	0	Naive	Rnase4	0	2.25796e-305	307.658	Positive
Gpx3	0.337287	0	Naive	Rnase4	0	2.25796e-305	307.658	Positive
Gpr139	0.31127	0	Naive	Rnase4	0	2.25796e-305	307.658	Positive
Gal	0.279657	0	Naive	Rnase4	0	2.25796e-305	307.658	Positive
Nrsn1	0.276375	0	Naive	Rnase4	0	2.25796e-305	307.658	Positive
S1pr3	0.285356	0	Naive	Rnase4	0	2.25796e-305	307.658	Positive
1700011L22Rik	0.308799	0	Naive	Rnase4	0	2.25796e-305	307.658	Positive
Ppp3ca	0.290945	0	Naive	Rnase4	0	2.25796e-305	307.658	Positive
Nxn	0.273885	0	Naive	Rnase4	0	2.25796e-305	307.658	Positive
Gcnt2	0.289409	0	Naive	Rnase4	0	2.25796e-305	307.658	Positive
Trpv1	0.276758	0	Naive	Rnase4	0	2.25796e-305	307.658	Positive
Celf4	0.321051	0	Naive	Rnase4	0	2.25796e-305	307.658	Positive
Pou4f3	0.286226	0	Naive	Rnase4	0	2.25796e-305	307.658	Positive
Map1b	0.273486	0	Naive	Rnase4	0	2.25796e-305	307.658	Positive
Atp2b4	0.294674	0	Naive	Rnase4	0	2.25796e-305	307.658	Positive
Ywhab	0.275104	0	Naive	Rnase4	0	2.25796e-305	307.658	Positive
Sox4	0.281416	0	Naive	Rnase4	0	2.25796e-305	307.658	Positive
Adcyap1	0.290996	0	Naive	Rnase4	0	2.25796e-305	307.658	Positive
Kcnk2	0.271778	0	Naive	Rnase4	0	2.25796e-305	307.658	Positive
Fstl1	0.30845	0	Naive	Rnase4	0	2.25796e-305	307.658	Positive
Timeless	0.326326	0	Naive	Rnase4	0	2.25796e-305	307.658	Positive
Ptprn	0.277583	0	Naive	Rnase4	0	2.25796e-305	307.658	Positive
Cyp1b1	0.270257	0	Naive	Rnase4	0	2.25796e-305	307.658	Positive
Cyfip2	0.274189	0	Naive	Rnase4	0	2.25796e-305	307.658	Positive
Ctxn1	0.272007	0	Naive	Rnase4	0	2.25796e-305	307.658	Positive
Camk2g	0.27601	0	Naive	Rnase4	0	2.25796e-305	307.658	Positive
Bdnf	0.287789	0	Naive	Rnase4	0	2.25796e-305	307.658	Positive
Ift122	0.303838	0	Naive	Rnase4	0	2.25796e-305	307.658	Positive
Stac	0.283723	0	Naive	Rnase4	0	2.25796e-305	307.658	Positive
Serhl	0.271738	0	Naive	Rnase4	0	2.25796e-305	307.658	Positive
Gap43	0.266731	1.23186e-305	Naive	Rnase4	1.23186e-305	1.226e-302	304.909	Positive
Bcl11b	0.266378	8.3898e-305	Naive	Rnase4	8.3898e-305	8.1043e-302	304.076	Positive
S100a13	0.2659	1.12073e-303	Naive	Rnase4	1.12073e-303	1.05166e-300	302.951	Positive
Marcksl1	0.263516	4.27289e-298	Naive	Rnase4	4.27289e-298	3.89818e-295	297.369	Positive
Gadd45g	0.262684	3.67135e-296	Naive	Rnase4	3.67135e-296	3.25887e-293	295.435	Positive
Dpysl3	0.261974	1.6138e-294	Naive	Rnase4	1.6138e-294	1.39479e-291	293.792	Positive
Chd3	0.261182	1.08958e-292	Naive	Rnase4	1.08958e-292	9.17564e-290	291.963	Positive
S100a11	0.260653	1.80103e-291	Naive	Rnase4	1.80103e-291	1.44271e-288	290.744	Positive
Fgf13	0.260656	1.7756e-291	Naive	Rnase4	1.7756e-291	1.44271e-288	290.751	Positive
Bcl11a	0.258054	1.57872e-285	Naive	Rnase4	1.57872e-285	1.23452e-282	284.802	Positive
Ap2a2	0.257911	3.34306e-285	Naive	Rnase4	3.34306e-285	2.55339e-282	284.476	Positive
Gfra3	0.256874	7.47381e-283	Naive	Rnase4	7.47381e-283	5.57869e-280	282.126	Positive
Syt4	0.255803	1.95449e-280	Naive	Rnase4	1.95449e-280	1.42647e-277	279.709	Positive
Tmem100	0.255369	1.84913e-279	Naive	Rnase4	1.84913e-279	1.32024e-276	278.733	Positive
Fam89a	0.255242	3.56088e-279	Naive	Rnase4	3.56088e-279	2.4883e-276	278.448	Positive
Stat3	0.254536	1.36352e-277	Naive	Rnase4	1.36352e-277	9.32963e-275	276.865	Positive
Atp8a1	0.254457	2.05093e-277	Naive	Rnase4	2.05093e-277	1.37467e-274	276.688	Positive
Utrn	0.253544	2.24641e-275	Naive	Rnase4	2.24641e-275	1.47557e-272	274.649	Positive
Calca	0.251743	2.2277e-271	Naive	Rnase4	2.2277e-271	1.4346e-268	270.652	Positive
Stmn4	0.251608	4.41687e-271	Naive	Rnase4	4.41687e-271	2.78968e-268	270.355	Positive
Ncdn	0.249378	3.52625e-266	Naive	Rnase4	3.52625e-266	2.18514e-263	265.453	Positive
Scg2	0.249183	9.42225e-266	Naive	Rnase4	9.42225e-266	5.73065e-263	265.026	Positive
Pfkfb3	0.249058	1.76756e-265	Naive	Rnase4	1.76756e-265	1.05549e-262	264.753	Positive
Klf6	0.249034	1.99576e-265	Naive	Rnase4	1.99576e-265	1.17048e-262	264.7	Positive
Dusp26	0.248965	2.82321e-265	Naive	Rnase4	2.82321e-265	1.62671e-262	264.549	Positive
Gpr45	0.248776	7.30208e-265	Naive	Rnase4	7.30208e-265	4.13487e-262	264.137	Positive
Celf6	0.247941	4.77656e-263	Naive	Rnase4	4.77656e-263	2.65893e-260	262.321	Positive
Zeb2	0.247787	1.03628e-262	Naive	Rnase4	1.03628e-262	5.6724e-260	261.985	Positive
Maged1	0.247653	2.01733e-262	Naive	Rnase4	2.01733e-262	1.08615e-259	261.695	Positive
Emp3	0.247575	2.99e-262	Naive	Rnase4	2.99e-262	1.58388e-259	261.524	Positive
Diablo	0.247341	9.60411e-262	Naive	Rnase4	9.60411e-262	5.00679e-259	261.018	Positive
Nrip1	0.246955	6.56049e-261	Naive	Rnase4	6.56049e-261	3.36666e-258	260.183	Positive
Etl4	0.24634	1.39846e-259	Naive	Rnase4	1.39846e-259	7.06609e-257	258.854	Positive
Pogk	0.246137	3.82739e-259	Naive	Rnase4	3.82739e-259	1.90459e-256	258.417	Positive
6330403K07Rik	0.245671	3.86622e-258	Naive	Rnase4	3.86622e-258	1.8952e-255	257.413	Positive
Cacna2d1	0.244877	1.95001e-256	Naive	Rnase4	1.95001e-256	9.41825e-254	255.71	Positive
Pirt	0.243753	4.92559e-254	Naive	Rnase4	4.92559e-254	2.34451e-251	253.308	Positive
Ncoa7	0.243594	1.07477e-253	Naive	Rnase4	1.07477e-253	5.04269e-251	252.969	Positive
Lgals1	0.242846	4.17836e-252	Naive	Rnase4	4.17836e-252	1.93282e-249	251.379	Positive
Bean1	0.241899	4.24705e-250	Naive	Rnase4	4.24705e-250	1.9373e-247	249.372	Positive
Grin3a	0.241582	1.97661e-249	Naive	Rnase4	1.97661e-249	8.89287e-247	248.704	Positive
Rpl21	0.240656	1.76195e-247	Naive	Rnase4	1.76195e-247	7.80141e-245	246.754	Positive
B630019K06Rik	0.240654	1.78152e-247	Naive	Rnase4	1.78152e-247	7.80141e-245	246.749	Positive
Fxyd7	0.239402	7.47188e-245	Naive	Rnase4	7.47188e-245	3.22893e-242	244.127	Positive
Parva	0.238247	1.90158e-242	Naive	Rnase4	1.90158e-242	8.11085e-240	241.721	Positive
Kcnc4	0.237881	1.09675e-241	Naive	Rnase4	1.09675e-241	4.61801e-239	240.96	Positive
Arhgap15	0.237107	4.39134e-240	Naive	Rnase4	4.39134e-240	1.82563e-237	239.357	Positive
Adcy7	0.236795	1.93334e-239	Naive	Rnase4	1.93334e-239	7.93708e-237	238.714	Positive
Sstr2	0.236431	1.08703e-238	Naive	Rnase4	1.08703e-238	4.40757e-236	237.964	Positive
Ncoa1	0.235218	3.36984e-236	Naive	Rnase4	3.36984e-236	1.3497e-233	235.472	Positive
Rgs3	0.23466	4.67389e-235	Naive	Rnase4	4.67389e-235	1.84945e-232	234.33	Positive
Rpl17	0.23454	8.21287e-235	Naive	Rnase4	8.21287e-235	3.21113e-232	234.086	Positive
Rims3	0.234411	1.50175e-234	Naive	Rnase4	1.50175e-234	5.80259e-232	233.823	Positive
Kcnb2	0.234109	6.20911e-234	Naive	Rnase4	6.20911e-234	2.37123e-231	233.207	Positive
Prkar2a	0.233685	4.5239e-233	Naive	Rnase4	4.5239e-233	1.7078e-230	232.344	Positive
Pik3r1	0.232721	4.09071e-231	Naive	Rnase4	4.09071e-231	1.52672e-228	230.388	Positive
Rps8	0.232552	8.97457e-231	Naive	Rnase4	8.97457e-231	3.31182e-228	230.047	Positive
Ralgps2	0.232033	1.00321e-229	Naive	Rnase4	1.00321e-229	3.66093e-227	228.999	Positive
Smad1	0.230426	1.70262e-226	Naive	Rnase4	1.70262e-226	6.14496e-224	225.769	Positive
Rps15	0.230403	1.88861e-226	Naive	Rnase4	1.88861e-226	6.74215e-224	225.724	Positive
Syt9	0.229972	1.37231e-225	Naive	Rnase4	1.37231e-225	4.84633e-223	224.863	Positive
Car8	0.229877	2.12444e-225	Naive	Rnase4	2.12444e-225	7.42266e-223	224.673	Positive
Tnfrsf21	0.228862	2.23369e-223	Naive	Rnase4	2.23369e-223	7.72223e-221	222.651	Positive
Btbd3	0.228638	6.22196e-223	Naive	Rnase4	6.22196e-223	2.12862e-220	222.206	Positive
Gabarapl1	0.228275	3.26121e-222	Naive	Rnase4	3.26121e-222	1.10421e-219	221.487	Positive
Rps20	0.228152	5.71224e-222	Naive	Rnase4	5.71224e-222	1.91436e-219	221.243	Positive
Prrc2b	0.227864	2.11956e-221	Naive	Rnase4	2.11956e-221	7.0316e-219	220.674	Positive
C530008M17Rik	0.227101	6.79605e-220	Naive	Rnase4	6.79605e-220	2.23203e-217	219.168	Positive
Tmsb10	0.227043	8.85702e-220	Naive	Rnase4	8.85702e-220	2.88011e-217	219.053	Positive
Epb41l3	0.226897	1.71699e-219	Naive	Rnase4	1.71699e-219	5.52854e-217	218.765	Positive
Tmem176a	0.226645	5.35923e-219	Naive	Rnase4	5.35923e-219	1.70887e-216	218.271	Positive
Cacna1e	0.226246	3.26073e-218	Naive	Rnase4	3.26073e-218	1.02973e-215	217.487	Positive
Rps17	0.225943	1.27758e-217	Naive	Rnase4	1.27758e-217	3.99616e-215	216.894	Positive
Ptprs	0.225753	3.00951e-217	Naive	Rnase4	3.00951e-217	9.32467e-215	216.522	Positive
Peg3	0.225514	8.84306e-217	Naive	Rnase4	8.84306e-217	2.71432e-214	216.053	Positive
Myo1b	0.225417	1.37039e-216	Naive	Rnase4	1.37039e-216	4.16737e-214	215.863	Positive
Pde4c	0.22528	2.53791e-216	Naive	Rnase4	2.53791e-216	7.64703e-214	215.596	Positive
Rpl18	0.22513	4.97821e-216	Naive	Rnase4	4.97821e-216	1.48636e-213	215.303	Positive
Cdk14	0.224429	1.1509e-214	Naive	Rnase4	1.1509e-214	3.40532e-212	213.939	Positive
Slc29a4	0.224371	1.49571e-214	Naive	Rnase4	1.49571e-214	4.38602e-212	213.825	Positive
Rpl13	0.223972	8.87438e-214	Naive	Rnase4	8.87438e-214	2.5793e-211	213.052	Positive
Tulp4	0.223918	1.13064e-213	Naive	Rnase4	1.13064e-213	3.25732e-211	212.947	Positive
App	0.223564	5.48177e-213	Naive	Rnase4	5.48177e-213	1.56555e-210	212.261	Positive
Csrp2	0.222782	1.78327e-211	Naive	Rnase4	1.78327e-211	5.04896e-209	210.749	Positive
Myo5a	0.222644	3.28984e-211	Naive	Rnase4	3.28984e-211	9.2349e-209	210.483	Positive
Map1lc3a	0.222556	4.85472e-211	Naive	Rnase4	4.85472e-211	1.35122e-208	210.314	Positive
Ahi1	0.222282	1.63512e-210	Naive	Rnase4	1.63512e-210	4.5128e-208	209.786	Positive
Mrfap1	0.221892	9.18034e-210	Naive	Rnase4	9.18034e-210	2.51258e-207	209.037	Positive
Nol3	0.221683	2.3076e-209	Naive	Rnase4	2.3076e-209	6.26352e-207	208.637	Positive
Serpina3n	0.221265	1.46291e-208	Naive	Rnase4	1.46291e-208	3.93822e-206	207.835	Positive
Pls3	0.221032	4.08164e-208	Naive	Rnase4	4.08164e-208	1.08986e-205	207.389	Positive
Klhdc8a	0.221021	4.27811e-208	Naive	Rnase4	4.27811e-208	1.13311e-205	207.369	Positive
Tshz2	0.221004	4.60805e-208	Naive	Rnase4	4.60805e-208	1.21074e-205	207.336	Positive
Tmem176b	0.220981	5.09909e-208	Naive	Rnase4	5.09909e-208	1.32912e-205	207.293	Positive
Rpsa	0.220884	7.81418e-208	Naive	Rnase4	7.81418e-208	2.0208e-205	207.107	Positive
Rps25	0.220867	8.41407e-208	Naive	Rnase4	8.41407e-208	2.15893e-205	207.075	Positive
Tmem255a	0.220838	9.55772e-208	Naive	Rnase4	9.55772e-208	2.43337e-205	207.02	Positive
Rpl39	0.2205	4.22992e-207	Naive	Rnase4	4.22992e-207	1.06864e-204	206.374	Positive
Rap1b	0.220251	1.25863e-206	Naive	Rnase4	1.25863e-206	3.1555e-204	205.9	Positive
Crip2	0.219407	5.04909e-205	Naive	Rnase4	5.04909e-205	1.25627e-202	204.297	Positive
Cdv3	0.218939	3.89325e-204	Naive	Rnase4	3.89325e-204	9.61398e-202	203.41	Positive
Dcaf12l1	0.218785	7.61614e-204	Naive	Rnase4	7.61614e-204	1.86669e-201	203.118	Positive
Caln1	0.218442	3.3898e-203	Naive	Rnase4	3.3898e-203	8.24676e-201	202.47	Positive
Eps15	0.217908	3.43384e-202	Naive	Rnase4	3.43384e-202	8.29248e-200	201.464	Positive
Rpl41	0.217299	4.79593e-201	Naive	Rnase4	4.79593e-201	1.14973e-198	200.319	Positive
Zcchc12	0.217295	4.86616e-201	Naive	Rnase4	4.86616e-201	1.15811e-198	200.313	Positive
Ccdc92	0.217227	6.54457e-201	Naive	Rnase4	6.54457e-201	1.54635e-198	200.184	Positive
Fam102b	0.216832	3.59305e-200	Naive	Rnase4	3.59305e-200	8.42904e-198	199.445	Positive
Rock2	0.21675	5.12246e-200	Naive	Rnase4	5.12246e-200	1.19317e-197	199.291	Positive
Rpl26	0.216587	1.03353e-199	Naive	Rnase4	1.03353e-199	2.39043e-197	198.986	Positive
Slc2a3	0.216454	1.83136e-199	Naive	Rnase4	1.83136e-199	4.20611e-197	198.737	Positive
Bex1	0.216431	2.0205e-199	Naive	Rnase4	2.0205e-199	4.60828e-197	198.695	Positive
Sh3kbp1	0.216182	5.87963e-199	Naive	Rnase4	5.87963e-199	1.33176e-196	198.231	Positive
Rpl37a	0.216073	9.41605e-199	Naive	Rnase4	9.41605e-199	2.11816e-196	198.026	Positive
Rpl31	0.215878	2.17149e-198	Naive	Rnase4	2.17149e-198	4.85159e-196	197.663	Positive
Clmp	0.215642	5.9818e-198	Naive	Rnase4	5.9818e-198	1.32743e-195	197.223	Positive
Gnai2	0.215612	6.77831e-198	Naive	Rnase4	6.77831e-198	1.49409e-195	197.169	Positive
Auts2	0.215473	1.23149e-197	Naive	Rnase4	1.23149e-197	2.69639e-195	196.91	Positive
Dbpht2	0.215436	1.44266e-197	Naive	Rnase4	1.44266e-197	3.13783e-195	196.841	Positive
Plec	0.215295	2.6371e-197	Naive	Rnase4	2.6371e-197	5.69804e-195	196.579	Positive
Pink1	0.215113	5.73483e-197	Naive	Rnase4	5.73483e-197	1.23104e-194	196.241	Positive
Limk2	0.214915	1.33866e-196	Naive	Rnase4	1.33866e-196	2.8549e-194	195.873	Positive
Cmip	0.214588	5.3985e-196	Naive	Rnase4	5.3985e-196	1.14389e-193	195.268	Positive
Serpinb8	0.214519	7.24653e-196	Naive	Rnase4	7.24653e-196	1.52563e-193	195.14	Positive
Rit2	0.214289	1.92245e-195	Naive	Rnase4	1.92245e-195	4.02159e-193	194.716	Positive
Steap3	0.214145	3.55656e-195	Naive	Rnase4	3.55656e-195	7.39292e-193	194.449	Positive
Osbpl3	0.213968	7.52811e-195	Naive	Rnase4	7.52811e-195	1.55501e-192	194.123	Positive
Ctnnd2	0.213837	1.31757e-194	Naive	Rnase4	1.31757e-194	2.70455e-192	193.88	Positive
Ankrd46	0.21271	1.55324e-192	Naive	Rnase4	1.55324e-192	3.16852e-190	191.809	Positive
Rtn1	0.212251	1.0714e-191	Naive	Rnase4	1.0714e-191	2.1721e-189	190.97	Positive
Btg2	0.212123	1.84209e-191	Naive	Rnase4	1.84209e-191	3.71163e-189	190.735	Positive
Oaz2	0.211959	3.6743e-191	Naive	Rnase4	3.6743e-191	7.35823e-189	190.435	Positive
Kcnk3	0.211801	7.11048e-191	Naive	Rnase4	7.11048e-191	1.41533e-188	190.148	Positive
Rpl14	0.211574	1.84873e-190	Naive	Rnase4	1.84873e-190	3.6577e-188	189.733	Positive
Tmtc4	0.211557	1.98552e-190	Naive	Rnase4	1.98552e-190	3.90481e-188	189.702	Positive
Eef1a1	0.211516	2.36075e-190	Naive	Rnase4	2.36075e-190	4.61513e-188	189.627	Positive
Ctbp1	0.210751	5.78442e-189	Naive	Rnase4	5.78442e-189	1.12413e-186	188.238	Positive
Psd3	0.210063	1.02285e-187	Naive	Rnase4	1.02285e-187	1.97608e-185	186.99	Positive
Hoxd1	0.20981	2.92197e-187	Naive	Rnase4	2.92197e-187	5.61206e-185	186.534	Positive
Rnf19a	0.209782	3.29236e-187	Naive	Rnase4	3.29236e-187	6.28669e-185	186.482	Positive
Junb	0.209466	1.2236e-186	Naive	Rnase4	1.2236e-186	2.32293e-184	185.912	Positive
mt-Co3	0.209227	3.28544e-186	Naive	Rnase4	3.28544e-186	6.20136e-184	185.483	Positive
Ntrk1	0.209157	4.404e-186	Naive	Rnase4	4.404e-186	8.26518e-184	185.356	Positive
Pigk	0.209061	6.53829e-186	Naive	Rnase4	6.53829e-186	1.2201e-183	185.185	Positive
Ptprd	0.209032	7.38418e-186	Naive	Rnase4	7.38418e-186	1.37016e-183	185.132	Positive
mt-Nd4l	0.208955	1.01736e-185	Naive	Rnase4	1.01736e-185	1.87713e-183	184.993	Positive
Ablim1	0.208851	1.5617e-185	Naive	Rnase4	1.5617e-185	2.86542e-183	184.806	Positive
Heg1	0.208826	1.73372e-185	Naive	Rnase4	1.73372e-185	3.16337e-183	184.761	Positive
Rpl8	0.208209	2.21596e-184	Naive	Rnase4	2.21596e-184	4.02092e-182	183.654	Positive
Fgf1	0.20806	4.08986e-184	Naive	Rnase4	4.08986e-184	7.38039e-182	183.388	Positive
Rpl13a	0.207965	6.05949e-184	Naive	Rnase4	6.05949e-184	1.0875e-181	183.218	Positive
Rps4x	0.207614	2.56553e-183	Naive	Rnase4	2.56553e-183	4.57934e-181	182.591	Positive
C1qtnf1	0.207522	3.74837e-183	Naive	Rnase4	3.74837e-183	6.65447e-181	182.426	Positive
Vwa5a	0.207292	9.63005e-183	Naive	Rnase4	9.63005e-183	1.70043e-180	182.016	Positive
Myt1l	0.207192	1.44994e-182	Naive	Rnase4	1.44994e-182	2.54654e-180	181.839	Positive
Neto2	0.207173	1.56747e-182	Naive	Rnase4	1.56747e-182	2.73831e-180	181.805	Positive
Malat1	0.20712	1.9442e-182	Naive	Rnase4	1.9442e-182	3.37848e-180	181.711	Positive
Rps10	0.206836	6.23174e-182	Naive	Rnase4	6.23174e-182	1.07721e-179	181.205	Positive
Eef2	0.206742	9.17075e-182	Naive	Rnase4	9.17075e-182	1.57694e-179	181.038	Positive
Stx2	0.206703	1.07537e-181	Naive	Rnase4	1.07537e-181	1.83949e-179	180.968	Positive
Gnas	0.206546	2.04015e-181	Naive	Rnase4	2.04015e-181	3.47174e-179	180.69	Positive
Agap1	0.206264	6.46617e-181	Naive	Rnase4	6.46617e-181	1.09468e-178	180.189	Positive
Rpl22l1	0.206135	1.09327e-180	Naive	Rnase4	1.09327e-180	1.84135e-178	179.961	Positive
Herc1	0.206127	1.12853e-180	Naive	Rnase4	1.12853e-180	1.89104e-178	179.947	Positive
Rpl32	0.205882	3.06842e-180	Naive	Rnase4	3.06842e-180	5.11554e-178	179.513	Positive
Rps24	0.205666	7.38846e-180	Naive	Rnase4	7.38846e-180	1.22555e-177	179.131	Positive
Gnal	0.205269	3.7146e-179	Naive	Rnase4	3.7146e-179	6.13058e-177	178.43	Positive
Zmat4	0.204829	2.20682e-178	Naive	Rnase4	2.20682e-178	3.62393e-176	177.656	Positive
Cds2	0.204607	5.43265e-178	Naive	Rnase4	5.43265e-178	8.87685e-176	177.265	Positive
Sulf1	0.204571	6.28178e-178	Naive	Rnase4	6.28178e-178	1.02135e-175	177.202	Positive
Rpl29	0.204145	3.51272e-177	Naive	Rnase4	3.51272e-177	5.68317e-175	176.454	Positive
Mical1	0.203813	1.33601e-176	Naive	Rnase4	1.33601e-176	2.15091e-174	175.874	Positive
Fam189b	0.203614	2.97935e-176	Naive	Rnase4	2.97935e-176	4.7732e-174	175.526	Positive
Mid1ip1	0.20361	3.02565e-176	Naive	Rnase4	3.02565e-176	4.82385e-174	175.519	Positive
Npy1r	0.20355	3.86017e-176	Naive	Rnase4	3.86017e-176	6.12462e-174	175.413	Positive
Napb	0.20353	4.17801e-176	Naive	Rnase4	4.17801e-176	6.59704e-174	175.379	Positive
Camk2a	0.203483	5.05526e-176	Naive	Rnase4	5.05526e-176	7.94402e-174	175.296	Positive
Gpr149	0.203242	1.32797e-175	Naive	Rnase4	1.32797e-175	2.07688e-173	174.877	Positive
Mras	0.20307	2.64989e-175	Naive	Rnase4	2.64989e-175	4.12467e-173	174.577	Positive
Ptgir	0.202997	3.55636e-175	Naive	Rnase4	3.55636e-175	5.50951e-173	174.449	Positive
Ar	0.202888	5.51285e-175	Naive	Rnase4	5.51285e-175	8.5004e-173	174.259	Positive
Calm1	0.202855	6.29018e-175	Naive	Rnase4	6.29018e-175	9.65366e-173	174.201	Positive
Jak1	0.202721	1.07329e-174	Naive	Rnase4	1.07329e-174	1.63954e-172	173.969	Positive
Jund	0.202581	1.87972e-174	Naive	Rnase4	1.87972e-174	2.85814e-172	173.726	Positive
Rpl34	0.202521	2.39297e-174	Naive	Rnase4	2.39297e-174	3.62176e-172	173.621	Positive
Atp9a	0.202421	3.56728e-174	Naive	Rnase4	3.56728e-174	5.37433e-172	173.448	Positive
Pura	0.202129	1.14626e-173	Naive	Rnase4	1.14626e-173	1.71902e-171	172.941	Positive
Thbd	0.202004	1.88493e-173	Naive	Rnase4	1.88493e-173	2.81395e-171	172.725	Positive
Snhg11	0.20189	2.97177e-173	Naive	Rnase4	2.97177e-173	4.41638e-171	172.527	Positive
Reep1	0.201848	3.51796e-173	Naive	Rnase4	3.51796e-173	5.20452e-171	172.454	Positive
Nisch	0.201687	6.68667e-173	Naive	Rnase4	6.68667e-173	9.848e-171	172.175	Positive
Map4	0.201632	8.33026e-173	Naive	Rnase4	8.33026e-173	1.22139e-170	172.079	Positive
Ywhaz	0.201553	1.13912e-172	Naive	Rnase4	1.13912e-172	1.66276e-170	171.943	Positive
Smpd3	0.201507	1.36726e-172	Naive	Rnase4	1.36726e-172	1.98694e-170	171.864	Positive
Arhgdia	0.2015	1.40836e-172	Naive	Rnase4	1.40836e-172	2.03765e-170	171.851	Positive
Fgfr1op2	0.201324	2.83047e-172	Naive	Rnase4	2.83047e-172	4.07724e-170	171.548	Positive
Actr1b	0.2013	3.12133e-172	Naive	Rnase4	3.12133e-172	4.47659e-170	171.506	Positive
Pcsk1n	0.200939	1.30865e-171	Naive	Rnase4	1.30865e-171	1.8687e-169	170.883	Positive
Pde1a	0.200346	1.36716e-170	Naive	Rnase4	1.36716e-170	1.94379e-168	169.864	Positive
Ankrd12	0.20033	1.45926e-170	Naive	Rnase4	1.45926e-170	2.0658e-168	169.836	Positive
Ccm2	0.200065	4.15478e-170	Naive	Rnase4	4.15478e-170	5.85645e-168	169.381	Positive
Hmgn3	0.199931	7.04077e-170	Naive	Rnase4	7.04077e-170	9.88206e-168	169.152	Positive
Msn	0.199777	1.29656e-169	Naive	Rnase4	1.29656e-169	1.81204e-167	168.887	Positive
Ap2m1	0.199714	1.65815e-169	Naive	Rnase4	1.65815e-169	2.30757e-167	168.78	Positive
Atf5	0.199563	3.00742e-169	Naive	Rnase4	3.00742e-169	4.16763e-167	168.522	Positive
Pik3ip1	0.199352	6.90224e-169	Naive	Rnase4	6.90224e-169	9.52481e-167	168.161	Positive
Rpl27a	0.199329	7.54523e-169	Naive	Rnase4	7.54523e-169	1.03685e-166	168.122	Positive
Rpl24	0.199188	1.31374e-168	Naive	Rnase4	1.31374e-168	1.79779e-166	167.881	Positive
Atp2c1	0.199169	1.41912e-168	Naive	Rnase4	1.41912e-168	1.93395e-166	167.848	Positive
Rgs17	0.1991	1.85579e-168	Naive	Rnase4	1.85579e-168	2.51859e-166	167.731	Positive
Flrt1	0.199098	1.87365e-168	Naive	Rnase4	1.87365e-168	2.53236e-166	167.727	Positive
Eef1g	0.199055	2.21499e-168	Naive	Rnase4	2.21499e-168	2.98143e-166	167.655	Positive
Cnih2	0.199003	2.71898e-168	Naive	Rnase4	2.71898e-168	3.64488e-166	167.566	Positive
Rpl23	0.198869	4.59395e-168	Naive	Rnase4	4.59395e-168	6.13329e-166	167.338	Positive
Rps3a1	0.198762	6.99276e-168	Naive	Rnase4	6.99276e-168	9.29811e-166	167.155	Positive
Fam131b	0.198602	1.30945e-167	Naive	Rnase4	1.30945e-167	1.73412e-165	166.883	Positive
Mpped1	0.198597	1.33503e-167	Naive	Rnase4	1.33503e-167	1.7609e-165	166.875	Positive
Zwint	0.198528	1.75021e-167	Naive	Rnase4	1.75021e-167	2.29929e-165	166.757	Positive
Nsg1	0.198488	2.04706e-167	Naive	Rnase4	2.04706e-167	2.67855e-165	166.689	Positive
Apc	0.198402	2.86938e-167	Naive	Rnase4	2.86938e-167	3.73965e-165	166.542	Positive
Ddx5	0.198255	5.09013e-167	Naive	Rnase4	5.09013e-167	6.60771e-165	166.293	Positive
H3f3b	0.197998	1.39215e-166	Naive	Rnase4	1.39215e-166	1.8001e-164	165.856	Positive
Tac1	0.197873	2.26894e-166	Naive	Rnase4	2.26894e-166	2.92231e-164	165.644	Positive
Tenm1	0.197748	3.68299e-166	Naive	Rnase4	3.68299e-166	4.72501e-164	165.434	Positive
Cystm1	0.19756	7.68156e-166	Naive	Rnase4	7.68156e-166	9.81655e-164	165.115	Positive
Tmem158	0.197544	8.1605e-166	Naive	Rnase4	8.1605e-166	1.03882e-163	165.088	Positive
Rps14	0.196995	6.91156e-165	Naive	Rnase4	6.91156e-165	8.76433e-163	164.16	Positive
Pde8b	0.196984	7.19721e-165	Naive	Rnase4	7.19721e-165	9.09146e-163	164.143	Positive
Vat1	0.196653	2.59893e-164	Naive	Rnase4	2.59893e-164	3.27037e-162	163.585	Positive
Ralbp1	0.196326	9.24048e-164	Naive	Rnase4	9.24048e-164	1.15834e-161	163.034	Positive
Elavl4	0.196268	1.15527e-163	Naive	Rnase4	1.15527e-163	1.44269e-161	162.937	Positive
Igf1r	0.195876	5.2611e-163	Naive	Rnase4	5.2611e-163	6.54508e-161	162.279	Positive
Nrbp2	0.195843	5.97923e-163	Naive	Rnase4	5.97923e-163	7.41041e-161	162.223	Positive
Pkm	0.195633	1.34079e-162	Naive	Rnase4	1.34079e-162	1.65547e-160	161.873	Positive
Dpysl2	0.195617	1.42931e-162	Naive	Rnase4	1.42931e-162	1.75816e-160	161.845	Positive
Mturn	0.194811	3.16451e-161	Naive	Rnase4	3.16451e-161	3.87806e-159	160.5	Positive
Syn2	0.194775	3.63783e-161	Naive	Rnase4	3.63783e-161	4.44154e-159	160.439	Positive
Aplp1	0.19475	3.99607e-161	Naive	Rnase4	3.99607e-161	4.86084e-159	160.398	Positive
Epn2	0.194712	4.63043e-161	Naive	Rnase4	4.63043e-161	5.6117e-159	160.334	Positive
Aqp1	0.194555	8.43252e-161	Naive	Rnase4	8.43252e-161	1.0182e-158	160.074	Positive
Pip5k1b	0.19453	9.28193e-161	Naive	Rnase4	9.28193e-161	1.11665e-158	160.032	Positive
Rpl36	0.194511	9.99303e-161	Naive	Rnase4	9.99303e-161	1.19781e-158	160	Positive
Rpl4	0.194428	1.37505e-160	Naive	Rnase4	1.37505e-160	1.64221e-158	159.862	Positive
Rpl19	0.194312	2.14328e-160	Naive	Rnase4	2.14328e-160	2.55043e-158	159.669	Positive
Cacna1b	0.194209	3.17871e-160	Naive	Rnase4	3.17871e-160	3.76889e-158	159.498	Positive
Mapre1	0.194122	4.422e-160	Naive	Rnase4	4.422e-160	5.22416e-158	159.354	Positive
Oasl2	0.194114	4.5628e-160	Naive	Rnase4	4.5628e-160	5.37118e-158	159.341	Positive
Lrrc8b	0.194007	6.86232e-160	Naive	Rnase4	6.86232e-160	8.04925e-158	159.164	Positive
Rpl35a	0.193942	8.8008e-160	Naive	Rnase4	8.8008e-160	1.02863e-157	159.055	Positive
Hp1bp3	0.193599	3.26039e-159	Naive	Rnase4	3.26039e-159	3.7972e-157	158.487	Positive
F2rl2	0.19358	3.50614e-159	Naive	Rnase4	3.50614e-159	4.06898e-157	158.455	Positive
Arrb1	0.193559	3.79332e-159	Naive	Rnase4	3.79332e-159	4.38677e-157	158.421	Positive
Cyb561	0.193479	5.1416e-159	Naive	Rnase4	5.1416e-159	5.92511e-157	158.289	Positive
Rpl30	0.193334	8.94396e-159	Naive	Rnase4	8.94396e-159	1.02709e-156	158.048	Positive
Cdkn2d	0.193185	1.57556e-158	Naive	Rnase4	1.57556e-158	1.803e-156	157.803	Positive
Rgs12	0.192966	3.6187e-158	Naive	Rnase4	3.6187e-158	4.1267e-156	157.441	Positive
G3bp2	0.192881	4.99539e-158	Naive	Rnase4	4.99539e-158	5.67695e-156	157.301	Positive
Plekha6	0.192851	5.60426e-158	Naive	Rnase4	5.60426e-158	6.34692e-156	157.251	Positive
Dynlt3	0.19285	5.63876e-158	Naive	Rnase4	5.63876e-158	6.36405e-156	157.249	Positive
Pgrmc1	0.192788	7.12208e-158	Naive	Rnase4	7.12208e-158	8.01063e-156	157.147	Positive
Irf6	0.192757	8.00315e-158	Naive	Rnase4	8.00315e-158	8.9709e-156	157.097	Positive
Sez6	0.192753	8.13035e-158	Naive	Rnase4	8.13035e-158	9.08248e-156	157.09	Positive
Rere	0.192533	1.87164e-157	Naive	Rnase4	1.87164e-157	2.08374e-155	156.728	Positive
Map7d2	0.19193	1.83259e-156	Naive	Rnase4	1.83259e-156	2.03337e-154	155.737	Positive
Trp53inp2	0.191504	9.12905e-156	Naive	Rnase4	9.12905e-156	1.00951e-153	155.04	Positive
Cltc	0.191404	1.32933e-155	Naive	Rnase4	1.32933e-155	1.46508e-153	154.876	Positive
Kbtbd11	0.191355	1.60192e-155	Naive	Rnase4	1.60192e-155	1.75959e-153	154.795	Positive
Cacna1c	0.191171	3.19673e-155	Naive	Rnase4	3.19673e-155	3.49968e-153	154.495	Positive
Tmem229b	0.191141	3.58099e-155	Naive	Rnase4	3.58099e-155	3.90732e-153	154.446	Positive
Pfn2	0.191139	3.60608e-155	Naive	Rnase4	3.60608e-155	3.92167e-153	154.443	Positive
Sap30l	0.191094	4.27217e-155	Naive	Rnase4	4.27217e-155	4.63073e-153	154.369	Positive
Ttc33	0.190964	6.97062e-155	Naive	Rnase4	6.97062e-155	7.53079e-153	154.157	Positive
H2afy	0.190953	7.24467e-155	Naive	Rnase4	7.24467e-155	7.8012e-153	154.14	Positive
Ttc9b	0.190925	8.05119e-155	Naive	Rnase4	8.05119e-155	8.64134e-153	154.094	Positive
Rpl5	0.190747	1.56971e-154	Naive	Rnase4	1.56971e-154	1.67928e-152	153.804	Positive
Arhgef28	0.190504	3.91517e-154	Naive	Rnase4	3.91517e-154	4.17486e-152	153.407	Positive
Rpl12	0.190457	4.65199e-154	Naive	Rnase4	4.65199e-154	4.94451e-152	153.332	Positive
Rpl37	0.190347	7.03324e-154	Naive	Rnase4	7.03324e-154	7.45138e-152	153.153	Positive
Thra	0.190227	1.10024e-153	Naive	Rnase4	1.10024e-153	1.16191e-151	152.959	Positive
Tmem65	0.190164	1.39585e-153	Naive	Rnase4	1.39585e-153	1.46936e-151	152.855	Positive
Nr3c1	0.190149	1.473e-153	Naive	Rnase4	1.473e-153	1.54561e-151	152.832	Positive
Nrxn3	0.189864	4.2705e-153	Naive	Rnase4	4.2705e-153	4.46676e-151	152.37	Positive
Tmcc2	0.189483	1.77174e-152	Naive	Rnase4	1.77174e-152	1.84728e-150	151.752	Positive
Npy2r	0.189269	3.93121e-152	Naive	Rnase4	3.93121e-152	4.08585e-150	151.405	Positive
Wscd2	0.189133	6.50401e-152	Naive	Rnase4	6.50401e-152	6.73852e-150	151.187	Positive
Trpm2	0.189108	7.15388e-152	Naive	Rnase4	7.15388e-152	7.38852e-150	151.145	Positive
Hspb8	0.189102	7.29227e-152	Naive	Rnase4	7.29227e-152	7.50784e-150	151.137	Positive
Adgra1	0.189016	1.0056e-151	Naive	Rnase4	1.0056e-151	1.03209e-149	150.998	Positive
Ifi27	0.188899	1.55129e-151	Naive	Rnase4	1.55129e-151	1.58719e-149	150.809	Positive
Adcy2	0.188865	1.75874e-151	Naive	Rnase4	1.75874e-151	1.79386e-149	150.755	Positive
Ppp1cb	0.188816	2.11102e-151	Naive	Rnase4	2.11102e-151	2.14651e-149	150.676	Positive
Capn2	0.188686	3.41592e-151	Naive	Rnase4	3.41592e-151	3.46262e-149	150.466	Positive
Rps29	0.188588	4.92853e-151	Naive	Rnase4	4.92853e-151	4.98055e-149	150.307	Positive
Nts	0.188544	5.78379e-151	Naive	Rnase4	5.78379e-151	5.8269e-149	150.238	Positive
Ppdpf	0.188192	2.13282e-150	Naive	Rnase4	2.13282e-150	2.14215e-148	149.671	Positive
Cacna2d2	0.187988	4.53314e-150	Naive	Rnase4	4.53314e-150	4.53908e-148	149.344	Positive
Adcy3	0.187755	1.06827e-149	Naive	Rnase4	1.06827e-149	1.06642e-147	148.971	Positive
Pdgfa	0.187745	1.10975e-149	Naive	Rnase4	1.10975e-149	1.10447e-147	148.955	Positive
Egln2	0.187655	1.54851e-149	Naive	Rnase4	1.54851e-149	1.53649e-147	148.81	Positive
Stx4a	0.187581	2.03367e-149	Naive	Rnase4	2.03367e-149	2.01181e-147	148.692	Positive
Idh1	0.187413	3.76742e-149	Naive	Rnase4	3.76742e-149	3.71571e-147	148.424	Positive
Psap	0.187412	3.79201e-149	Naive	Rnase4	3.79201e-149	3.72877e-147	148.421	Positive
Ssr1	0.187408	3.83809e-149	Naive	Rnase4	3.83809e-149	3.76281e-147	148.416	Positive
Akap11	0.18712	1.10588e-148	Naive	Rnase4	1.10588e-148	1.08097e-146	147.956	Positive
Fscn1	0.187104	1.17554e-148	Naive	Rnase4	1.17554e-148	1.14564e-146	147.93	Positive
Tcf25	0.186886	2.61249e-148	Naive	Rnase4	2.61249e-148	2.53852e-146	147.583	Positive
Rps15a	0.186882	2.65244e-148	Naive	Rnase4	2.65244e-148	2.56974e-146	147.576	Positive
Elfn1	0.186788	3.75084e-148	Naive	Rnase4	3.75084e-148	3.6232e-146	147.426	Positive
Akr1a1	0.186724	4.73874e-148	Naive	Rnase4	4.73874e-148	4.56406e-146	147.324	Positive
Pcp4	0.186557	8.74986e-148	Naive	Rnase4	8.74986e-148	8.40268e-146	147.058	Positive
Csde1	0.186487	1.12863e-147	Naive	Rnase4	1.12863e-147	1.08069e-145	146.947	Positive
Rps3	0.186423	1.42684e-147	Naive	Rnase4	1.42684e-147	1.36226e-145	146.846	Positive
Tgfa	0.186343	1.91176e-147	Naive	Rnase4	1.91176e-147	1.81994e-145	146.719	Positive
Hipk3	0.186212	3.09132e-147	Naive	Rnase4	3.09132e-147	2.93434e-145	146.51	Positive
Lmo7	0.186158	3.76793e-147	Naive	Rnase4	3.76793e-147	3.56629e-145	146.424	Positive
Rps7	0.186153	3.82525e-147	Naive	Rnase4	3.82525e-147	3.61013e-145	146.417	Positive
Rcan3	0.186139	4.0395e-147	Naive	Rnase4	4.0395e-147	3.80141e-145	146.394	Positive
Rps5	0.186136	4.07478e-147	Naive	Rnase4	4.07478e-147	3.82365e-145	146.39	Positive
Rps23	0.18579	1.44384e-146	Naive	Rnase4	1.44384e-146	1.351e-144	145.84	Positive
Smim3	0.185758	1.61923e-146	Naive	Rnase4	1.61923e-146	1.51081e-144	145.791	Positive
Ccser2	0.185754	1.64328e-146	Naive	Rnase4	1.64328e-146	1.5289e-144	145.784	Positive
Pcnp	0.185534	3.65853e-146	Naive	Rnase4	3.65853e-146	3.39427e-144	145.437	Positive
Arl6ip4	0.185456	4.86929e-146	Naive	Rnase4	4.86929e-146	4.50485e-144	145.313	Positive
Stard7	0.185442	5.11421e-146	Naive	Rnase4	5.11421e-146	4.71815e-144	145.291	Positive
Rab8b	0.185437	5.20924e-146	Naive	Rnase4	5.20924e-146	4.79235e-144	145.283	Positive
Gls	0.185326	7.79718e-146	Naive	Rnase4	7.79718e-146	7.15315e-144	145.108	Positive
Mapk1	0.185316	8.09055e-146	Naive	Rnase4	8.09055e-146	7.40162e-144	145.092	Positive
Avpr1a	0.185106	1.74059e-145	Naive	Rnase4	1.74059e-145	1.58795e-143	144.759	Positive
Tvp23a	0.184959	2.96698e-145	Naive	Rnase4	2.96698e-145	2.6993e-143	144.528	Positive
Gnl3l	0.184859	4.25721e-145	Naive	Rnase4	4.25721e-145	3.86242e-143	144.371	Positive
Matr3	0.184809	5.11446e-145	Naive	Rnase4	5.11446e-145	4.62739e-143	144.291	Positive
Litaf	0.184743	6.48473e-145	Naive	Rnase4	6.48473e-145	5.85104e-143	144.188	Positive
Dcdc2a	0.184729	6.83291e-145	Naive	Rnase4	6.83291e-145	6.14831e-143	144.165	Positive
Rxrg	0.18418	4.97136e-144	Naive	Rnase4	4.97136e-144	4.46105e-142	143.304	Positive
Phactr3	0.184164	5.26488e-144	Naive	Rnase4	5.26488e-144	4.71156e-142	143.279	Positive
Ivns1abp	0.184041	8.22157e-144	Naive	Rnase4	8.22157e-144	7.33753e-142	143.085	Positive
Tead1	0.183954	1.12463e-143	Naive	Rnase4	1.12463e-143	1.00098e-141	142.949	Positive
Ankrd45	0.183655	3.30787e-143	Naive	Rnase4	3.30787e-143	2.93623e-141	142.48	Positive
Basp1	0.183477	6.27803e-143	Naive	Rnase4	6.27803e-143	5.55766e-141	142.202	Positive
Larp4b	0.183348	9.98655e-143	Naive	Rnase4	9.98655e-143	8.81689e-141	142.001	Positive
Synpr	-0.183333	1.05415e-142	Naive	Rnase4	1.05415e-142	9.28192e-141	141.977	Negative
Vstm2l	0.183318	1.11078e-142	Naive	Rnase4	1.11078e-142	9.75434e-141	141.954	Positive
Ttc3	0.18318	1.82653e-142	Naive	Rnase4	1.82653e-142	1.5997e-140	141.738	Positive
Kcnq5	0.183107	2.37434e-142	Naive	Rnase4	2.37434e-142	2.07395e-140	141.624	Positive
Nrxn1	0.183083	2.58739e-142	Naive	Rnase4	2.58739e-142	2.25405e-140	141.587	Positive
Qdpr	0.183068	2.72607e-142	Naive	Rnase4	2.72607e-142	2.36858e-140	141.564	Positive
Ptms	0.182925	4.55433e-142	Naive	Rnase4	4.55433e-142	3.94665e-140	141.342	Positive
Syt2	0.1829	4.98638e-142	Naive	Rnase4	4.98638e-142	4.30968e-140	141.302	Positive
Atrnl1	0.182858	5.80339e-142	Naive	Rnase4	5.80339e-142	5.00265e-140	141.236	Positive
Bin1	0.182855	5.85325e-142	Naive	Rnase4	5.85325e-142	5.03242e-140	141.233	Positive
Slc10a6	0.182849	5.97467e-142	Naive	Rnase4	5.97467e-142	5.1234e-140	141.224	Positive
C530044C16Rik	0.182812	6.82935e-142	Naive	Rnase4	6.82935e-142	5.84105e-140	141.166	Positive
Ndnf	0.182766	8.05495e-142	Naive	Rnase4	8.05495e-142	6.8714e-140	141.094	Positive
Nlk	0.182747	8.62595e-142	Naive	Rnase4	8.62595e-142	7.33943e-140	141.064	Positive
Kif5a	0.182707	9.95499e-142	Naive	Rnase4	9.95499e-142	8.44836e-140	141.002	Positive
Ebf4	0.1824	2.99015e-141	Naive	Rnase4	2.99015e-141	2.53107e-139	140.524	Positive
Pbrm1	0.182334	3.78073e-141	Naive	Rnase4	3.78073e-141	3.19205e-139	140.422	Positive
Taok1	0.182303	4.22404e-141	Naive	Rnase4	4.22404e-141	3.55719e-139	140.374	Positive
Polr1d	0.182269	4.76972e-141	Naive	Rnase4	4.76972e-141	4.00644e-139	140.322	Positive
Ogfrl1	0.18225	5.10325e-141	Naive	Rnase4	5.10325e-141	4.27566e-139	140.292	Positive
Rps19	0.18208	9.35713e-141	Naive	Rnase4	9.35713e-141	7.81975e-139	140.029	Positive
Trim44	0.18207	9.69473e-141	Naive	Rnase4	9.69473e-141	8.08132e-139	140.013	Positive
mt-Co2	0.181984	1.31867e-140	Naive	Rnase4	1.31867e-140	1.09643e-138	139.88	Positive
Panx1	0.181978	1.3486e-140	Naive	Rnase4	1.3486e-140	1.11849e-138	139.87	Positive
Rpl7	0.181705	3.57174e-140	Naive	Rnase4	3.57174e-140	2.95483e-138	139.447	Positive
Lifr	0.181675	3.96348e-140	Naive	Rnase4	3.96348e-140	3.27067e-138	139.402	Positive
Ptges3	0.181614	4.92946e-140	Naive	Rnase4	4.92946e-140	4.0576e-138	139.307	Positive
Dync1li2	0.181289	1.56889e-139	Naive	Rnase4	1.56889e-139	1.28818e-137	138.804	Positive
Golgb1	0.181206	2.10663e-139	Naive	Rnase4	2.10663e-139	1.72539e-137	138.676	Positive
Wbp2	0.181179	2.31815e-139	Naive	Rnase4	2.31815e-139	1.89391e-137	138.635	Positive
Mycbp2	0.181154	2.52686e-139	Naive	Rnase4	2.52686e-139	2.0593e-137	138.597	Positive
Dnajc6	0.18107	3.40584e-139	Naive	Rnase4	3.40584e-139	2.76877e-137	138.468	Positive
Rpl11	0.180988	4.56124e-139	Naive	Rnase4	4.56124e-139	3.69889e-137	138.341	Positive
Rps18	0.180986	4.59686e-139	Naive	Rnase4	4.59686e-139	3.71859e-137	138.338	Positive
Gm525	0.180985	4.61007e-139	Naive	Rnase4	4.61007e-139	3.72011e-137	138.336	Positive
Rnf11	0.180968	4.89403e-139	Naive	Rnase4	4.89403e-139	3.93957e-137	138.31	Positive
Hras	0.180913	5.93722e-139	Naive	Rnase4	5.93722e-139	4.76763e-137	138.226	Positive
Resp18	0.180905	6.11995e-139	Naive	Rnase4	6.11995e-139	4.90238e-137	138.213	Positive
Kif1b	0.180842	7.63828e-139	Naive	Rnase4	7.63828e-139	6.10375e-137	138.117	Positive
Stxbp1	0.180777	9.62331e-139	Naive	Rnase4	9.62331e-139	7.67132e-137	138.017	Positive
Hsdl1	0.180686	1.32948e-138	Naive	Rnase4	1.32948e-138	1.05725e-136	137.876	Positive
Flot2	0.180621	1.67508e-138	Naive	Rnase4	1.67508e-138	1.32885e-136	137.776	Positive
Crebrf	0.180431	3.27825e-138	Naive	Rnase4	3.27825e-138	2.5944e-136	137.484	Positive
Timp2	0.18043	3.29083e-138	Naive	Rnase4	3.29083e-138	2.5981e-136	137.483	Positive
Eml2	0.18027	5.78762e-138	Naive	Rnase4	5.78762e-138	4.55834e-136	137.237	Positive
Snap91	0.180212	7.10892e-138	Naive	Rnase4	7.10892e-138	5.58561e-136	137.148	Positive
Csnk1g2	0.180142	9.08404e-138	Naive	Rnase4	9.08404e-138	7.12046e-136	137.042	Positive
Lcorl	0.18011	1.01684e-137	Naive	Rnase4	1.01684e-137	7.95148e-136	136.993	Positive
Arpc1a	0.180052	1.25017e-137	Naive	Rnase4	1.25017e-137	9.75279e-136	136.903	Positive
Sertad4	0.180023	1.38075e-137	Naive	Rnase4	1.38075e-137	1.0746e-135	136.86	Positive
Kcnt2	0.180012	1.44e-137	Naive	Rnase4	1.44e-137	1.11806e-135	136.842	Positive
Marcks	0.179949	1.7936e-137	Naive	Rnase4	1.7936e-137	1.38932e-135	136.746	Positive
Sdc3	0.179883	2.26501e-137	Naive	Rnase4	2.26501e-137	1.75035e-135	136.645	Positive
Mtus2	0.179873	2.34619e-137	Naive	Rnase4	2.34619e-137	1.80882e-135	136.63	Positive
Cpeb4	0.179832	2.71525e-137	Naive	Rnase4	2.71525e-137	2.08845e-135	136.566	Positive
Carhsp1	0.179778	3.28194e-137	Naive	Rnase4	3.28194e-137	2.51843e-135	136.484	Positive
Gnaz	0.179723	3.9747e-137	Naive	Rnase4	3.9747e-137	3.04292e-135	136.401	Positive
Mt3	0.179698	4.35005e-137	Naive	Rnase4	4.35005e-137	3.32253e-135	136.362	Positive
Hif1a	0.179588	6.39971e-137	Naive	Rnase4	6.39971e-137	4.87669e-135	136.194	Positive
2900026A02Rik	0.179587	6.41782e-137	Naive	Rnase4	6.41782e-137	4.87918e-135	136.193	Positive
Rfk	0.179452	1.03076e-136	Naive	Rnase4	1.03076e-136	7.81831e-135	135.987	Positive
Rpl38	0.179409	1.20218e-136	Naive	Rnase4	1.20218e-136	9.09754e-135	135.92	Positive
Psip1	0.179309	1.70685e-136	Naive	Rnase4	1.70685e-136	1.28869e-134	135.768	Positive
Map7	0.17922	2.33156e-136	Naive	Rnase4	2.33156e-136	1.75632e-134	135.632	Positive
Chrnb3	0.179171	2.76817e-136	Naive	Rnase4	2.76817e-136	2.08043e-134	135.558	Positive
Spag9	0.17902	4.70734e-136	Naive	Rnase4	4.70734e-136	3.52975e-134	135.327	Positive
Esyt1	0.178646	1.73938e-135	Naive	Rnase4	1.73938e-135	1.30129e-133	134.76	Positive
Wipi2	0.178563	2.32437e-135	Naive	Rnase4	2.32437e-135	1.73498e-133	134.634	Positive
Stk26	0.178443	3.54003e-135	Naive	Rnase4	3.54003e-135	2.6364e-133	134.451	Positive
Rabep1	0.178362	4.69708e-135	Naive	Rnase4	4.69708e-135	3.49019e-133	134.328	Positive
Wsb2	0.178359	4.73906e-135	Naive	Rnase4	4.73906e-135	3.51343e-133	134.324	Positive
Ebf1	0.178336	5.13678e-135	Naive	Rnase4	5.13678e-135	3.79971e-133	134.289	Positive
Stard13	0.178241	7.17561e-135	Naive	Rnase4	7.17561e-135	5.29592e-133	134.144	Positive
Krit1	0.178224	7.59317e-135	Naive	Rnase4	7.59317e-135	5.59153e-133	134.12	Positive
Hmbox1	0.17816	9.49103e-135	Naive	Rnase4	9.49103e-135	6.97347e-133	134.023	Positive
Lynx1	0.178105	1.15084e-134	Naive	Rnase4	1.15084e-134	8.43686e-133	133.939	Positive
Rpl36a	0.178058	1.35437e-134	Naive	Rnase4	1.35437e-134	9.90683e-133	133.868	Positive
Akap9	0.178052	1.38616e-134	Naive	Rnase4	1.38616e-134	1.01168e-132	133.858	Positive
Cd24a	0.178016	1.56767e-134	Naive	Rnase4	1.56767e-134	1.14162e-132	133.805	Positive
Plxdc1	0.178008	1.61339e-134	Naive	Rnase4	1.61339e-134	1.17231e-132	133.792	Positive
Eef1b2	0.177983	1.76274e-134	Naive	Rnase4	1.76274e-134	1.27801e-132	133.754	Positive
Sec61a1	0.177962	1.89445e-134	Naive	Rnase4	1.89445e-134	1.37047e-132	133.723	Positive
Add1	0.177893	2.40619e-134	Naive	Rnase4	2.40619e-134	1.73684e-132	133.619	Positive
Tesc	0.177824	3.06878e-134	Naive	Rnase4	3.06878e-134	2.21027e-132	133.513	Positive
Mad2l2	0.177712	4.52213e-134	Naive	Rnase4	4.52213e-134	3.2499e-132	133.345	Positive
Hk1	0.177693	4.83494e-134	Naive	Rnase4	4.83494e-134	3.46712e-132	133.316	Positive
Rundc3a	0.177685	4.96425e-134	Naive	Rnase4	4.96425e-134	3.55209e-132	133.304	Positive
Stx7	0.177556	7.78289e-134	Naive	Rnase4	7.78289e-134	5.55681e-132	133.109	Positive
Syt11	0.177554	7.83943e-134	Naive	Rnase4	7.83943e-134	5.58504e-132	133.106	Positive
Bst2	0.177337	1.66312e-133	Naive	Rnase4	1.66312e-133	1.18229e-131	132.779	Positive
Map3k5	0.177215	2.54174e-133	Naive	Rnase4	2.54174e-133	1.80299e-131	132.595	Positive
Dstyk	0.176999	5.37579e-133	Naive	Rnase4	5.37579e-133	3.80511e-131	132.27	Positive
Dgkh	0.176849	9.03977e-133	Naive	Rnase4	9.03977e-133	6.3848e-131	132.044	Positive
D430036J16Rik	0.176802	1.0616e-132	Naive	Rnase4	1.0616e-132	7.48199e-131	131.974	Positive
Rpl36al	0.176758	1.23646e-132	Naive	Rnase4	1.23646e-132	8.6957e-131	131.908	Positive
Pqlc1	0.176731	1.35989e-132	Naive	Rnase4	1.35989e-132	9.54332e-131	131.866	Positive
Rhou	0.17671	1.46193e-132	Naive	Rnase4	1.46193e-132	1.02376e-130	131.835	Positive
Amotl1	0.176525	2.772e-132	Naive	Rnase4	2.772e-132	1.93704e-130	131.557	Positive
Mtpn	0.176474	3.30602e-132	Naive	Rnase4	3.30602e-132	2.3053e-130	131.481	Positive
Ptbp3	0.176419	3.99629e-132	Naive	Rnase4	3.99629e-132	2.78073e-130	131.398	Positive
Atp2a2	0.176275	6.56211e-132	Naive	Rnase4	6.56211e-132	4.55644e-130	131.183	Positive
Ntrk3	-0.176173	9.33658e-132	Naive	Rnase4	9.33658e-132	6.46922e-130	131.03	Negative
Canx	0.176101	1.19617e-131	Naive	Rnase4	1.19617e-131	8.27073e-130	130.922	Positive
Stmn1	0.176087	1.25459e-131	Naive	Rnase4	1.25459e-131	8.6564e-130	130.901	Positive
Gpsm3	0.175793	3.4439e-131	Naive	Rnase4	3.4439e-131	2.37124e-129	130.463	Positive
Shc2	0.175779	3.61461e-131	Naive	Rnase4	3.61461e-131	2.48357e-129	130.442	Positive
Grb2	0.175734	4.21898e-131	Naive	Rnase4	4.21898e-131	2.89278e-129	130.375	Positive
Ralgds	0.175706	4.65365e-131	Naive	Rnase4	4.65365e-131	3.18416e-129	130.332	Positive
B230219D22Rik	0.175653	5.58475e-131	Naive	Rnase4	5.58475e-131	3.8133e-129	130.253	Positive
Olfm1	0.175633	5.9708e-131	Naive	Rnase4	5.9708e-131	4.06844e-129	130.224	Positive
Cpeb2	0.175565	7.55813e-131	Naive	Rnase4	7.55813e-131	5.13937e-129	130.122	Positive
Sgpp2	0.175546	8.05903e-131	Naive	Rnase4	8.05903e-131	5.46865e-129	130.094	Positive
Rplp1	0.175521	8.76973e-131	Naive	Rnase4	8.76973e-131	5.93864e-129	130.057	Positive
Slc9a9	0.175459	1.08566e-130	Naive	Rnase4	1.08566e-130	7.33668e-129	129.964	Positive
Gsk3b	0.175403	1.31659e-130	Naive	Rnase4	1.31659e-130	8.87899e-129	129.881	Positive
2510009E07Rik	0.175368	1.48495e-130	Naive	Rnase4	1.48495e-130	9.99391e-129	129.828	Positive
Kidins220	0.175331	1.68296e-130	Naive	Rnase4	1.68296e-130	1.13034e-128	129.774	Positive
mt-Co1	0.175247	2.24346e-130	Naive	Rnase4	2.24346e-130	1.50065e-128	129.649	Positive
Akirin1	0.175247	2.24263e-130	Naive	Rnase4	2.24263e-130	1.50065e-128	129.649	Positive
Npepps	0.174926	6.74382e-130	Naive	Rnase4	6.74382e-130	4.50178e-128	129.171	Positive
Dnajc5	0.17489	7.62506e-130	Naive	Rnase4	7.62506e-130	5.07972e-128	129.118	Positive
Pgm2l1	0.174512	2.77144e-129	Naive	Rnase4	2.77144e-129	1.84256e-127	128.557	Positive
Naca	0.174369	4.51844e-129	Naive	Rnase4	4.51844e-129	2.99796e-127	128.345	Positive
Ctbp2	0.174171	8.86927e-129	Naive	Rnase4	8.86927e-129	5.87285e-127	128.052	Positive
Morf4l2	0.174096	1.14585e-128	Naive	Rnase4	1.14585e-128	7.57208e-127	127.941	Positive
Rps16	0.174055	1.31705e-128	Naive	Rnase4	1.31705e-128	8.68595e-127	127.88	Positive
Mapk8ip1	0.173997	1.60017e-128	Naive	Rnase4	1.60017e-128	1.05319e-126	127.796	Positive
Eif4g2	0.173954	1.85551e-128	Naive	Rnase4	1.85551e-128	1.21881e-126	127.732	Positive
Map1lc3b	0.173799	3.14281e-128	Naive	Rnase4	3.14281e-128	2.06027e-126	127.503	Positive
Nppb	0.17371	4.25324e-128	Naive	Rnase4	4.25324e-128	2.78265e-126	127.371	Positive
Srsf3	0.173583	6.53243e-128	Naive	Rnase4	6.53243e-128	4.2653e-126	127.185	Positive
mt-Nd5	0.173583	6.54693e-128	Naive	Rnase4	6.54693e-128	4.26629e-126	127.184	Positive
Pcdh1	0.17347	9.59382e-128	Naive	Rnase4	9.59382e-128	6.2394e-126	127.018	Positive
Ncor2	0.173469	9.62751e-128	Naive	Rnase4	9.62751e-128	6.24894e-126	127.016	Positive
BC005537	0.17344	1.06023e-127	Naive	Rnase4	1.06023e-127	6.86805e-126	126.975	Positive
Gnb2	0.173311	1.64348e-127	Naive	Rnase4	1.64348e-127	1.06254e-125	126.784	Positive
Ddx58	0.173228	2.17908e-127	Naive	Rnase4	2.17908e-127	1.40604e-125	126.662	Positive
Rps27a	0.173187	2.49958e-127	Naive	Rnase4	2.49958e-127	1.60968e-125	126.602	Positive
Gm9844	0.172974	5.13154e-127	Naive	Rnase4	5.13154e-127	3.29815e-125	126.29	Positive
Ube3a	0.172873	7.2308e-127	Naive	Rnase4	7.2308e-127	4.6383e-125	126.141	Positive
Fam53c	0.172851	7.79547e-127	Naive	Rnase4	7.79547e-127	4.99078e-125	126.108	Positive
Atxn7l3b	0.172789	9.59261e-127	Naive	Rnase4	9.59261e-127	6.12938e-125	126.018	Positive
Mrps15	0.172725	1.19023e-126	Naive	Rnase4	1.19023e-126	7.59044e-125	125.924	Positive
Ywhag	0.172683	1.37311e-126	Naive	Rnase4	1.37311e-126	8.73973e-125	125.862	Positive
Ank1	0.172657	1.50078e-126	Naive	Rnase4	1.50078e-126	9.53388e-125	125.824	Positive
Acox1	0.172629	1.64926e-126	Naive	Rnase4	1.64926e-126	1.04569e-124	125.783	Positive
Ywhae	0.172606	1.77927e-126	Naive	Rnase4	1.77927e-126	1.12595e-124	125.75	Positive
Setd3	0.172378	3.83911e-126	Naive	Rnase4	3.83911e-126	2.42477e-124	125.416	Positive
Arf3	0.172274	5.451e-126	Naive	Rnase4	5.451e-126	3.43622e-124	125.264	Positive
Usp9x	0.172237	6.16461e-126	Naive	Rnase4	6.16461e-126	3.87863e-124	125.21	Positive
Ncor1	0.172195	7.11643e-126	Naive	Rnase4	7.11643e-126	4.46893e-124	125.148	Positive
Pfdn5	0.172063	1.10851e-125	Naive	Rnase4	1.10851e-125	6.94787e-124	124.955	Positive
Pnrc1	0.172041	1.19279e-125	Naive	Rnase4	1.19279e-125	7.46185e-124	124.923	Positive
Fam177a	0.172026	1.25405e-125	Naive	Rnase4	1.25405e-125	7.83019e-124	124.902	Positive
Mllt11	0.171868	2.13061e-125	Naive	Rnase4	2.13061e-125	1.32781e-123	124.671	Positive
Hpcal1	0.171691	3.86044e-125	Naive	Rnase4	3.86044e-125	2.4013e-123	124.413	Positive
Rpl18a	0.171604	5.16122e-125	Naive	Rnase4	5.16122e-125	3.20435e-123	124.287	Positive
Wbp4	0.171561	5.97303e-125	Naive	Rnase4	5.97303e-125	3.70136e-123	124.224	Positive
Pcbp3	0.171512	7.03422e-125	Naive	Rnase4	7.03422e-125	4.35075e-123	124.153	Positive
Bmpr2	0.171451	8.62871e-125	Naive	Rnase4	8.62871e-125	5.32693e-123	124.064	Positive
Stmn2	0.171374	1.11666e-124	Naive	Rnase4	1.11666e-124	6.88079e-123	123.952	Positive
Srgap1	0.171315	1.35974e-124	Naive	Rnase4	1.35974e-124	8.36293e-123	123.867	Positive
Rab10	0.171239	1.75461e-124	Naive	Rnase4	1.75461e-124	1.07713e-122	123.756	Positive
Calm3	0.171215	1.89776e-124	Naive	Rnase4	1.89776e-124	1.16284e-122	123.722	Positive
Jph3	0.171191	2.05946e-124	Naive	Rnase4	2.05946e-124	1.25957e-122	123.686	Positive
1110046J04Rik	0.171125	2.56865e-124	Naive	Rnase4	2.56865e-124	1.56807e-122	123.59	Positive
Ldlrad3	0.17109	2.88885e-124	Naive	Rnase4	2.88885e-124	1.76027e-122	123.539	Positive
Jph4	0.171062	3.17298e-124	Naive	Rnase4	3.17298e-124	1.92982e-122	123.499	Positive
Nptxr	0.171034	3.47722e-124	Naive	Rnase4	3.47722e-124	2.11095e-122	123.459	Positive
Adap1	0.171012	3.74292e-124	Naive	Rnase4	3.74292e-124	2.26806e-122	123.427	Positive
Ppp2r2b	0.170938	4.79923e-124	Naive	Rnase4	4.79923e-124	2.90279e-122	123.319	Positive
Madd	0.170836	6.74241e-124	Naive	Rnase4	6.74241e-124	4.07061e-122	123.171	Positive
Jup	0.170792	7.80327e-124	Naive	Rnase4	7.80327e-124	4.70243e-122	123.108	Positive
Rplp2	0.170714	1.0129e-123	Naive	Rnase4	1.0129e-123	6.09279e-122	122.994	Positive
Rnd3	0.170694	1.08292e-123	Naive	Rnase4	1.08292e-123	6.49021e-122	122.965	Positive
Npm1	0.170694	1.08273e-123	Naive	Rnase4	1.08273e-123	6.49021e-122	122.965	Positive
Map1a	0.170605	1.45772e-123	Naive	Rnase4	1.45772e-123	8.72059e-122	122.836	Positive
Cnr1	0.170413	2.75709e-123	Naive	Rnase4	2.75709e-123	1.64638e-121	122.56	Positive
Emb	0.170395	2.92919e-123	Naive	Rnase4	2.92919e-123	1.74598e-121	122.533	Positive
Slc48a1	0.170282	4.26948e-123	Naive	Rnase4	4.26948e-123	2.54027e-121	122.37	Positive
Haglr	0.170221	5.22526e-123	Naive	Rnase4	5.22526e-123	3.10331e-121	122.282	Positive
Rab7	0.170215	5.32608e-123	Naive	Rnase4	5.32608e-123	3.15748e-121	122.274	Positive
Ctnnb1	0.170149	6.62217e-123	Naive	Rnase4	6.62217e-123	3.91877e-121	122.179	Positive
Syt16	0.170142	6.79545e-123	Naive	Rnase4	6.79545e-123	4.01408e-121	122.168	Positive
Arf1	0.170122	7.26481e-123	Naive	Rnase4	7.26481e-123	4.28363e-121	122.139	Positive
Uhmk1	0.170117	7.37851e-123	Naive	Rnase4	7.37851e-123	4.34287e-121	122.132	Positive
Ptprt	0.169953	1.27013e-122	Naive	Rnase4	1.27013e-122	7.46241e-121	121.896	Positive
Bmyc	0.169901	1.5104e-122	Naive	Rnase4	1.5104e-122	8.85824e-121	121.821	Positive
Dstn	0.169869	1.68182e-122	Naive	Rnase4	1.68182e-122	9.84602e-121	121.774	Positive
Atp6v1e1	0.169667	3.28339e-122	Naive	Rnase4	3.28339e-122	1.9188e-120	121.484	Positive
Eno2	0.16961	3.96498e-122	Naive	Rnase4	3.96498e-122	2.313e-120	121.402	Positive
Ptger1	0.169555	4.75698e-122	Naive	Rnase4	4.75698e-122	2.7701e-120	121.323	Positive
Mal2	0.169526	5.23672e-122	Naive	Rnase4	5.23672e-122	3.04406e-120	121.281	Positive
Six1	0.169396	8.04629e-122	Naive	Rnase4	8.04629e-122	4.66898e-120	121.094	Positive
Nedd4	0.169321	1.03032e-121	Naive	Rnase4	1.03032e-121	5.96804e-120	120.987	Positive
Arl2bp	0.169274	1.20496e-121	Naive	Rnase4	1.20496e-121	6.96734e-120	120.919	Positive
Zc3hav1	0.1692	1.53472e-121	Naive	Rnase4	1.53472e-121	8.85849e-120	120.814	Positive
Cggbp1	0.169159	1.76088e-121	Naive	Rnase4	1.76088e-121	1.01461e-119	120.754	Positive
Vamp2	0.169154	1.78633e-121	Naive	Rnase4	1.78633e-121	1.02747e-119	120.748	Positive
Nucks1	0.169057	2.46192e-121	Naive	Rnase4	2.46192e-121	1.41358e-119	120.609	Positive
Serinc1	0.169053	2.49395e-121	Naive	Rnase4	2.49395e-121	1.42947e-119	120.603	Positive
mt-Nd4	0.169039	2.61686e-121	Naive	Rnase4	2.61686e-121	1.49731e-119	120.582	Positive
Usp20	0.168985	3.12339e-121	Naive	Rnase4	3.12339e-121	1.78403e-119	120.505	Positive
Tmtc1	0.16897	3.287e-121	Naive	Rnase4	3.287e-121	1.87422e-119	120.483	Positive
Mapt	0.16896	3.39014e-121	Naive	Rnase4	3.39014e-121	1.92968e-119	120.47	Positive
Fbxo31	0.168926	3.78837e-121	Naive	Rnase4	3.78837e-121	2.15262e-119	120.422	Positive
Rps11	0.168802	5.71228e-121	Naive	Rnase4	5.71228e-121	3.24021e-119	120.243	Positive
Rtn3	0.168643	9.64499e-121	Naive	Rnase4	9.64499e-121	5.46156e-119	120.016	Positive
Rtn4	0.168605	1.09233e-120	Naive	Rnase4	1.09233e-120	6.17474e-119	119.962	Positive
Hspa8	0.168582	1.17775e-120	Naive	Rnase4	1.17775e-120	6.64619e-119	119.929	Positive
Rap1gap2	0.168499	1.54584e-120	Naive	Rnase4	1.54584e-120	8.70841e-119	119.811	Positive
Kif1a	0.168497	1.55549e-120	Naive	Rnase4	1.55549e-120	8.74774e-119	119.808	Positive
Tgfbr1	0.168313	2.85022e-120	Naive	Rnase4	2.85022e-120	1.60017e-118	119.545	Positive
Atp5e	0.168252	3.48007e-120	Naive	Rnase4	3.48007e-120	1.95044e-118	119.458	Positive
Vcp	0.168222	3.84621e-120	Naive	Rnase4	3.84621e-120	2.15198e-118	119.415	Positive
Cbx5	0.168216	3.91414e-120	Naive	Rnase4	3.91414e-120	2.18626e-118	119.407	Positive
Dpp10	-0.168072	6.2954e-120	Naive	Rnase4	6.2954e-120	3.51035e-118	119.201	Negative
Lrrc58	0.168061	6.51978e-120	Naive	Rnase4	6.51978e-120	3.62931e-118	119.186	Positive
Kcns3	0.167956	9.18242e-120	Naive	Rnase4	9.18242e-120	5.10285e-118	119.037	Positive
Mpp2	0.167944	9.56937e-120	Naive	Rnase4	9.56937e-120	5.3089e-118	119.019	Positive
Hnrnpa1	0.167778	1.64568e-119	Naive	Rnase4	1.64568e-119	9.11451e-118	118.784	Positive
Camk2b	0.167753	1.78612e-119	Naive	Rnase4	1.78612e-119	9.87568e-118	118.748	Positive
Rps2	0.167714	2.02719e-119	Naive	Rnase4	2.02719e-119	1.11898e-117	118.693	Positive
Snrpn	0.167639	2.59237e-119	Naive	Rnase4	2.59237e-119	1.42854e-117	118.586	Positive
Ildr2	0.167576	3.19223e-119	Naive	Rnase4	3.19223e-119	1.75615e-117	118.496	Positive
Ybx1	0.167557	3.39469e-119	Naive	Rnase4	3.39469e-119	1.86441e-117	118.469	Positive
Use1	0.167552	3.44625e-119	Naive	Rnase4	3.44625e-119	1.88957e-117	118.463	Positive
Tspan15	0.167407	5.5295e-119	Naive	Rnase4	5.5295e-119	3.02676e-117	118.257	Positive
Scoc	0.167325	7.23085e-119	Naive	Rnase4	7.23085e-119	3.95146e-117	118.141	Positive
Nrxn2	0.167296	7.95634e-119	Naive	Rnase4	7.95634e-119	4.3407e-117	118.099	Positive
Chtop	0.167278	8.42724e-119	Naive	Rnase4	8.42724e-119	4.58998e-117	118.074	Positive
Lemd1	0.167252	9.18315e-119	Naive	Rnase4	9.18315e-119	4.99341e-117	118.037	Positive
Ptp4a2	0.167237	9.65477e-119	Naive	Rnase4	9.65477e-119	5.24118e-117	118.015	Positive
Il13ra1	0.167114	1.43852e-118	Naive	Rnase4	1.43852e-118	7.79628e-117	117.842	Positive
Cbr3	0.167099	1.51323e-118	Naive	Rnase4	1.51323e-118	8.18767e-117	117.82	Positive
Syt7	-0.167097	1.52397e-118	Naive	Rnase4	1.52397e-118	8.23218e-117	117.817	Negative
Ddx6	0.167036	1.85807e-118	Naive	Rnase4	1.85807e-118	1.00204e-116	117.731	Positive
Zyg11b	0.166939	2.54936e-118	Naive	Rnase4	2.54936e-118	1.3726e-116	117.594	Positive
Eif4g1	0.166893	2.96055e-118	Naive	Rnase4	2.96055e-118	1.59138e-116	117.529	Positive
Tpm4	0.166843	3.48343e-118	Naive	Rnase4	3.48343e-118	1.86938e-116	117.458	Positive
Chd4	0.166774	4.35617e-118	Naive	Rnase4	4.35617e-118	2.33393e-116	117.361	Positive
Ankrd29	0.166733	4.98383e-118	Naive	Rnase4	4.98383e-118	2.66586e-116	117.302	Positive
Slc39a6	0.16672	5.18355e-118	Naive	Rnase4	5.18355e-118	2.76818e-116	117.285	Positive
Ppp2r2c	0.166686	5.79329e-118	Naive	Rnase4	5.79329e-118	3.08878e-116	117.237	Positive
Serf2	0.166667	6.17555e-118	Naive	Rnase4	6.17555e-118	3.28725e-116	117.209	Positive
Sema4f	0.166631	6.93076e-118	Naive	Rnase4	6.93076e-118	3.68328e-116	117.159	Positive
Maf1	0.166589	7.95593e-118	Naive	Rnase4	7.95593e-118	4.22127e-116	117.099	Positive
Rpl10a	0.166563	8.64369e-118	Naive	Rnase4	8.64369e-118	4.57879e-116	117.063	Positive
Hnrnpk	0.166556	8.84916e-118	Naive	Rnase4	8.84916e-118	4.68008e-116	117.053	Positive
Plekha2	0.166552	8.96619e-118	Naive	Rnase4	8.96619e-118	4.73435e-116	117.047	Positive
Rbm39	0.16652	9.94876e-118	Naive	Rnase4	9.94876e-118	5.24474e-116	117.002	Positive
Nckap1	0.166512	1.01983e-117	Naive	Rnase4	1.01983e-117	5.36768e-116	116.991	Positive
Pkia	0.166504	1.04575e-117	Naive	Rnase4	1.04575e-117	5.49531e-116	116.981	Positive
Frmd3	0.166502	1.05248e-117	Naive	Rnase4	1.05248e-117	5.52184e-116	116.978	Positive
Mapk10	0.166501	1.05777e-117	Naive	Rnase4	1.05777e-117	5.54071e-116	116.976	Positive
Cit	0.166282	2.15168e-117	Naive	Rnase4	2.15168e-117	1.12528e-115	116.667	Positive
Dmtn	0.166164	3.15817e-117	Naive	Rnase4	3.15817e-117	1.64903e-115	116.501	Positive
Adcy5	0.166097	3.9185e-117	Naive	Rnase4	3.9185e-117	2.04278e-115	116.407	Positive
Pafah1b2	0.166088	4.03927e-117	Naive	Rnase4	4.03927e-117	2.10241e-115	116.394	Positive
H3f3a	0.16606	4.4231e-117	Naive	Rnase4	4.4231e-117	2.29854e-115	116.354	Positive
Cfl2	0.166037	4.75744e-117	Naive	Rnase4	4.75744e-117	2.46838e-115	116.323	Positive
Clip3	0.16603	4.86462e-117	Naive	Rnase4	4.86462e-117	2.52001e-115	116.313	Positive
Svil	0.166028	4.90217e-117	Naive	Rnase4	4.90217e-117	2.53546e-115	116.31	Positive
Csnk1a1	0.166004	5.29181e-117	Naive	Rnase4	5.29181e-117	2.73269e-115	116.276	Positive
H2afz	0.165994	5.46498e-117	Naive	Rnase4	5.46498e-117	2.81768e-115	116.262	Positive
Mxra7	0.165993	5.47897e-117	Naive	Rnase4	5.47897e-117	2.82047e-115	116.261	Positive
Lamtor4	0.165884	7.8083e-117	Naive	Rnase4	7.8083e-117	4.007e-115	116.107	Positive
Morf4l1	0.165884	7.79635e-117	Naive	Rnase4	7.79635e-117	4.007e-115	116.108	Positive
Rnf187	0.16586	8.43029e-117	Naive	Rnase4	8.43029e-117	4.31944e-115	116.074	Positive
Klf9	0.165793	1.04647e-116	Naive	Rnase4	1.04647e-116	5.35344e-115	115.98	Positive
Gpx1	0.165722	1.3194e-116	Naive	Rnase4	1.3194e-116	6.73918e-115	115.88	Positive
Ccni	0.165693	1.44585e-116	Naive	Rnase4	1.44585e-116	7.37359e-115	115.84	Positive
Fam171b	0.165621	1.82606e-116	Naive	Rnase4	1.82606e-116	9.29817e-115	115.738	Positive
Deptor	0.165591	2.01038e-116	Naive	Rnase4	2.01038e-116	1.02209e-114	115.697	Positive
Smim10l1	0.165559	2.23087e-116	Naive	Rnase4	2.23087e-116	1.13243e-114	115.652	Positive
Mbd3	0.165553	2.27507e-116	Naive	Rnase4	2.27507e-116	1.15309e-114	115.643	Positive
Erf	0.165475	2.92469e-116	Naive	Rnase4	2.92469e-116	1.48006e-114	115.534	Positive
Etnk1	0.165413	3.57472e-116	Naive	Rnase4	3.57472e-116	1.80622e-114	115.447	Positive
Tmem183a	0.165009	1.31012e-115	Naive	Rnase4	1.31012e-115	6.60958e-114	114.883	Positive
Azin2	0.164913	1.78886e-115	Naive	Rnase4	1.78886e-115	9.01099e-114	114.747	Positive
Add2	0.16491	1.80512e-115	Naive	Rnase4	1.80512e-115	9.07896e-114	114.743	Positive
Senp6	0.164876	2.00928e-115	Naive	Rnase4	2.00928e-115	1.00903e-113	114.697	Positive
Capns1	0.164654	4.1027e-115	Naive	Rnase4	4.1027e-115	2.05718e-113	114.387	Positive
Hmgb1	0.164613	4.68303e-115	Naive	Rnase4	4.68303e-115	2.34459e-113	114.329	Positive
1810058I24Rik	0.164612	4.69027e-115	Naive	Rnase4	4.69027e-115	2.34463e-113	114.329	Positive
Cdk5r1	0.16461	4.72701e-115	Naive	Rnase4	4.72701e-115	2.35941e-113	114.325	Positive
Zfp106	0.164499	6.7422e-115	Naive	Rnase4	6.7422e-115	3.36015e-113	114.171	Positive
Fxyd5	0.164466	7.50846e-115	Naive	Rnase4	7.50846e-115	3.73637e-113	114.124	Positive
Prkcd	0.16442	8.6957e-115	Naive	Rnase4	8.6957e-115	4.32062e-113	114.061	Positive
Cab39l	0.164411	8.93487e-115	Naive	Rnase4	8.93487e-115	4.43275e-113	114.049	Positive
Zmiz2	0.164368	1.02676e-114	Naive	Rnase4	1.02676e-114	5.08627e-113	113.989	Positive
Klhl9	0.164317	1.20724e-114	Naive	Rnase4	1.20724e-114	5.97128e-113	113.918	Positive
Actr3	0.164314	1.22187e-114	Naive	Rnase4	1.22187e-114	6.03455e-113	113.913	Positive
Pygb	0.164285	1.33901e-114	Naive	Rnase4	1.33901e-114	6.60315e-113	113.873	Positive
Dennd5a	0.164278	1.36913e-114	Naive	Rnase4	1.36913e-114	6.74157e-113	113.864	Positive
Pja2	0.164234	1.577e-114	Naive	Rnase4	1.577e-114	7.75349e-113	113.802	Positive
Tspyl1	0.164229	1.60223e-114	Naive	Rnase4	1.60223e-114	7.86576e-113	113.795	Positive
Stx1a	0.164215	1.67697e-114	Naive	Rnase4	1.67697e-114	8.22041e-113	113.775	Positive
Rnf14	0.164199	1.7626e-114	Naive	Rnase4	1.7626e-114	8.62729e-113	113.754	Positive
Rbfox3	0.164192	1.80226e-114	Naive	Rnase4	1.80226e-114	8.80828e-113	113.744	Positive
Zfand5	0.164156	2.02378e-114	Naive	Rnase4	2.02378e-114	9.87624e-113	113.694	Positive
Setd7	0.164153	2.03961e-114	Naive	Rnase4	2.03961e-114	9.93872e-113	113.69	Positive
Ankrd33b	0.164104	2.38581e-114	Naive	Rnase4	2.38581e-114	1.16084e-112	113.622	Positive
Kcnb1	0.164102	2.40029e-114	Naive	Rnase4	2.40029e-114	1.16616e-112	113.62	Positive
Ahnak	0.164096	2.4543e-114	Naive	Rnase4	2.4543e-114	1.19064e-112	113.61	Positive
Nfic	0.164084	2.54728e-114	Naive	Rnase4	2.54728e-114	1.23393e-112	113.594	Positive
Cltb	0.164036	2.96422e-114	Naive	Rnase4	2.96422e-114	1.43378e-112	113.528	Positive
Arl4c	0.163914	4.38409e-114	Naive	Rnase4	4.38409e-114	2.11745e-112	113.358	Positive
Gfra2	-0.163874	4.97321e-114	Naive	Rnase4	4.97321e-114	2.39846e-112	113.303	Negative
Ap2b1	0.163834	5.65555e-114	Naive	Rnase4	5.65555e-114	2.72354e-112	113.248	Positive
Ubqln2	0.163829	5.75699e-114	Naive	Rnase4	5.75699e-114	2.76833e-112	113.24	Positive
Grik1	-0.1638	6.29848e-114	Naive	Rnase4	6.29848e-114	3.02429e-112	113.201	Negative
Ensa	0.163792	6.47573e-114	Naive	Rnase4	6.47573e-114	3.10485e-112	113.189	Positive
Kcnmb2	0.163747	7.46496e-114	Naive	Rnase4	7.46496e-114	3.57393e-112	113.127	Positive
Ly6e	0.163746	7.50506e-114	Naive	Rnase4	7.50506e-114	3.5879e-112	113.125	Positive
Frmpd1	0.163739	7.66566e-114	Naive	Rnase4	7.66566e-114	3.65935e-112	113.115	Positive
D8Ertd738e	0.163717	8.22792e-114	Naive	Rnase4	8.22792e-114	3.92205e-112	113.085	Positive
Rab6a	0.163705	8.54838e-114	Naive	Rnase4	8.54838e-114	4.06891e-112	113.068	Positive
Lgals8	0.163628	1.09135e-113	Naive	Rnase4	1.09135e-113	5.18714e-112	112.962	Positive
Ncl	0.163607	1.16803e-113	Naive	Rnase4	1.16803e-113	5.54361e-112	112.933	Positive
Ctsd	0.163538	1.45391e-113	Naive	Rnase4	1.45391e-113	6.89043e-112	112.837	Positive
Klf13	0.163534	1.47191e-113	Naive	Rnase4	1.47191e-113	6.96569e-112	112.832	Positive
Nacad	0.163525	1.51426e-113	Naive	Rnase4	1.51426e-113	7.15579e-112	112.82	Positive
Il4ra	0.163508	1.59962e-113	Naive	Rnase4	1.59962e-113	7.54832e-112	112.796	Positive
Snx21	0.163506	1.61112e-113	Naive	Rnase4	1.61112e-113	7.59169e-112	112.793	Positive
Htr1b	0.163469	1.81206e-113	Naive	Rnase4	1.81206e-113	8.51411e-112	112.742	Positive
Rnh1	0.163469	1.81083e-113	Naive	Rnase4	1.81083e-113	8.51411e-112	112.742	Positive
Ifitm1	0.163418	2.12958e-113	Naive	Rnase4	2.12958e-113	9.99167e-112	112.672	Positive
Rps6	0.163404	2.22485e-113	Naive	Rnase4	2.22485e-113	1.04238e-111	112.653	Positive
Rab3d	0.163362	2.54725e-113	Naive	Rnase4	2.54725e-113	1.19173e-111	112.594	Positive
Ldb2	0.163343	2.70577e-113	Naive	Rnase4	2.70577e-113	1.26409e-111	112.568	Positive
Celf2	0.163326	2.8535e-113	Naive	Rnase4	2.8535e-113	1.33121e-111	112.545	Positive
Ntan1	0.163227	3.91466e-113	Naive	Rnase4	3.91466e-113	1.82368e-111	112.407	Positive
Fam204a	0.1632	4.26487e-113	Naive	Rnase4	4.26487e-113	1.98401e-111	112.37	Positive
Ppme1	0.163189	4.41509e-113	Naive	Rnase4	4.41509e-113	2.05099e-111	112.355	Positive
Them4	0.163155	4.92241e-113	Naive	Rnase4	4.92241e-113	2.28343e-111	112.308	Positive
Cd9	0.163125	5.4183e-113	Naive	Rnase4	5.4183e-113	2.50992e-111	112.266	Positive
Wipf1	0.163067	6.50063e-113	Naive	Rnase4	6.50063e-113	3.00705e-111	112.187	Positive
Gpr161	0.162904	1.09185e-112	Naive	Rnase4	1.09185e-112	5.04353e-111	111.962	Positive
Dync1h1	0.162851	1.29095e-112	Naive	Rnase4	1.29095e-112	5.95486e-111	111.889	Positive
Prelid1	0.162687	2.17225e-112	Naive	Rnase4	2.17225e-112	1.00061e-110	111.663	Positive
Rarres1	-0.162686	2.18146e-112	Naive	Rnase4	2.18146e-112	1.00344e-110	111.661	Negative
Ptafr	0.162601	2.84781e-112	Naive	Rnase4	2.84781e-112	1.30812e-110	111.545	Positive
Tma7	0.162579	3.05766e-112	Naive	Rnase4	3.05766e-112	1.40255e-110	111.515	Positive
Rsrp1	0.162559	3.2552e-112	Naive	Rnase4	3.2552e-112	1.49108e-110	111.487	Positive
Cdh2	0.16245	4.60171e-112	Naive	Rnase4	4.60171e-112	2.10493e-110	111.337	Positive
Tpi1	0.162419	5.06442e-112	Naive	Rnase4	5.06442e-112	2.31336e-110	111.295	Positive
Gdi1	0.162356	6.18368e-112	Naive	Rnase4	6.18368e-112	2.8207e-110	111.209	Positive
Akirin2	0.162346	6.38022e-112	Naive	Rnase4	6.38022e-112	2.90632e-110	111.195	Positive
Adgrl1	0.162327	6.79279e-112	Naive	Rnase4	6.79279e-112	3.08997e-110	111.168	Positive
Prkx	0.162306	7.25631e-112	Naive	Rnase4	7.25631e-112	3.29625e-110	111.139	Positive
Brd2	0.162159	1.15264e-111	Naive	Rnase4	1.15264e-111	5.22874e-110	110.938	Positive
Ddx3x	0.162058	1.58838e-111	Naive	Rnase4	1.58838e-111	7.19549e-110	110.799	Positive
Mgat3	0.161965	2.12739e-111	Naive	Rnase4	2.12739e-111	9.62396e-110	110.672	Positive
Ppp2r5b	0.161856	3.00239e-111	Naive	Rnase4	3.00239e-111	1.35636e-109	110.523	Positive
Lims1	0.161799	3.58769e-111	Naive	Rnase4	3.58769e-111	1.61855e-109	110.445	Positive
Arvcf	0.161785	3.75335e-111	Naive	Rnase4	3.75335e-111	1.69096e-109	110.426	Positive
Ppp2r1a	0.161772	3.91107e-111	Naive	Rnase4	3.91107e-111	1.75961e-109	110.408	Positive
mt-Nd2	0.161681	5.19997e-111	Naive	Rnase4	5.19997e-111	2.33629e-109	110.284	Positive
Tmem30a	0.161554	7.75707e-111	Naive	Rnase4	7.75707e-111	3.4804e-109	110.11	Positive
Stam	0.161539	8.12457e-111	Naive	Rnase4	8.12457e-111	3.64032e-109	110.09	Positive
Ccdc12	0.161435	1.12725e-110	Naive	Rnase4	1.12725e-110	5.04389e-109	109.948	Positive
Pak2	0.161426	1.15995e-110	Naive	Rnase4	1.15995e-110	5.18316e-109	109.936	Positive
Cerk	0.161352	1.46507e-110	Naive	Rnase4	1.46507e-110	6.53766e-109	109.834	Positive
Dynll2	0.161351	1.46954e-110	Naive	Rnase4	1.46954e-110	6.5487e-109	109.833	Positive
Rpl6	0.161226	2.17236e-110	Naive	Rnase4	2.17236e-110	9.66758e-109	109.663	Positive
Il17ra	0.161124	3.00026e-110	Naive	Rnase4	3.00026e-110	1.33339e-108	109.523	Positive
Rps21	0.161063	3.63222e-110	Naive	Rnase4	3.63222e-110	1.61207e-108	109.44	Positive
Irf2bpl	0.160991	4.5404e-110	Naive	Rnase4	4.5404e-110	2.01242e-108	109.343	Positive
Htr1f	0.160944	5.27428e-110	Naive	Rnase4	5.27428e-110	2.33454e-108	109.278	Positive
Cib2	0.160934	5.43535e-110	Naive	Rnase4	5.43535e-110	2.4026e-108	109.265	Positive
Zfp704	0.160914	5.78645e-110	Naive	Rnase4	5.78645e-110	2.55436e-108	109.238	Positive
Csnk1e	0.16086	6.84179e-110	Naive	Rnase4	6.84179e-110	3.01617e-108	109.165	Positive
Atp6v0e2	0.160814	7.92101e-110	Naive	Rnase4	7.92101e-110	3.48726e-108	109.101	Positive
Rpl3	0.160806	8.10546e-110	Naive	Rnase4	8.10546e-110	3.56369e-108	109.091	Positive
Cab39	0.160789	8.56365e-110	Naive	Rnase4	8.56365e-110	3.7601e-108	109.067	Positive
Ube2a	0.160765	9.22681e-110	Naive	Rnase4	9.22681e-110	4.04588e-108	109.035	Positive
Epb41l1	0.160743	9.86915e-110	Naive	Rnase4	9.86915e-110	4.32177e-108	109.006	Positive
Napg	0.16069	1.16605e-109	Naive	Rnase4	1.16605e-109	5.09942e-108	108.933	Positive
Cdc42se2	0.160656	1.29663e-109	Naive	Rnase4	1.29663e-109	5.66293e-108	108.887	Positive
Tcaf1	0.160542	1.85212e-109	Naive	Rnase4	1.85212e-109	8.07825e-108	108.732	Positive
Cygb	0.160509	2.05018e-109	Naive	Rnase4	2.05018e-109	8.93026e-108	108.688	Positive
Ppp1r14b	0.160441	2.53971e-109	Naive	Rnase4	2.53971e-109	1.10479e-107	108.595	Positive
Sumo3	0.160357	3.29776e-109	Naive	Rnase4	3.29776e-109	1.43265e-107	108.482	Positive
Actr2	0.160308	3.84686e-109	Naive	Rnase4	3.84686e-109	1.66899e-107	108.415	Positive
mt-Cytb	0.160198	5.42468e-109	Naive	Rnase4	5.42468e-109	2.35043e-107	108.266	Positive
Sema4d	0.160183	5.68017e-109	Naive	Rnase4	5.68017e-109	2.45789e-107	108.246	Positive
Txnrd1	0.160113	7.06357e-109	Naive	Rnase4	7.06357e-109	3.05249e-107	108.151	Positive
Cenpb	0.160083	7.75691e-109	Naive	Rnase4	7.75691e-109	3.3477e-107	108.11	Positive
Polr2m	0.160058	8.37717e-109	Naive	Rnase4	8.37717e-109	3.61065e-107	108.077	Positive
Purb	0.160056	8.43965e-109	Naive	Rnase4	8.43965e-109	3.63281e-107	108.074	Positive
Sst	0.160053	8.52311e-109	Naive	Rnase4	8.52311e-109	3.66393e-107	108.069	Positive
Clic1	0.160019	9.4631e-109	Naive	Rnase4	9.4631e-109	4.0627e-107	108.024	Positive
Sytl3	0.16	1.00385e-108	Naive	Rnase4	1.00385e-108	4.30411e-107	107.998	Positive
Aff4	0.159958	1.14403e-108	Naive	Rnase4	1.14403e-108	4.89876e-107	107.942	Positive
Gdap1	0.159884	1.43933e-108	Naive	Rnase4	1.43933e-108	6.15522e-107	107.842	Positive
Kmt2a	0.159876	1.47736e-108	Naive	Rnase4	1.47736e-108	6.30963e-107	107.831	Positive
Pcmtd1	0.159772	2.04174e-108	Naive	Rnase4	2.04174e-108	8.7087e-107	107.69	Positive
Gm13889	0.159726	2.35592e-108	Naive	Rnase4	2.35592e-108	1.00357e-106	107.628	Positive
Fam220a	0.159704	2.51841e-108	Naive	Rnase4	2.51841e-108	1.0714e-106	107.599	Positive
Kcnab2	0.159544	4.14058e-108	Naive	Rnase4	4.14058e-108	1.75924e-106	107.383	Positive
Rbfox2	0.159511	4.59293e-108	Naive	Rnase4	4.59293e-108	1.94891e-106	107.338	Positive
Trio	0.159442	5.68875e-108	Naive	Rnase4	5.68875e-108	2.41078e-106	107.245	Positive
Caprin1	0.159409	6.29311e-108	Naive	Rnase4	6.29311e-108	2.66346e-106	107.201	Positive
Dctn4	0.159264	9.88795e-108	Naive	Rnase4	9.88795e-108	4.17954e-106	107.005	Positive
Inpp5f	0.159224	1.11826e-107	Naive	Rnase4	1.11826e-107	4.72068e-106	106.951	Positive
Slc6a7	0.15917	1.32263e-107	Naive	Rnase4	1.32263e-107	5.57626e-106	106.879	Positive
Prkar1b	0.159024	2.07646e-107	Naive	Rnase4	2.07646e-107	8.74323e-106	106.683	Positive
Dctn2	0.158972	2.43996e-107	Naive	Rnase4	2.43996e-107	1.02606e-105	106.613	Positive
Bag1	0.15896	2.53086e-107	Naive	Rnase4	2.53086e-107	1.06293e-105	106.597	Positive
Laptm4a	0.158946	2.64273e-107	Naive	Rnase4	2.64273e-107	1.1085e-105	106.578	Positive
Hnrnpul2	0.158943	2.6656e-107	Naive	Rnase4	2.6656e-107	1.11666e-105	106.574	Positive
Ywhah	0.158903	3.01946e-107	Naive	Rnase4	3.01946e-107	1.26329e-105	106.52	Positive
Gng3	0.158884	3.19793e-107	Naive	Rnase4	3.19793e-107	1.33626e-105	106.495	Positive
Trip12	0.158784	4.36301e-107	Naive	Rnase4	4.36301e-107	1.82077e-105	106.36	Positive
Golph3	0.158769	4.56327e-107	Naive	Rnase4	4.56327e-107	1.90192e-105	106.341	Positive
9330182L06Rik	0.158715	5.3903e-107	Naive	Rnase4	5.3903e-107	2.24377e-105	106.268	Positive
Nfe2l1	0.158572	8.39621e-107	Naive	Rnase4	8.39621e-107	3.49059e-105	106.076	Positive
Gusb	0.158478	1.12125e-106	Naive	Rnase4	1.12125e-106	4.65554e-105	105.95	Positive
Otub1	0.158464	1.17135e-106	Naive	Rnase4	1.17135e-106	4.85739e-105	105.931	Positive
Samd14	0.158448	1.22865e-106	Naive	Rnase4	1.22865e-106	5.08861e-105	105.911	Positive
Rhoa	0.158349	1.6694e-106	Naive	Rnase4	1.6694e-106	6.90529e-105	105.777	Positive
Txndc5	0.158327	1.78507e-106	Naive	Rnase4	1.78507e-106	7.37448e-105	105.748	Positive
Cnn3	0.158317	1.8373e-106	Naive	Rnase4	1.8373e-106	7.5807e-105	105.736	Positive
Crmp1	0.158305	1.90654e-106	Naive	Rnase4	1.90654e-106	7.85652e-105	105.72	Positive
Stk25	0.1583	1.94114e-106	Naive	Rnase4	1.94114e-106	7.98907e-105	105.712	Positive
Dynll1	0.158235	2.36784e-106	Naive	Rnase4	2.36784e-106	9.73304e-105	105.626	Positive
Pafah1b1	0.158152	3.05747e-106	Naive	Rnase4	3.05747e-106	1.25521e-104	105.515	Positive
Cbfb	0.158149	3.08131e-106	Naive	Rnase4	3.08131e-106	1.26341e-104	105.511	Positive
Cep19	0.158089	3.70855e-106	Naive	Rnase4	3.70855e-106	1.5187e-104	105.431	Positive
Bag3	0.158074	3.89151e-106	Naive	Rnase4	3.89151e-106	1.59164e-104	105.41	Positive
9530059O14Rik	0.157876	7.14704e-106	Naive	Rnase4	7.14704e-106	2.91953e-104	105.146	Positive
Ppfia2	0.157799	9.03731e-106	Naive	Rnase4	9.03731e-106	3.68711e-104	105.044	Positive
Nicn1	0.157786	9.42149e-106	Naive	Rnase4	9.42149e-106	3.83908e-104	105.026	Positive
Cox14	0.157666	1.36111e-105	Naive	Rnase4	1.36111e-105	5.53859e-104	104.866	Positive
Rpl35	0.157665	1.3626e-105	Naive	Rnase4	1.3626e-105	5.53859e-104	104.866	Positive
Car11	0.157623	1.54911e-105	Naive	Rnase4	1.54911e-105	6.28895e-104	104.81	Positive
Ndn	0.157591	1.71286e-105	Naive	Rnase4	1.71286e-105	6.94511e-104	104.766	Positive
Klc1	0.157565	1.85314e-105	Naive	Rnase4	1.85314e-105	7.50465e-104	104.732	Positive
Bsn	0.157386	3.20237e-105	Naive	Rnase4	3.20237e-105	1.29526e-103	104.495	Positive
Rgs5	-0.157327	3.83787e-105	Naive	Rnase4	3.83787e-105	1.5504e-103	104.416	Negative
Camta1	0.157306	4.09134e-105	Naive	Rnase4	4.09134e-105	1.65076e-103	104.388	Positive
Usp22	0.157298	4.1961e-105	Naive	Rnase4	4.1961e-105	1.69095e-103	104.377	Positive
Cyb5a	0.157293	4.2616e-105	Naive	Rnase4	4.2616e-105	1.71524e-103	104.37	Positive
Stk32c	0.157247	4.90293e-105	Naive	Rnase4	4.90293e-105	1.97095e-103	104.31	Positive
Srebf2	0.157236	5.07438e-105	Naive	Rnase4	5.07438e-105	2.03738e-103	104.295	Positive
Set	0.157215	5.40768e-105	Naive	Rnase4	5.40768e-105	2.16855e-103	104.267	Positive
Hnrnpa3	0.157152	6.56537e-105	Naive	Rnase4	6.56537e-105	2.62959e-103	104.183	Positive
Chmp3	0.157082	8.1114e-105	Naive	Rnase4	8.1114e-105	3.24485e-103	104.091	Positive
Pdap1	0.157044	9.12545e-105	Naive	Rnase4	9.12545e-105	3.64607e-103	104.04	Positive
Ube2d1	0.157018	9.87735e-105	Naive	Rnase4	9.87735e-105	3.9417e-103	104.005	Positive
Fbxo30	0.15699	1.07447e-104	Naive	Rnase4	1.07447e-104	4.28263e-103	103.969	Positive
Zfp521	-0.156962	1.1713e-104	Naive	Rnase4	1.1713e-104	4.66292e-103	103.931	Negative
Shoc2	0.156913	1.35918e-104	Naive	Rnase4	1.35918e-104	5.4043e-103	103.867	Positive
Rpl22	0.156848	1.65808e-104	Naive	Rnase4	1.65808e-104	6.5848e-103	103.78	Positive
Rac1	0.156782	2.02812e-104	Naive	Rnase4	2.02812e-104	8.04464e-103	103.693	Positive
Abcc4	0.156724	2.41803e-104	Naive	Rnase4	2.41803e-104	9.57965e-103	103.617	Positive
Cox7a2l	0.156713	2.50353e-104	Naive	Rnase4	2.50353e-104	9.90643e-103	103.601	Positive
Rad23b	0.156674	2.8215e-104	Naive	Rnase4	2.8215e-104	1.11512e-102	103.55	Positive
Aktip	0.156653	3.00582e-104	Naive	Rnase4	3.00582e-104	1.18654e-102	103.522	Positive
Kpnb1	0.15656	3.98725e-104	Naive	Rnase4	3.98725e-104	1.57207e-102	103.399	Positive
Zfp827	0.156547	4.1503e-104	Naive	Rnase4	4.1503e-104	1.63439e-102	103.382	Positive
Syt5	0.156535	4.30747e-104	Naive	Rnase4	4.30747e-104	1.69425e-102	103.366	Positive
Kctd20	0.156475	5.15608e-104	Naive	Rnase4	5.15608e-104	2.02561e-102	103.288	Positive
Map7d1	0.156367	7.17641e-104	Naive	Rnase4	7.17641e-104	2.81595e-102	103.144	Positive
Arl8a	0.156333	7.94191e-104	Naive	Rnase4	7.94191e-104	3.1126e-102	103.1	Positive
Fam32a	0.156257	1.00137e-103	Naive	Rnase4	1.00137e-103	3.91991e-102	102.999	Positive
Sdf4	0.156251	1.02075e-103	Naive	Rnase4	1.02075e-103	3.99102e-102	102.991	Positive
Phc2	0.156243	1.04443e-103	Naive	Rnase4	1.04443e-103	4.07873e-102	102.981	Positive
Herc3	0.15606	1.82167e-103	Naive	Rnase4	1.82167e-103	7.10558e-102	102.74	Positive
Hs6st2	0.155916	2.8197e-103	Naive	Rnase4	2.8197e-103	1.09855e-101	102.55	Positive
Top2b	0.155773	4.35171e-103	Naive	Rnase4	4.35171e-103	1.6934e-101	102.361	Positive
Atp6v1a	0.155641	6.46926e-103	Naive	Rnase4	6.46926e-103	2.51444e-101	102.189	Positive
Anxa7	0.155629	6.71737e-103	Naive	Rnase4	6.71737e-103	2.60778e-101	102.173	Positive
Trim37	0.15561	7.12148e-103	Naive	Rnase4	7.12148e-103	2.7614e-101	102.147	Positive
Picalm	0.15552	9.35142e-103	Naive	Rnase4	9.35142e-103	3.6218e-101	102.029	Positive
Edil3	0.155488	1.02818e-102	Naive	Rnase4	1.02818e-102	3.97746e-101	101.988	Positive
Ube2d2a	0.155473	1.07817e-102	Naive	Rnase4	1.07817e-102	4.16594e-101	101.967	Positive
Zfr	0.155444	1.17576e-102	Naive	Rnase4	1.17576e-102	4.53766e-101	101.93	Positive
Acsl1	0.155358	1.52419e-102	Naive	Rnase4	1.52419e-102	5.87548e-101	101.817	Positive
Hdgf	0.155342	1.59874e-102	Naive	Rnase4	1.59874e-102	6.1556e-101	101.796	Positive
Rufy3	0.155126	3.0713e-102	Naive	Rnase4	3.0713e-102	1.18116e-100	101.513	Positive
Atox1	0.15505	3.8525e-102	Naive	Rnase4	3.8525e-102	1.47986e-100	101.414	Positive
Mrpl51	0.155042	3.95317e-102	Naive	Rnase4	3.95317e-102	1.51675e-100	101.403	Positive
Eef1a2	0.154929	5.55875e-102	Naive	Rnase4	5.55875e-102	2.13029e-100	101.255	Positive
A330102I10Rik	0.154839	7.27407e-102	Naive	Rnase4	7.27407e-102	2.78441e-100	101.138	Positive
Synpo	0.154836	7.34116e-102	Naive	Rnase4	7.34116e-102	2.80682e-100	101.134	Positive
Itpk1	0.154823	7.64448e-102	Naive	Rnase4	7.64448e-102	2.91939e-100	101.117	Positive
Neu1	0.154808	7.99688e-102	Naive	Rnase4	7.99688e-102	3.05042e-100	101.097	Positive
Hsbp1	0.154641	1.31827e-101	Naive	Rnase4	1.31827e-101	5.02273e-100	100.88	Positive
Kif3c	0.154615	1.42926e-101	Naive	Rnase4	1.42926e-101	5.43929e-100	100.845	Positive
Sos1	0.1545	2.01486e-101	Naive	Rnase4	2.01486e-101	7.65905e-100	100.696	Positive
Jtb	0.154491	2.07122e-101	Naive	Rnase4	2.07122e-101	7.86416e-100	100.684	Positive
Ap3m2	0.154433	2.46566e-101	Naive	Rnase4	2.46566e-101	9.35099e-100	100.608	Positive
Tbl1xr1	0.154344	3.22003e-101	Naive	Rnase4	3.22003e-101	1.21979e-99	100.492	Positive
Hnrnpa2b1	0.154278	3.92701e-101	Naive	Rnase4	3.92701e-101	1.48589e-99	100.406	Positive
D430019H16Rik	0.15426	4.14073e-101	Naive	Rnase4	4.14073e-101	1.56495e-99	100.383	Positive
Spock2	0.154223	4.62781e-101	Naive	Rnase4	4.62781e-101	1.74702e-99	100.335	Positive
Rplp0	0.154221	4.66023e-101	Naive	Rnase4	4.66023e-101	1.75724e-99	100.332	Positive
Uba6	0.154132	6.07673e-101	Naive	Rnase4	6.07673e-101	2.28874e-99	100.216	Positive
Sertad2	0.154119	6.31026e-101	Naive	Rnase4	6.31026e-101	2.37397e-99	100.2	Positive
Rad23a	0.154068	7.36659e-101	Naive	Rnase4	7.36659e-101	2.7682e-99	100.133	Positive
Tlx2	0.154003	8.93808e-101	Naive	Rnase4	8.93808e-101	3.3549e-99	100.049	Positive
Pdha1	0.153998	9.06642e-101	Naive	Rnase4	9.06642e-101	3.39918e-99	100.043	Positive
Akt1	0.153931	1.10833e-100	Naive	Rnase4	1.10833e-100	4.1506e-99	99.9553	Positive
Cpne4	0.153865	1.35027e-100	Naive	Rnase4	1.35027e-100	5.05091e-99	99.8696	Positive
Coro1c	0.153857	1.38188e-100	Naive	Rnase4	1.38188e-100	5.16325e-99	99.8595	Positive
Nub1	0.153801	1.63685e-100	Naive	Rnase4	1.63685e-100	6.109e-99	99.786	Positive
Cyb5b	0.153798	1.65034e-100	Naive	Rnase4	1.65034e-100	6.15235e-99	99.7824	Positive
1700001L19Rik	0.153771	1.78863e-100	Naive	Rnase4	1.78863e-100	6.66031e-99	99.7475	Positive
Bves	0.15373	2.02234e-100	Naive	Rnase4	2.02234e-100	7.52204e-99	99.6941	Positive
Cdkl2	0.153665	2.45224e-100	Naive	Rnase4	2.45224e-100	9.11074e-99	99.6104	Positive
Tmc7	0.153581	3.15676e-100	Naive	Rnase4	3.15676e-100	1.1715e-98	99.5008	Positive
Trappc6b	0.153556	3.39487e-100	Naive	Rnase4	3.39487e-100	1.25844e-98	99.4692	Positive
Nap1l5	0.153445	4.72323e-100	Naive	Rnase4	4.72323e-100	1.74887e-98	99.3258	Positive
Pigyl	0.153321	6.83843e-100	Naive	Rnase4	6.83843e-100	2.52922e-98	99.165	Positive
Elof1	0.153321	6.85212e-100	Naive	Rnase4	6.85212e-100	2.53143e-98	99.1642	Positive
Tnpo2	0.153313	7.00857e-100	Naive	Rnase4	7.00857e-100	2.58632e-98	99.1544	Positive
Rps13	0.153191	1.00887e-99	Naive	Rnase4	1.00887e-99	3.71877e-98	98.9962	Positive
Rap2c	0.153174	1.06114e-99	Naive	Rnase4	1.06114e-99	3.90705e-98	98.9742	Positive
Znrf1	0.153152	1.13195e-99	Naive	Rnase4	1.13195e-99	4.16312e-98	98.9462	Positive
Mif	0.153095	1.34203e-99	Naive	Rnase4	1.34203e-99	4.93023e-98	98.8722	Positive
Pcm1	0.152919	2.25963e-99	Naive	Rnase4	2.25963e-99	8.29196e-98	98.646	Positive
Pcbp4	0.152902	2.37752e-99	Naive	Rnase4	2.37752e-99	8.71481e-98	98.6239	Positive
Slc30a9	0.152833	2.91551e-99	Naive	Rnase4	2.91551e-99	1.06749e-97	98.5353	Positive
Tgoln1	0.152811	3.11261e-99	Naive	Rnase4	3.11261e-99	1.13839e-97	98.5069	Positive
Slc36a1	0.152741	3.83067e-99	Naive	Rnase4	3.83067e-99	1.39945e-97	98.4167	Positive
Ubc	0.152732	3.93758e-99	Naive	Rnase4	3.93758e-99	1.43691e-97	98.4048	Positive
Plpp4	0.152731	3.9456e-99	Naive	Rnase4	3.9456e-99	1.43824e-97	98.4039	Positive
Sdc2	0.152723	4.05062e-99	Naive	Rnase4	4.05062e-99	1.47488e-97	98.3925	Positive
Mapk3	0.152631	5.31688e-99	Naive	Rnase4	5.31688e-99	1.9338e-97	98.2743	Positive
Mtus1	0.15263	5.32326e-99	Naive	Rnase4	5.32326e-99	1.93398e-97	98.2738	Positive
Dab2ip	0.152623	5.44048e-99	Naive	Rnase4	5.44048e-99	1.97438e-97	98.2644	Positive
Capn5	0.152575	6.2733e-99	Naive	Rnase4	6.2733e-99	2.27411e-97	98.2025	Positive
Bhlhe41	0.152541	6.94273e-99	Naive	Rnase4	6.94273e-99	2.514e-97	98.1585	Positive
Rab1b	0.152531	7.14513e-99	Naive	Rnase4	7.14513e-99	2.58445e-97	98.146	Positive
St3gal4	0.152512	7.54957e-99	Naive	Rnase4	7.54957e-99	2.72773e-97	98.1221	Positive
Hnrnpu	0.152505	7.7215e-99	Naive	Rnase4	7.7215e-99	2.78678e-97	98.1123	Positive
Eif3a	0.152504	7.74184e-99	Naive	Rnase4	7.74184e-99	2.79106e-97	98.1112	Positive
Rnf38	0.152487	8.14419e-99	Naive	Rnase4	8.14419e-99	2.93289e-97	98.0892	Positive
Ada	0.152374	1.13582e-98	Naive	Rnase4	1.13582e-98	4.08585e-97	97.9447	Positive
Runx1t1	0.152309	1.37675e-98	Naive	Rnase4	1.37675e-98	4.94711e-97	97.8611	Positive
Hhip	0.152281	1.4979e-98	Naive	Rnase4	1.4979e-98	5.37656e-97	97.8245	Positive
Tuba4a	0.15225	1.63925e-98	Naive	Rnase4	1.63925e-98	5.87748e-97	97.7854	Positive
Rpl7a	0.152236	1.71243e-98	Naive	Rnase4	1.71243e-98	6.13317e-97	97.7664	Positive
Il31ra	0.152228	1.75332e-98	Naive	Rnase4	1.75332e-98	6.27279e-97	97.7561	Positive
Msc	0.152221	1.78754e-98	Naive	Rnase4	1.78754e-98	6.38828e-97	97.7477	Positive
Cdr2l	0.152191	1.95289e-98	Naive	Rnase4	1.95289e-98	6.97161e-97	97.7093	Positive
Dlc1	0.152156	2.16688e-98	Naive	Rnase4	2.16688e-98	7.72711e-97	97.6642	Positive
Ogdh	0.152064	2.84321e-98	Naive	Rnase4	2.84321e-98	1.01279e-96	97.5462	Positive
Keap1	0.152028	3.16247e-98	Naive	Rnase4	3.16247e-98	1.1253e-96	97.5	Positive
Smarcc1	0.151987	3.56482e-98	Naive	Rnase4	3.56482e-98	1.26709e-96	97.448	Positive
Nrep	0.151951	3.97145e-98	Naive	Rnase4	3.97145e-98	1.4101e-96	97.4011	Positive
Aldoa	0.151934	4.17232e-98	Naive	Rnase4	4.17232e-98	1.47982e-96	97.3796	Positive
Snx11	0.151918	4.37742e-98	Naive	Rnase4	4.37742e-98	1.55089e-96	97.3588	Positive
Spin1	0.151911	4.46707e-98	Naive	Rnase4	4.46707e-98	1.58095e-96	97.35	Positive
Ptma	0.15188	4.89118e-98	Naive	Rnase4	4.89118e-98	1.72918e-96	97.3106	Positive
Mtmr6	0.151873	4.98834e-98	Naive	Rnase4	4.98834e-98	1.76164e-96	97.302	Positive
Hoxd8	0.151698	8.35595e-98	Naive	Rnase4	8.35595e-98	2.94774e-96	97.078	Positive
Tmod2	0.151651	9.60014e-98	Naive	Rnase4	9.60014e-98	3.38302e-96	97.0177	Positive
Tprgl	0.151644	9.81428e-98	Naive	Rnase4	9.81428e-98	3.45478e-96	97.0081	Positive
Pnisr	0.151631	1.01775e-97	Naive	Rnase4	1.01775e-97	3.57879e-96	96.9924	Positive
Parp6	0.151625	1.03645e-97	Naive	Rnase4	1.03645e-97	3.64065e-96	96.9845	Positive
Cic	0.151524	1.39459e-97	Naive	Rnase4	1.39459e-97	4.89344e-96	96.8556	Positive
Nudt4	0.151479	1.59395e-97	Naive	Rnase4	1.59395e-97	5.587e-96	96.7975	Positive
Srsf5	0.151448	1.74604e-97	Naive	Rnase4	1.74604e-97	6.11355e-96	96.7579	Positive
H2-T22	0.151438	1.79726e-97	Naive	Rnase4	1.79726e-97	6.28619e-96	96.7454	Positive
Kmt2e	0.15143	1.83809e-97	Naive	Rnase4	1.83809e-97	6.42216e-96	96.7356	Positive
Trak1	0.151425	1.86498e-97	Naive	Rnase4	1.86498e-97	6.50921e-96	96.7293	Positive
Ctnnd1	0.151398	2.02048e-97	Naive	Rnase4	2.02048e-97	7.04444e-96	96.6945	Positive
Mlf2	0.151389	2.07397e-97	Naive	Rnase4	2.07397e-97	7.22327e-96	96.6832	Positive
Tpst1	0.151351	2.32167e-97	Naive	Rnase4	2.32167e-97	8.0774e-96	96.6342	Positive
Rusc1	0.151306	2.64528e-97	Naive	Rnase4	2.64528e-97	9.19355e-96	96.5775	Positive
Strn3	0.151235	3.2644e-97	Naive	Rnase4	3.2644e-97	1.13333e-95	96.4862	Positive
Lsm6	0.151232	3.28862e-97	Naive	Rnase4	3.28862e-97	1.14053e-95	96.483	Positive
B4galt6	0.151206	3.55217e-97	Naive	Rnase4	3.55217e-97	1.23063e-95	96.4495	Positive
Gatad1	0.151141	4.29907e-97	Naive	Rnase4	4.29907e-97	1.48782e-95	96.3666	Positive
Crebbp	0.151131	4.42129e-97	Naive	Rnase4	4.42129e-97	1.52851e-95	96.3545	Positive
Sh3bp5l	0.151123	4.53648e-97	Naive	Rnase4	4.53648e-97	1.56668e-95	96.3433	Positive
Ankrd40	0.151107	4.7506e-97	Naive	Rnase4	4.7506e-97	1.63891e-95	96.3233	Positive
Gm10076	0.15109	4.99511e-97	Naive	Rnase4	4.99511e-97	1.72145e-95	96.3015	Positive
Ankrd11	0.151057	5.499e-97	Naive	Rnase4	5.499e-97	1.89312e-95	96.2597	Positive
Camk2d	0.150943	7.67525e-97	Naive	Rnase4	7.67525e-97	2.63956e-95	96.1149	Positive
Lonrf2	0.150924	8.11707e-97	Naive	Rnase4	8.11707e-97	2.78859e-95	96.0906	Positive
Rps26	0.150889	9.00059e-97	Naive	Rnase4	9.00059e-97	3.08889e-95	96.0457	Positive
2610001J05Rik	0.150888	9.01362e-97	Naive	Rnase4	9.01362e-97	3.09013e-95	96.0451	Positive
Copg1	0.150873	9.4327e-97	Naive	Rnase4	9.4327e-97	3.23043e-95	96.0254	Positive
Ppm1b	0.150848	1.01462e-96	Naive	Rnase4	1.01462e-96	3.47116e-95	95.9937	Positive
H2-K1	0.150809	1.13694e-96	Naive	Rnase4	1.13694e-96	3.8856e-95	95.9443	Positive
Rwdd1	0.150793	1.19233e-96	Naive	Rnase4	1.19233e-96	4.07067e-95	95.9236	Positive
Podxl2	0.150682	1.64998e-96	Naive	Rnase4	1.64998e-96	5.62723e-95	95.7825	Positive
Htr1a	0.150635	1.88898e-96	Naive	Rnase4	1.88898e-96	6.43567e-95	95.7238	Positive
Fam210b	0.150535	2.53011e-96	Naive	Rnase4	2.53011e-96	8.61103e-95	95.5969	Positive
Zbtb7a	0.150483	2.94503e-96	Naive	Rnase4	2.94503e-96	1.00128e-94	95.5309	Positive
Camk2n1	0.150366	4.14277e-96	Naive	Rnase4	4.14277e-96	1.40704e-94	95.3827	Positive
Reep5	0.150343	4.44071e-96	Naive	Rnase4	4.44071e-96	1.50668e-94	95.3525	Positive
Aida	0.150301	5.01461e-96	Naive	Rnase4	5.01461e-96	1.69964e-94	95.2998	Positive
Elavl3	0.150291	5.16356e-96	Naive	Rnase4	5.16356e-96	1.74832e-94	95.2871	Positive
Btg1	0.150281	5.31029e-96	Naive	Rnase4	5.31029e-96	1.79615e-94	95.2749	Positive
Plcb3	0.15028	5.32704e-96	Naive	Rnase4	5.32704e-96	1.79996e-94	95.2735	Positive
Lamp1	0.150243	5.93905e-96	Naive	Rnase4	5.93905e-96	2.00469e-94	95.2263	Positive
Larp1	0.150188	6.97632e-96	Naive	Rnase4	6.97632e-96	2.3524e-94	95.1564	Positive
Zfp706	0.150185	7.03293e-96	Naive	Rnase4	7.03293e-96	2.36905e-94	95.1529	Positive
Palm	0.150037	1.08261e-95	Naive	Rnase4	1.08261e-95	3.64307e-94	94.9655	Positive
Usp12	0.150033	1.09345e-95	Naive	Rnase4	1.09345e-95	3.67576e-94	94.9612	Positive
Ccdc85a	0.150011	1.16803e-95	Naive	Rnase4	1.16803e-95	3.92244e-94	94.9325	Positive
Stx12	0.149957	1.36686e-95	Naive	Rnase4	1.36686e-95	4.58546e-94	94.8643	Positive
Pgrmc2	0.149949	1.39936e-95	Naive	Rnase4	1.39936e-95	4.68971e-94	94.8541	Positive
Tomm5	0.149928	1.48591e-95	Naive	Rnase4	1.48591e-95	4.97471e-94	94.828	Positive
Arid1a	0.14983	1.97686e-95	Naive	Rnase4	1.97686e-95	6.61162e-94	94.704	Positive
Eid1	0.149798	2.1719e-95	Naive	Rnase4	2.1719e-95	7.25653e-94	94.6632	Positive
Mapk8ip2	0.149661	3.22467e-95	Naive	Rnase4	3.22467e-95	1.0763e-93	94.4915	Positive
Bscl2	0.149586	4.01103e-95	Naive	Rnase4	4.01103e-95	1.3374e-93	94.3967	Positive
Rab1a	0.149507	5.04196e-95	Naive	Rnase4	5.04196e-95	1.67944e-93	94.2974	Positive
Cadps	0.149408	6.72152e-95	Naive	Rnase4	6.72152e-95	2.23663e-93	94.1725	Positive
Nmnat2	0.149387	7.15714e-95	Naive	Rnase4	7.15714e-95	2.37917e-93	94.1453	Positive
Gna13	0.14936	7.72357e-95	Naive	Rnase4	7.72357e-95	2.56486e-93	94.1122	Positive
Stambpl1	0.149315	8.79574e-95	Naive	Rnase4	8.79574e-95	2.91797e-93	94.0557	Positive
Trim56	0.149313	8.84805e-95	Naive	Rnase4	8.84805e-95	2.93236e-93	94.0532	Positive
Zfp428	0.149275	9.8901e-95	Naive	Rnase4	9.8901e-95	3.2744e-93	94.0048	Positive
Sbk1	0.149263	1.02488e-94	Naive	Rnase4	1.02488e-94	3.38973e-93	93.9893	Positive
1500011B03Rik	0.149183	1.28875e-94	Naive	Rnase4	1.28875e-94	4.25821e-93	93.8898	Positive
Prrc2c	0.149165	1.35861e-94	Naive	Rnase4	1.35861e-94	4.4845e-93	93.8669	Positive
Sgsm1	0.149097	1.65696e-94	Naive	Rnase4	1.65696e-94	5.46382e-93	93.7807	Positive
Chrna6	0.149083	1.72535e-94	Naive	Rnase4	1.72535e-94	5.68361e-93	93.7631	Positive
Evl	0.149038	1.96096e-94	Naive	Rnase4	1.96096e-94	6.45328e-93	93.7075	Positive
Stk11	0.148964	2.43337e-94	Naive	Rnase4	2.43337e-94	7.99992e-93	93.6138	Positive
Sdha	0.148874	3.15401e-94	Naive	Rnase4	3.15401e-94	1.03587e-92	93.5011	Positive
Ssh1	0.1488	3.90456e-94	Naive	Rnase4	3.90456e-94	1.28109e-92	93.4084	Positive
Mapk1ip1l	0.148778	4.15917e-94	Naive	Rnase4	4.15917e-94	1.36327e-92	93.381	Positive
Rnf149	0.148757	4.41843e-94	Naive	Rnase4	4.41843e-94	1.4468e-92	93.3547	Positive
Pou4f2	-0.148666	5.74563e-94	Naive	Rnase4	5.74563e-94	1.87952e-92	93.2407	Negative
AW549877	0.148491	9.50586e-94	Naive	Rnase4	9.50586e-94	3.10648e-92	93.022	Positive
Fam131c	0.148469	1.01387e-93	Naive	Rnase4	1.01387e-93	3.30999e-92	92.994	Positive
Lin7c	0.148437	1.1127e-93	Naive	Rnase4	1.1127e-93	3.62905e-92	92.9536	Positive
Dnm3	0.148369	1.35022e-93	Naive	Rnase4	1.35022e-93	4.39935e-92	92.8696	Positive
4833439L19Rik	0.148358	1.39598e-93	Naive	Rnase4	1.39598e-93	4.54391e-92	92.8551	Positive
Lgals9	0.148344	1.45256e-93	Naive	Rnase4	1.45256e-93	4.72339e-92	92.8379	Positive
Prkg2	0.148278	1.75457e-93	Naive	Rnase4	1.75457e-93	5.69983e-92	92.7558	Positive
Ptpra	0.148273	1.78105e-93	Naive	Rnase4	1.78105e-93	5.78013e-92	92.7493	Positive
Mapk14	0.148222	2.06389e-93	Naive	Rnase4	2.06389e-93	6.69145e-92	92.6853	Positive
Chn1	0.148212	2.12082e-93	Naive	Rnase4	2.12082e-93	6.86925e-92	92.6735	Positive
Aff3	0.14819	2.26033e-93	Naive	Rnase4	2.26033e-93	7.31388e-92	92.6458	Positive
Smad4	0.148181	2.32318e-93	Naive	Rnase4	2.32318e-93	7.50987e-92	92.6339	Positive
Fbxw11	0.14804	3.47855e-93	Naive	Rnase4	3.47855e-93	1.12336e-91	92.4586	Positive
Borcs7	0.147968	4.27476e-93	Naive	Rnase4	4.27476e-93	1.37914e-91	92.3691	Positive
Hectd1	0.147952	4.4828e-93	Naive	Rnase4	4.4828e-93	1.44483e-91	92.3485	Positive
Mtss1	0.147944	4.58576e-93	Naive	Rnase4	4.58576e-93	1.47657e-91	92.3386	Positive
Arhgap35	0.147922	4.87834e-93	Naive	Rnase4	4.87834e-93	1.56924e-91	92.3117	Positive
Mrpl52	0.147827	6.4189e-93	Naive	Rnase4	6.4189e-93	2.06278e-91	92.1925	Positive
Tiprl	0.147704	9.12405e-93	Naive	Rnase4	9.12405e-93	2.92924e-91	92.0398	Positive
Cdc42bpb	0.147662	1.02867e-92	Naive	Rnase4	1.02867e-92	3.29927e-91	91.9877	Positive
Bzw1	0.14764	1.09391e-92	Naive	Rnase4	1.09391e-92	3.50511e-91	91.961	Positive
Vti1b	0.147628	1.1348e-92	Naive	Rnase4	1.1348e-92	3.63258e-91	91.9451	Positive
Tbpl1	0.14759	1.26462e-92	Naive	Rnase4	1.26462e-92	4.0442e-91	91.898	Positive
Gnaq	0.147579	1.3023e-92	Naive	Rnase4	1.3023e-92	4.16065e-91	91.8853	Positive
Bace1	0.147549	1.41924e-92	Naive	Rnase4	1.41924e-92	4.52985e-91	91.8479	Positive
Abhd17a	0.147538	1.46687e-92	Naive	Rnase4	1.46687e-92	4.67731e-91	91.8336	Positive
Apbb1	0.147533	1.48643e-92	Naive	Rnase4	1.48643e-92	4.73508e-91	91.8279	Positive
Vcl	0.147509	1.59235e-92	Naive	Rnase4	1.59235e-92	5.06759e-91	91.798	Positive
Rpl9	0.147497	1.64676e-92	Naive	Rnase4	1.64676e-92	5.23569e-91	91.7834	Positive
Ifi35	0.147462	1.82257e-92	Naive	Rnase4	1.82257e-92	5.78903e-91	91.7393	Positive
Guk1	0.147449	1.89318e-92	Naive	Rnase4	1.89318e-92	6.00752e-91	91.7228	Positive
Slc7a7	0.147414	2.09233e-92	Naive	Rnase4	2.09233e-92	6.63305e-91	91.6794	Positive
Jade1	0.147339	2.58714e-92	Naive	Rnase4	2.58714e-92	8.19377e-91	91.5872	Positive
Galr1	0.14724	3.4369e-92	Naive	Rnase4	3.4369e-92	1.08746e-90	91.4638	Positive
Brd4	0.147216	3.67927e-92	Naive	Rnase4	3.67927e-92	1.16303e-90	91.4342	Positive
Ccp110	0.147175	4.14139e-92	Naive	Rnase4	4.14139e-92	1.30784e-90	91.3829	Positive
Cyth1	0.147172	4.17762e-92	Naive	Rnase4	4.17762e-92	1.31802e-90	91.3791	Positive
Bcl3	0.147062	5.70543e-92	Naive	Rnase4	5.70543e-92	1.79831e-90	91.2437	Positive
Acsl3	0.147034	6.18518e-92	Naive	Rnase4	6.18518e-92	1.94765e-90	91.2086	Positive
L1cam	0.146961	7.61377e-92	Naive	Rnase4	7.61377e-92	2.3952e-90	91.1184	Positive
Uqcrh	0.146954	7.766e-92	Naive	Rnase4	7.766e-92	2.44075e-90	91.1098	Positive
Ndufa7	0.146912	8.74862e-92	Naive	Rnase4	8.74862e-92	2.74695e-90	91.0581	Positive
Htra1	0.146892	9.27196e-92	Naive	Rnase4	9.27196e-92	2.90849e-90	91.0328	Positive
Ppm1a	0.146849	1.04851e-91	Naive	Rnase4	1.04851e-91	3.28588e-90	90.9794	Positive
Trim35	0.146839	1.07702e-91	Naive	Rnase4	1.07702e-91	3.37203e-90	90.9678	Positive
Atp6v1g1	0.14683	1.10421e-91	Naive	Rnase4	1.10421e-91	3.45387e-90	90.9569	Positive
Osbpl8	0.146767	1.32311e-91	Naive	Rnase4	1.32311e-91	4.13463e-90	90.8784	Positive
Bod1	0.14673	1.46927e-91	Naive	Rnase4	1.46927e-91	4.58699e-90	90.8329	Positive
Snhg12	0.146707	1.56852e-91	Naive	Rnase4	1.56852e-91	4.8922e-90	90.8045	Positive
Optn	0.146688	1.65566e-91	Naive	Rnase4	1.65566e-91	5.1591e-90	90.781	Positive
Zbtb38	0.146518	2.68331e-91	Naive	Rnase4	2.68331e-91	8.35336e-90	90.5713	Positive
Numbl	0.146512	2.73071e-91	Naive	Rnase4	2.73071e-91	8.49288e-90	90.5637	Positive
Gdf11	0.146479	3.0026e-91	Naive	Rnase4	3.0026e-91	9.32964e-90	90.5225	Positive
Top1	0.146432	3.43114e-91	Naive	Rnase4	3.43114e-91	1.06511e-89	90.4646	Positive
Klf7	0.146403	3.71997e-91	Naive	Rnase4	3.71997e-91	1.15368e-89	90.4295	Positive
Mrpl30	0.14636	4.20655e-91	Naive	Rnase4	4.20655e-91	1.30336e-89	90.3761	Positive
Ube2d3	0.146327	4.62107e-91	Naive	Rnase4	4.62107e-91	1.43044e-89	90.3353	Positive
Kras	0.146317	4.74722e-91	Naive	Rnase4	4.74722e-91	1.46811e-89	90.3236	Positive
Myo9a	0.146316	4.76278e-91	Naive	Rnase4	4.76278e-91	1.47153e-89	90.3221	Positive
Acot7	0.146306	4.89596e-91	Naive	Rnase4	4.89596e-91	1.51126e-89	90.3102	Positive
Kcnh3	0.146299	5.00433e-91	Naive	Rnase4	5.00433e-91	1.54326e-89	90.3007	Positive
Gm16286	0.146134	7.98442e-91	Naive	Rnase4	7.98442e-91	2.45997e-89	90.0978	Positive
Asb1	0.146094	8.94483e-91	Naive	Rnase4	8.94483e-91	2.75328e-89	90.0484	Positive
Rapsn	0.146084	9.1925e-91	Naive	Rnase4	9.1925e-91	2.82686e-89	90.0366	Positive
Wac	0.146074	9.45258e-91	Naive	Rnase4	9.45258e-91	2.90413e-89	90.0244	Positive
Camsap1	0.146023	1.09109e-90	Naive	Rnase4	1.09109e-90	3.34902e-89	89.9621	Positive
C1d	0.145945	1.36173e-90	Naive	Rnase4	1.36173e-90	4.17585e-89	89.8659	Positive
Btbd11	0.145921	1.45814e-90	Naive	Rnase4	1.45814e-90	4.46732e-89	89.8362	Positive
Dnlz	0.145822	1.92898e-90	Naive	Rnase4	1.92898e-90	5.90433e-89	89.7147	Positive
S100a10	0.145818	1.95122e-90	Naive	Rnase4	1.95122e-90	5.96683e-89	89.7097	Positive
Cep170b	0.145744	2.40138e-90	Naive	Rnase4	2.40138e-90	7.3366e-89	89.6195	Positive
Spryd3	0.145744	2.40546e-90	Naive	Rnase4	2.40546e-90	7.34225e-89	89.6188	Positive
Bod1l	0.145738	2.44716e-90	Naive	Rnase4	2.44716e-90	7.46258e-89	89.6113	Positive
Gng2	0.145719	2.57758e-90	Naive	Rnase4	2.57758e-90	7.853e-89	89.5888	Positive
Arl4d	0.145663	3.02158e-90	Naive	Rnase4	3.02158e-90	9.1972e-89	89.5198	Positive
Frat2	0.145633	3.28492e-90	Naive	Rnase4	3.28492e-90	9.98951e-89	89.4835	Positive
Prph	0.145627	3.34765e-90	Naive	Rnase4	3.34765e-90	1.01708e-88	89.4753	Positive
Ube2h	0.145567	3.95681e-90	Naive	Rnase4	3.95681e-90	1.20105e-88	89.4027	Positive
Nagk	0.145533	4.36096e-90	Naive	Rnase4	4.36096e-90	1.3225e-88	89.3604	Positive
Mei1	0.145529	4.40472e-90	Naive	Rnase4	4.40472e-90	1.33454e-88	89.3561	Positive
Rab6b	0.145439	5.6837e-90	Naive	Rnase4	5.6837e-90	1.72046e-88	89.2454	Positive
Pum1	0.145356	7.18614e-90	Naive	Rnase4	7.18614e-90	2.17324e-88	89.1435	Positive
Ppig	0.145353	7.2349e-90	Naive	Rnase4	7.2349e-90	2.18598e-88	89.1406	Positive
Rab22a	0.14532	7.95156e-90	Naive	Rnase4	7.95156e-90	2.4003e-88	89.0995	Positive
Thsd7a	0.145306	8.2671e-90	Naive	Rnase4	8.2671e-90	2.49326e-88	89.0826	Positive
Clcn5	0.145268	9.20159e-90	Naive	Rnase4	9.20159e-90	2.77255e-88	89.0361	Positive
Srxn1	0.145264	9.30795e-90	Naive	Rnase4	9.30795e-90	2.80202e-88	89.0311	Positive
B3galnt1	0.145258	9.45053e-90	Naive	Rnase4	9.45053e-90	2.84234e-88	89.0245	Positive
Ubqln1	0.145211	1.08066e-89	Naive	Rnase4	1.08066e-89	3.24722e-88	88.9663	Positive
R3hdm4	0.145173	1.20181e-89	Naive	Rnase4	1.20181e-89	3.60795e-88	88.9202	Positive
Paip2	0.14515	1.28289e-89	Naive	Rnase4	1.28289e-89	3.84785e-88	88.8918	Positive
Ets2	0.145128	1.36596e-89	Naive	Rnase4	1.36596e-89	4.09327e-88	88.8646	Positive
Cttn	0.145093	1.50349e-89	Naive	Rnase4	1.50349e-89	4.50129e-88	88.8229	Positive
Shc1	0.145076	1.57847e-89	Naive	Rnase4	1.57847e-89	4.72147e-88	88.8018	Positive
Nudt3	0.145057	1.6679e-89	Naive	Rnase4	1.6679e-89	4.98442e-88	88.7778	Positive
Map2k1	0.145034	1.77478e-89	Naive	Rnase4	1.77478e-89	5.29902e-88	88.7509	Positive
Rheb	0.144988	2.02073e-89	Naive	Rnase4	2.02073e-89	6.02788e-88	88.6945	Positive
Xiap	0.144986	2.0351e-89	Naive	Rnase4	2.0351e-89	6.06522e-88	88.6914	Positive
Zcchc17	0.144979	2.07209e-89	Naive	Rnase4	2.07209e-89	6.16987e-88	88.6836	Positive
Chchd2	0.144963	2.16655e-89	Naive	Rnase4	2.16655e-89	6.4453e-88	88.6642	Positive
Cers5	0.144953	2.22847e-89	Naive	Rnase4	2.22847e-89	6.6235e-88	88.652	Positive
Mapk8ip3	0.144894	2.63142e-89	Naive	Rnase4	2.63142e-89	7.81409e-88	88.5798	Positive
Sms	0.144797	3.45855e-89	Naive	Rnase4	3.45855e-89	1.0261e-87	88.4611	Positive
Nudcd3	0.144774	3.68963e-89	Naive	Rnase4	3.68963e-89	1.09367e-87	88.433	Positive
Rabl6	0.144731	4.16467e-89	Naive	Rnase4	4.16467e-89	1.23337e-87	88.3804	Positive
Epm2aip1	0.144684	4.74013e-89	Naive	Rnase4	4.74013e-89	1.40252e-87	88.3242	Positive
Mink1	0.144671	4.92447e-89	Naive	Rnase4	4.92447e-89	1.45576e-87	88.3076	Positive
Cacnb1	0.144619	5.69416e-89	Naive	Rnase4	5.69416e-89	1.68178e-87	88.2446	Positive
Rbbp6	0.144591	6.14978e-89	Naive	Rnase4	6.14978e-89	1.81471e-87	88.2111	Positive
Prmt2	0.144499	7.97314e-89	Naive	Rnase4	7.97314e-89	2.35065e-87	88.0984	Positive
Gna11	0.144363	1.16487e-88	Naive	Rnase4	1.16487e-88	3.43119e-87	87.9337	Positive
Churc1	0.144356	1.18916e-88	Naive	Rnase4	1.18916e-88	3.49962e-87	87.9248	Positive
Meis3	0.144354	1.19498e-88	Naive	Rnase4	1.19498e-88	3.51359e-87	87.9226	Positive
Cirbp	0.144353	1.19794e-88	Naive	Rnase4	1.19794e-88	3.51914e-87	87.9216	Positive
P2ry1	-0.144301	1.38711e-88	Naive	Rnase4	1.38711e-88	4.07122e-87	87.8579	Negative
Mpnd	0.144287	1.44343e-88	Naive	Rnase4	1.44343e-88	4.22896e-87	87.8406	Positive
Errfi1	0.144287	1.44229e-88	Naive	Rnase4	1.44229e-88	4.22896e-87	87.8409	Positive
Slc5a5	0.14418	1.94447e-88	Naive	Rnase4	1.94447e-88	5.69181e-87	87.7112	Positive
Vamp4	0.14412	2.29635e-88	Naive	Rnase4	2.29635e-88	6.71585e-87	87.639	Positive
Ei24	0.144117	2.31559e-88	Naive	Rnase4	2.31559e-88	6.76608e-87	87.6353	Positive
Map2	0.144114	2.33789e-88	Naive	Rnase4	2.33789e-88	6.82518e-87	87.6312	Positive
Abca7	0.144109	2.37267e-88	Naive	Rnase4	2.37267e-88	6.92056e-87	87.6248	Positive
Tbl1x	0.144096	2.45702e-88	Naive	Rnase4	2.45702e-88	7.16023e-87	87.6096	Positive
Tmbim6	0.144083	2.54723e-88	Naive	Rnase4	2.54723e-88	7.41656e-87	87.5939	Positive
Il6st	0.144078	2.58707e-88	Naive	Rnase4	2.58707e-88	7.52588e-87	87.5872	Positive
Gm1673	0.143995	3.25858e-88	Naive	Rnase4	3.25858e-88	9.47093e-87	87.487	Positive
Gpi1	0.143937	3.82995e-88	Naive	Rnase4	3.82995e-88	1.11218e-86	87.4168	Positive
Psmc3	0.143931	3.89161e-88	Naive	Rnase4	3.89161e-88	1.12908e-86	87.4099	Positive
Eif3h	0.143909	4.13604e-88	Naive	Rnase4	4.13604e-88	1.19894e-86	87.3834	Positive
Emc10	0.143905	4.18582e-88	Naive	Rnase4	4.18582e-88	1.2123e-86	87.3782	Positive
Spop	0.143873	4.5731e-88	Naive	Rnase4	4.5731e-88	1.3233e-86	87.3398	Positive
Fam20a	0.14387	4.61157e-88	Naive	Rnase4	4.61157e-88	1.33325e-86	87.3362	Positive
Nsmf	0.143861	4.73832e-88	Naive	Rnase4	4.73832e-88	1.3687e-86	87.3244	Positive
Nenf	0.143853	4.84263e-88	Naive	Rnase4	4.84263e-88	1.3976e-86	87.3149	Positive
Phactr2	0.143808	5.48025e-88	Naive	Rnase4	5.48025e-88	1.58023e-86	87.2612	Positive
Ppp1r1c	0.143787	5.82018e-88	Naive	Rnase4	5.82018e-88	1.67677e-86	87.2351	Positive
P2rx2	0.14373	6.82653e-88	Naive	Rnase4	6.82653e-88	1.96498e-86	87.1658	Positive
Trim36	0.143693	7.56832e-88	Naive	Rnase4	7.56832e-88	2.17659e-86	87.121	Positive
Eef2k	0.143678	7.88691e-88	Naive	Rnase4	7.88691e-88	2.26623e-86	87.1031	Positive
Stx1b	0.143659	8.31101e-88	Naive	Rnase4	8.31101e-88	2.386e-86	87.0803	Positive
Ppp3cb	0.143583	1.02645e-87	Naive	Rnase4	1.02645e-87	2.94425e-86	86.9887	Positive
Pdzd4	0.143571	1.06146e-87	Naive	Rnase4	1.06146e-87	3.04203e-86	86.9741	Positive
Eif3b	0.143569	1.06729e-87	Naive	Rnase4	1.06729e-87	3.05605e-86	86.9717	Positive
Slc29a1	0.143564	1.08211e-87	Naive	Rnase4	1.08211e-87	3.09579e-86	86.9657	Positive
Becn1	0.14356	1.09562e-87	Naive	Rnase4	1.09562e-87	3.13172e-86	86.9603	Positive
Hist3h2ba	0.143553	1.11665e-87	Naive	Rnase4	1.11665e-87	3.18904e-86	86.9521	Positive
Snapin	0.143535	1.17169e-87	Naive	Rnase4	1.17169e-87	3.34333e-86	86.9312	Positive
Trim2	0.143429	1.57665e-87	Naive	Rnase4	1.57665e-87	4.49495e-86	86.8023	Positive
Gnb1	0.143423	1.59952e-87	Naive	Rnase4	1.59952e-87	4.5562e-86	86.796	Positive
Tmcc3	0.14341	1.65916e-87	Naive	Rnase4	1.65916e-87	4.72198e-86	86.7801	Positive
Dusp1	0.1434	1.70757e-87	Naive	Rnase4	1.70757e-87	4.85556e-86	86.7676	Positive
Tpd52l2	0.143381	1.79799e-87	Naive	Rnase4	1.79799e-87	5.10824e-86	86.7452	Positive
Eif4h	0.143378	1.81419e-87	Naive	Rnase4	1.81419e-87	5.14984e-86	86.7413	Positive
Uqcrq	0.143355	1.93184e-87	Naive	Rnase4	1.93184e-87	5.47907e-86	86.714	Positive
Sppl3	0.143335	2.04162e-87	Naive	Rnase4	2.04162e-87	5.78542e-86	86.69	Positive
Fth1	0.143251	2.57779e-87	Naive	Rnase4	2.57779e-87	7.29849e-86	86.5888	Positive
Romo1	0.143237	2.68502e-87	Naive	Rnase4	2.68502e-87	7.59553e-86	86.5711	Positive
Lamp2	0.143165	3.27307e-87	Naive	Rnase4	3.27307e-87	9.25107e-86	86.485	Positive
Fndc3a	0.14313	3.61276e-87	Naive	Rnase4	3.61276e-87	1.02024e-85	86.4422	Positive
Osmr	0.143027	4.79857e-87	Naive	Rnase4	4.79857e-87	1.35395e-85	86.3189	Positive
Abhd11	0.143022	4.87629e-87	Naive	Rnase4	4.87629e-87	1.3747e-85	86.3119	Positive
Myh9	0.14302	4.90188e-87	Naive	Rnase4	4.90188e-87	1.38072e-85	86.3096	Positive
Rspo1	0.14301	5.03787e-87	Naive	Rnase4	5.03787e-87	1.41781e-85	86.2978	Positive
Cacul1	0.142979	5.48929e-87	Naive	Rnase4	5.48929e-87	1.54353e-85	86.2605	Positive
Snf8	0.142938	6.14506e-87	Naive	Rnase4	6.14506e-87	1.72645e-85	86.2115	Positive
Col18a1	0.142902	6.79769e-87	Naive	Rnase4	6.79769e-87	1.90818e-85	86.1676	Positive
Ywhaq	0.142879	7.23864e-87	Naive	Rnase4	7.23864e-87	2.03022e-85	86.1403	Positive
Papss1	0.142863	7.55686e-87	Naive	Rnase4	7.55686e-87	2.11766e-85	86.1217	Positive
Paqr8	0.142843	7.99949e-87	Naive	Rnase4	7.99949e-87	2.23979e-85	86.0969	Positive
Dnajb6	0.142815	8.62548e-87	Naive	Rnase4	8.62548e-87	2.413e-85	86.0642	Positive
Tomm70a	0.142793	9.18867e-87	Naive	Rnase4	9.18867e-87	2.56837e-85	86.0367	Positive
Crem	0.142779	9.54411e-87	Naive	Rnase4	9.54411e-87	2.66545e-85	86.0203	Positive
Pcnx	0.142774	9.66643e-87	Naive	Rnase4	9.66643e-87	2.69732e-85	86.0147	Positive
Helz	0.142722	1.11573e-86	Naive	Rnase4	1.11573e-86	3.11068e-85	85.9524	Positive
Rnf10	0.142538	1.85444e-86	Naive	Rnase4	1.85444e-86	5.16584e-85	85.7318	Positive
Dpp6	0.142505	2.03573e-86	Naive	Rnase4	2.03573e-86	5.66606e-85	85.6913	Positive
Ptbp2	0.142416	2.59813e-86	Naive	Rnase4	2.59813e-86	7.22525e-85	85.5853	Positive
Clasp1	0.142409	2.65224e-86	Naive	Rnase4	2.65224e-86	7.3695e-85	85.5764	Positive
Map6	0.142344	3.1657e-86	Naive	Rnase4	3.1657e-86	8.78135e-85	85.4995	Positive
Eif1a	0.142345	3.16528e-86	Naive	Rnase4	3.16528e-86	8.78135e-85	85.4996	Positive
Fam174a	0.142294	3.63921e-86	Naive	Rnase4	3.63921e-86	1.00863e-84	85.439	Positive
Abhd17c	0.14229	3.67695e-86	Naive	Rnase4	3.67695e-86	1.01823e-84	85.4345	Positive
Eif3f	0.142224	4.41031e-86	Naive	Rnase4	4.41031e-86	1.22028e-84	85.3555	Positive
Fhl1	0.142115	5.9532e-86	Naive	Rnase4	5.9532e-86	1.6458e-84	85.2252	Positive
Dclk1	0.14203	7.52327e-86	Naive	Rnase4	7.52327e-86	2.0781e-84	85.1236	Positive
Atp2b2	-0.14202	7.73247e-86	Naive	Rnase4	7.73247e-86	2.1341e-84	85.1117	Negative
Slc1a4	0.142012	7.9036e-86	Naive	Rnase4	7.9036e-86	2.1795e-84	85.1022	Positive
Ube4b	0.142	8.17222e-86	Naive	Rnase4	8.17222e-86	2.25168e-84	85.0877	Positive
Akap12	0.14197	8.8725e-86	Naive	Rnase4	8.8725e-86	2.44258e-84	85.052	Positive
H2afv	0.141941	9.61263e-86	Naive	Rnase4	9.61263e-86	2.64412e-84	85.0172	Positive
Marveld1	0.14193	9.91824e-86	Naive	Rnase4	9.91824e-86	2.7259e-84	85.0036	Positive
Sfr1	0.14188	1.13619e-85	Naive	Rnase4	1.13619e-85	3.12006e-84	84.9445	Positive
Cox19	0.141776	1.51378e-85	Naive	Rnase4	1.51378e-85	4.15348e-84	84.8199	Positive
Chml	0.141649	2.14281e-85	Naive	Rnase4	2.14281e-85	5.87448e-84	84.669	Positive
Tlk1	0.141606	2.4076e-85	Naive	Rnase4	2.4076e-85	6.5949e-84	84.6184	Positive
Vwa7	0.1416	2.44766e-85	Naive	Rnase4	2.44766e-85	6.69904e-84	84.6112	Positive
Lima1	0.14159	2.51804e-85	Naive	Rnase4	2.51804e-85	6.88594e-84	84.5989	Positive
Lmna	0.141552	2.79143e-85	Naive	Rnase4	2.79143e-85	7.62721e-84	84.5542	Positive
Rap2b	0.141487	3.33892e-85	Naive	Rnase4	3.33892e-85	9.11555e-84	84.4764	Positive
Cox6a1	0.141466	3.53773e-85	Naive	Rnase4	3.53773e-85	9.65031e-84	84.4513	Positive
Srsf2	0.141464	3.55398e-85	Naive	Rnase4	3.55398e-85	9.68658e-84	84.4493	Positive
Chchd7	0.141444	3.75165e-85	Naive	Rnase4	3.75165e-85	1.02169e-83	84.4258	Positive
Kcnc2	0.141438	3.82225e-85	Naive	Rnase4	3.82225e-85	1.04005e-83	84.4177	Positive
Srrm2	0.141435	3.84836e-85	Naive	Rnase4	3.84836e-85	1.04629e-83	84.4147	Positive
Runx1	0.141385	4.41794e-85	Naive	Rnase4	4.41794e-85	1.20015e-83	84.3548	Positive
Lyrm9	0.1413	5.56681e-85	Naive	Rnase4	5.56681e-85	1.511e-83	84.2544	Positive
Ppfibp2	0.141295	5.65004e-85	Naive	Rnase4	5.65004e-85	1.53232e-83	84.2479	Positive
Ddah1	0.141196	7.40518e-85	Naive	Rnase4	7.40518e-85	2.00667e-83	84.1305	Positive
Zmynd11	0.141157	8.22531e-85	Naive	Rnase4	8.22531e-85	2.22707e-83	84.0848	Positive
Zdhhc21	0.14108	1.01746e-84	Naive	Rnase4	1.01746e-84	2.7526e-83	83.9925	Positive
Ptpn1	0.141019	1.20211e-84	Naive	Rnase4	1.20211e-84	3.24945e-83	83.9201	Positive
Serinc3	0.141013	1.22041e-84	Naive	Rnase4	1.22041e-84	3.29622e-83	83.9135	Positive
Ache	0.141003	1.25321e-84	Naive	Rnase4	1.25321e-84	3.38202e-83	83.902	Positive
Enah	0.141001	1.26109e-84	Naive	Rnase4	1.26109e-84	3.40049e-83	83.8993	Positive
Esd	0.140998	1.2704e-84	Naive	Rnase4	1.2704e-84	3.42279e-83	83.8961	Positive
Bcam	0.140938	1.49907e-84	Naive	Rnase4	1.49907e-84	4.03557e-83	83.8242	Positive
Tnks2	0.140905	1.63769e-84	Naive	Rnase4	1.63769e-84	4.40513e-83	83.7858	Positive
Arhgap22	0.140862	1.84017e-84	Naive	Rnase4	1.84017e-84	4.94571e-83	83.7351	Positive
H1f0	0.140844	1.9342e-84	Naive	Rnase4	1.9342e-84	5.19419e-83	83.7135	Positive
Actb	0.140799	2.18922e-84	Naive	Rnase4	2.18922e-84	5.87423e-83	83.6597	Positive
Rnf165	0.140789	2.24546e-84	Naive	Rnase4	2.24546e-84	6.02023e-83	83.6487	Positive
Exoc6b	0.140785	2.27102e-84	Naive	Rnase4	2.27102e-84	6.08378e-83	83.6438	Positive
Raly	0.140782	2.28999e-84	Naive	Rnase4	2.28999e-84	6.1296e-83	83.6402	Positive
Tuba1a	0.14075	2.49862e-84	Naive	Rnase4	2.49862e-84	6.6826e-83	83.6023	Positive
Bcl7c	0.140748	2.51232e-84	Naive	Rnase4	2.51232e-84	6.71377e-83	83.5999	Positive
S1pr1	0.14071	2.78801e-84	Naive	Rnase4	2.78801e-84	7.44444e-83	83.5547	Positive
Ttbk2	0.140677	3.0522e-84	Naive	Rnase4	3.0522e-84	8.14325e-83	83.5154	Positive
Plxnd1	0.140632	3.44964e-84	Naive	Rnase4	3.44964e-84	9.19615e-83	83.4622	Positive
Zrsr2	0.140569	4.09741e-84	Naive	Rnase4	4.09741e-84	1.09141e-82	83.3875	Positive
Sgip1	0.140565	4.1334e-84	Naive	Rnase4	4.1334e-84	1.10011e-82	83.3837	Positive
Me1	0.140546	4.35838e-84	Naive	Rnase4	4.35838e-84	1.15905e-82	83.3607	Positive
Extl3	0.14048	5.2114e-84	Naive	Rnase4	5.2114e-84	1.38477e-82	83.283	Positive
Dnajc10	0.140479	5.22738e-84	Naive	Rnase4	5.22738e-84	1.3879e-82	83.2817	Positive
Smpd5	0.140464	5.43975e-84	Naive	Rnase4	5.43975e-84	1.44312e-82	83.2644	Positive
Ccdc34	0.140445	5.73689e-84	Naive	Rnase4	5.73689e-84	1.52072e-82	83.2413	Positive
Nap1l1	0.140438	5.84041e-84	Naive	Rnase4	5.84041e-84	1.54691e-82	83.2336	Positive
Wipf2	0.140384	6.76288e-84	Naive	Rnase4	6.76288e-84	1.78979e-82	83.1699	Positive
Prkar1a	0.14037	7.02253e-84	Naive	Rnase4	7.02253e-84	1.85701e-82	83.1535	Positive
Speg	0.14035	7.43153e-84	Naive	Rnase4	7.43153e-84	1.96359e-82	83.1289	Positive
Abi2	0.140318	8.09582e-84	Naive	Rnase4	8.09582e-84	2.13739e-82	83.0917	Positive
Adipor1	0.1403	8.493e-84	Naive	Rnase4	8.493e-84	2.24045e-82	83.0709	Positive
Hnrnpab	0.140297	8.56351e-84	Naive	Rnase4	8.56351e-84	2.25723e-82	83.0673	Positive
Spint2	0.140273	9.14056e-84	Naive	Rnase4	9.14056e-84	2.40741e-82	83.039	Positive
Pfn1	0.140272	9.16884e-84	Naive	Rnase4	9.16884e-84	2.41292e-82	83.0377	Positive
B3gat3	0.140247	9.8129e-84	Naive	Rnase4	9.8129e-84	2.58034e-82	83.0082	Positive
Wdr13	0.14021	1.0841e-83	Naive	Rnase4	1.0841e-83	2.8484e-82	82.9649	Positive
Capza2	0.140182	1.16993e-83	Naive	Rnase4	1.16993e-83	3.07147e-82	82.9318	Positive
Tubb3	0.140178	1.18223e-83	Naive	Rnase4	1.18223e-83	3.10128e-82	82.9273	Positive
Slc6a15	0.140122	1.3769e-83	Naive	Rnase4	1.3769e-83	3.60906e-82	82.8611	Positive
Skp1a	0.14011	1.42312e-83	Naive	Rnase4	1.42312e-83	3.72722e-82	82.8468	Positive
Cnrip1	0.140104	1.44531e-83	Naive	Rnase4	1.44531e-83	3.78234e-82	82.84	Positive
Ifitm2	0.14007	1.58499e-83	Naive	Rnase4	1.58499e-83	4.14457e-82	82.8	Positive
Inf2	0.140051	1.66957e-83	Naive	Rnase4	1.66957e-83	4.36226e-82	82.7774	Positive
Zfp467	0.139964	2.11659e-83	Naive	Rnase4	2.11659e-83	5.52584e-82	82.6744	Positive
Dync1li1	0.139959	2.14324e-83	Naive	Rnase4	2.14324e-83	5.59097e-82	82.6689	Positive
Ube2o	0.139943	2.24007e-83	Naive	Rnase4	2.24007e-83	5.83894e-82	82.6497	Positive
Dpf2	0.139904	2.48624e-83	Naive	Rnase4	2.48624e-83	6.47546e-82	82.6045	Positive
Cysltr2	0.13989	2.58536e-83	Naive	Rnase4	2.58536e-83	6.72829e-82	82.5875	Positive
Tmem87b	0.13971	4.20604e-83	Naive	Rnase4	4.20604e-83	1.09374e-81	82.3761	Positive
Rc3h1	0.139654	4.88886e-83	Naive	Rnase4	4.88886e-83	1.27029e-81	82.3108	Positive
Usp46	0.139574	6.07057e-83	Naive	Rnase4	6.07057e-83	1.57609e-81	82.2168	Positive
B2m	0.139517	7.07878e-83	Naive	Rnase4	7.07878e-83	1.8364e-81	82.15	Positive
Adam10	0.139513	7.16473e-83	Naive	Rnase4	7.16473e-83	1.85723e-81	82.1448	Positive
Prdm2	0.139503	7.34775e-83	Naive	Rnase4	7.34775e-83	1.90317e-81	82.1338	Positive
Klhl2	0.139497	7.47738e-83	Naive	Rnase4	7.47738e-83	1.93522e-81	82.1263	Positive
Cadm2	0.139495	7.51392e-83	Naive	Rnase4	7.51392e-83	1.94315e-81	82.1241	Positive
Atrx	0.139484	7.73274e-83	Naive	Rnase4	7.73274e-83	1.99816e-81	82.1117	Positive
Agtrap	0.1394	9.70924e-83	Naive	Rnase4	9.70924e-83	2.50692e-81	82.0128	Positive
Rab24	0.139383	1.01712e-82	Naive	Rnase4	1.01712e-82	2.62414e-81	81.9926	Positive
Psmb8	0.139334	1.16046e-82	Naive	Rnase4	1.16046e-82	2.99159e-81	81.9354	Positive
Upf1	0.13931	1.23667e-82	Naive	Rnase4	1.23667e-82	3.18557e-81	81.9077	Positive
Fam120a	0.139291	1.30267e-82	Naive	Rnase4	1.30267e-82	3.35295e-81	81.8852	Positive
Rbms1	0.139263	1.40375e-82	Naive	Rnase4	1.40375e-82	3.61029e-81	81.8527	Positive
Cnp	0.139207	1.6343e-82	Naive	Rnase4	1.6343e-82	4.19995e-81	81.7867	Positive
Mbnl2	0.139198	1.67148e-82	Naive	Rnase4	1.67148e-82	4.29213e-81	81.7769	Positive
Atf2	0.139181	1.75126e-82	Naive	Rnase4	1.75126e-82	4.49348e-81	81.7566	Positive
Ppp2cb	0.139159	1.85789e-82	Naive	Rnase4	1.85789e-82	4.76335e-81	81.731	Positive
Tmem200c	0.139091	2.23191e-82	Naive	Rnase4	2.23191e-82	5.71783e-81	81.6513	Positive
Sec61b	0.139059	2.43087e-82	Naive	Rnase4	2.43087e-82	6.2227e-81	81.6142	Positive
Ak3	0.139055	2.45628e-82	Naive	Rnase4	2.45628e-82	6.28284e-81	81.6097	Positive
Wdfy3	0.139017	2.72361e-82	Naive	Rnase4	2.72361e-82	6.96121e-81	81.5649	Positive
Dnaja2	0.138977	3.03468e-82	Naive	Rnase4	3.03468e-82	7.75023e-81	81.5179	Positive
Magee1	0.138966	3.1246e-82	Naive	Rnase4	3.1246e-82	7.97368e-81	81.5052	Positive
Rac3	0.138949	3.27067e-82	Naive	Rnase4	3.27067e-82	8.33995e-81	81.4854	Positive
Azi2	0.138944	3.31035e-82	Naive	Rnase4	3.31035e-82	8.4346e-81	81.4801	Positive
Shisa5	0.138899	3.74075e-82	Naive	Rnase4	3.74075e-82	9.52384e-81	81.427	Positive
Gmfb	0.138893	3.79686e-82	Naive	Rnase4	3.79686e-82	9.65919e-81	81.4206	Positive
Anapc16	0.138878	3.96038e-82	Naive	Rnase4	3.96038e-82	1.00674e-80	81.4023	Positive
Ssbp2	0.138871	4.02869e-82	Naive	Rnase4	4.02869e-82	1.02331e-80	81.3948	Positive
Caly	0.138869	4.05578e-82	Naive	Rnase4	4.05578e-82	1.02873e-80	81.3919	Positive
Slc39a11	0.138869	4.0563e-82	Naive	Rnase4	4.0563e-82	1.02873e-80	81.3919	Positive
Stom	0.138819	4.6335e-82	Naive	Rnase4	4.6335e-82	1.17421e-80	81.3341	Positive
Anapc5	0.138778	5.17293e-82	Naive	Rnase4	5.17293e-82	1.3099e-80	81.2863	Positive
Rab2a	0.138705	6.29091e-82	Naive	Rnase4	6.29091e-82	1.59177e-80	81.2013	Positive
Rbx1	0.138696	6.4594e-82	Naive	Rnase4	6.4594e-82	1.63315e-80	81.1898	Positive
Uri1	0.138691	6.53516e-82	Naive	Rnase4	6.53516e-82	1.65103e-80	81.1847	Positive
Atp13a2	0.138664	7.03492e-82	Naive	Rnase4	7.03492e-82	1.77593e-80	81.1527	Positive
Copa	0.138661	7.0847e-82	Naive	Rnase4	7.0847e-82	1.78712e-80	81.1497	Positive
Ube2z	0.138653	7.23104e-82	Naive	Rnase4	7.23104e-82	1.82263e-80	81.1408	Positive
Eif1ax	0.138564	9.19549e-82	Naive	Rnase4	9.19549e-82	2.31601e-80	81.0364	Positive
Dusp16	0.138534	9.9642e-82	Naive	Rnase4	9.9642e-82	2.5077e-80	81.0016	Positive
Grm7	0.138529	1.01053e-81	Naive	Rnase4	1.01053e-81	2.54125e-80	80.9955	Positive
Wbp1	0.138517	1.04224e-81	Naive	Rnase4	1.04224e-81	2.61899e-80	80.982	Positive
Gaa	0.138417	1.36382e-81	Naive	Rnase4	1.36382e-81	3.42447e-80	80.8652	Positive
Coro2a	0.138395	1.44675e-81	Naive	Rnase4	1.44675e-81	3.62991e-80	80.8396	Positive
Mrpl23	0.138352	1.62025e-81	Naive	Rnase4	1.62025e-81	4.06213e-80	80.7904	Positive
Nfib	0.138333	1.70553e-81	Naive	Rnase4	1.70553e-81	4.27267e-80	80.7681	Positive
Rassf5	0.138322	1.75539e-81	Naive	Rnase4	1.75539e-81	4.39423e-80	80.7556	Positive
Slk	0.138273	2.00614e-81	Naive	Rnase4	2.00614e-81	5.01811e-80	80.6976	Positive
Arid4a	0.138261	2.06628e-81	Naive	Rnase4	2.06628e-81	5.16459e-80	80.6848	Positive
Soga3	0.138215	2.3427e-81	Naive	Rnase4	2.3427e-81	5.85105e-80	80.6303	Positive
Tmx4	0.138165	2.67232e-81	Naive	Rnase4	2.67232e-81	6.66924e-80	80.5731	Positive
Ash1l	0.138104	3.1478e-81	Naive	Rnase4	3.1478e-81	7.8499e-80	80.502	Positive
Rab5a	0.138087	3.2974e-81	Naive	Rnase4	3.2974e-81	8.21672e-80	80.4818	Positive
Hnrnph1	0.138059	3.55271e-81	Naive	Rnase4	3.55271e-81	8.84622e-80	80.4494	Positive
Diras1	0.138036	3.77306e-81	Naive	Rnase4	3.77306e-81	9.38777e-80	80.4233	Positive
Eif4a2	0.13795	4.75245e-81	Naive	Rnase4	4.75245e-81	1.18157e-79	80.3231	Positive
Mia3	0.137915	5.2161e-81	Naive	Rnase4	5.2161e-81	1.29586e-79	80.2827	Positive
Araf	0.137874	5.81826e-81	Naive	Rnase4	5.81826e-81	1.44436e-79	80.2352	Positive
Ypel1	0.137823	6.67032e-81	Naive	Rnase4	6.67032e-81	1.65463e-79	80.1759	Positive
Ptprk	0.1378	7.07643e-81	Naive	Rnase4	7.07643e-81	1.75405e-79	80.1502	Positive
Ocrl	0.137718	8.80235e-81	Naive	Rnase4	8.80235e-81	2.18021e-79	80.0554	Positive
Cep170	0.137669	1.00537e-80	Naive	Rnase4	1.00537e-80	2.48826e-79	79.9977	Positive
Zmynd8	0.137663	1.02062e-80	Naive	Rnase4	1.02062e-80	2.52412e-79	79.9911	Positive
Eepd1	0.137627	1.12426e-80	Naive	Rnase4	1.12426e-80	2.77832e-79	79.9491	Positive
Dlst	0.137611	1.17294e-80	Naive	Rnase4	1.17294e-80	2.89645e-79	79.9307	Positive
Actr1a	0.137599	1.20963e-80	Naive	Rnase4	1.20963e-80	2.98483e-79	79.9173	Positive
Huwe1	0.137507	1.54549e-80	Naive	Rnase4	1.54549e-80	3.81071e-79	79.8109	Positive
Diaph2	0.137489	1.62008e-80	Naive	Rnase4	1.62008e-80	3.99163e-79	79.7905	Positive
Ddit4	0.137479	1.66372e-80	Naive	Rnase4	1.66372e-80	4.09608e-79	79.7789	Positive
Dst	0.137474	1.68802e-80	Naive	Rnase4	1.68802e-80	4.15279e-79	79.7726	Positive
Cyb5r3	0.137424	1.92691e-80	Naive	Rnase4	1.92691e-80	4.73695e-79	79.7151	Positive
Ccdc186	0.1374	2.05284e-80	Naive	Rnase4	2.05284e-80	5.04274e-79	79.6876	Positive
Sf3b2	0.137379	2.17183e-80	Naive	Rnase4	2.17183e-80	5.33105e-79	79.6632	Positive
Clint1	0.137368	2.23811e-80	Naive	Rnase4	2.23811e-80	5.48965e-79	79.6501	Positive
Cacnb3	0.137363	2.26695e-80	Naive	Rnase4	2.26695e-80	5.55624e-79	79.6446	Positive
Klc2	0.137319	2.54779e-80	Naive	Rnase4	2.54779e-80	6.2399e-79	79.5938	Positive
Amigo2	0.137312	2.59411e-80	Naive	Rnase4	2.59411e-80	6.34862e-79	79.586	Positive
Vapa	0.137269	2.91113e-80	Naive	Rnase4	2.91113e-80	7.11914e-79	79.5359	Positive
Stxbp5l	0.137254	3.02655e-80	Naive	Rnase4	3.02655e-80	7.39591e-79	79.5191	Positive
Irf2bp2	0.137208	3.4179e-80	Naive	Rnase4	3.4179e-80	8.34602e-79	79.4662	Positive
Suco	0.137175	3.73542e-80	Naive	Rnase4	3.73542e-80	9.11459e-79	79.4277	Positive
Uqcr10	0.137172	3.76131e-80	Naive	Rnase4	3.76131e-80	9.17094e-79	79.4247	Positive
Mapk11	0.137077	4.84118e-80	Naive	Rnase4	4.84118e-80	1.17952e-78	79.315	Positive
Fis1	0.137029	5.4972e-80	Naive	Rnase4	5.4972e-80	1.33836e-78	79.2599	Positive
Rab5b	0.137006	5.84413e-80	Naive	Rnase4	5.84413e-80	1.42177e-78	79.2333	Positive
Rimbp2	0.136992	6.06751e-80	Naive	Rnase4	6.06751e-80	1.47502e-78	79.217	Positive
Scand1	0.136991	6.08224e-80	Naive	Rnase4	6.08224e-80	1.47751e-78	79.2159	Positive
Denr	0.13699	6.09117e-80	Naive	Rnase4	6.09117e-80	1.47858e-78	79.2153	Positive
Elfn2	0.136935	7.05294e-80	Naive	Rnase4	7.05294e-80	1.71078e-78	79.1516	Positive
Smarca1	0.136856	8.69526e-80	Naive	Rnase4	8.69526e-80	2.10604e-78	79.0607	Positive
Zmat2	0.136856	8.68992e-80	Naive	Rnase4	8.68992e-80	2.10604e-78	79.061	Positive
Slc38a2	0.136834	9.21441e-80	Naive	Rnase4	9.21441e-80	2.23013e-78	79.0355	Positive
Smim14	0.136808	9.85887e-80	Naive	Rnase4	9.85887e-80	2.38435e-78	79.0062	Positive
Acly	0.136789	1.03831e-79	Naive	Rnase4	1.03831e-79	2.50929e-78	78.9837	Positive
Cd34	-0.136756	1.13301e-79	Naive	Rnase4	1.13301e-79	2.73613e-78	78.9458	Negative
Ddb1	0.136736	1.19512e-79	Naive	Rnase4	1.19512e-79	2.88402e-78	78.9226	Positive
Hnrnph2	0.136674	1.40616e-79	Naive	Rnase4	1.40616e-79	3.39078e-78	78.852	Positive
Trpc7	0.136667	1.43354e-79	Naive	Rnase4	1.43354e-79	3.45427e-78	78.8436	Positive
Clcn4	0.136629	1.5852e-79	Naive	Rnase4	1.5852e-79	3.81691e-78	78.7999	Positive
Ak1	0.136621	1.61569e-79	Naive	Rnase4	1.61569e-79	3.88748e-78	78.7916	Positive
Cpox	0.136617	1.63482e-79	Naive	Rnase4	1.63482e-79	3.93063e-78	78.7865	Positive
Ppp1r9b	0.136616	1.63977e-79	Naive	Rnase4	1.63977e-79	3.93964e-78	78.7852	Positive
Uap1	0.136544	1.9807e-79	Naive	Rnase4	1.9807e-79	4.75526e-78	78.7032	Positive
Sh3bgrl	0.136485	2.31597e-79	Naive	Rnase4	2.31597e-79	5.55613e-78	78.6353	Positive
Kcna6	0.136424	2.71995e-79	Naive	Rnase4	2.71995e-79	6.52055e-78	78.5654	Positive
Gmps	0.136404	2.86449e-79	Naive	Rnase4	2.86449e-79	6.86203e-78	78.543	Positive
Fam104a	0.136402	2.88124e-79	Naive	Rnase4	2.88124e-79	6.89713e-78	78.5404	Positive
Snap25	0.1364	2.89921e-79	Naive	Rnase4	2.89921e-79	6.93508e-78	78.5377	Positive
Gstm1	0.136323	3.55392e-79	Naive	Rnase4	3.55392e-79	8.49501e-78	78.4493	Positive
Hprt	0.136301	3.75935e-79	Naive	Rnase4	3.75935e-79	8.97951e-78	78.4249	Positive
Laptm4b	0.136292	3.85462e-79	Naive	Rnase4	3.85462e-79	9.20039e-78	78.414	Positive
Sumo2	0.136274	4.04114e-79	Naive	Rnase4	4.04114e-79	9.63158e-78	78.3935	Positive
Zzz3	0.136274	4.0398e-79	Naive	Rnase4	4.0398e-79	9.63158e-78	78.3936	Positive
Ift20	0.136259	4.2004e-79	Naive	Rnase4	4.2004e-79	1.00039e-77	78.3767	Positive
BC031181	0.136236	4.4602e-79	Naive	Rnase4	4.4602e-79	1.0615e-77	78.3506	Positive
Eif4a1	0.136233	4.50362e-79	Naive	Rnase4	4.50362e-79	1.07105e-77	78.3464	Positive
Sgpp1	0.13621	4.78538e-79	Naive	Rnase4	4.78538e-79	1.13724e-77	78.3201	Positive
Usp34	0.136157	5.50454e-79	Naive	Rnase4	5.50454e-79	1.3072e-77	78.2593	Positive
Cnbp	0.136155	5.53008e-79	Naive	Rnase4	5.53008e-79	1.31231e-77	78.2573	Positive
Plekhj1	0.13613	5.89931e-79	Naive	Rnase4	5.89931e-79	1.39892e-77	78.2292	Positive
Tom1l2	0.136121	6.0469e-79	Naive	Rnase4	6.0469e-79	1.43289e-77	78.2185	Positive
1700023F06Rik	0.136107	6.26883e-79	Naive	Rnase4	6.26883e-79	1.48441e-77	78.2028	Positive
Arid4b	0.136098	6.41938e-79	Naive	Rnase4	6.41938e-79	1.51896e-77	78.1925	Positive
Herc2	0.136065	7.00565e-79	Naive	Rnase4	7.00565e-79	1.65649e-77	78.1546	Positive
Cyhr1	0.136054	7.21866e-79	Naive	Rnase4	7.21866e-79	1.70563e-77	78.1415	Positive
Nono	0.136051	7.27013e-79	Naive	Rnase4	7.27013e-79	1.71655e-77	78.1385	Positive
Smarca4	0.136014	8.0099e-79	Naive	Rnase4	8.0099e-79	1.88986e-77	78.0964	Positive
Cct5	0.135944	9.63564e-79	Naive	Rnase4	9.63564e-79	2.27181e-77	78.0161	Positive
Amigo1	0.135932	9.94677e-79	Naive	Rnase4	9.94677e-79	2.34348e-77	78.0023	Positive
Flot1	0.135887	1.11944e-78	Naive	Rnase4	1.11944e-78	2.63555e-77	77.951	Positive
E2f6	0.135807	1.37844e-78	Naive	Rnase4	1.37844e-78	3.24299e-77	77.8606	Positive
Impact	0.135778	1.49016e-78	Naive	Rnase4	1.49016e-78	3.50333e-77	77.8268	Positive
Sf3b6	0.135689	1.87918e-78	Naive	Rnase4	1.87918e-78	4.41473e-77	77.726	Positive
Prrc2a	0.135681	1.92198e-78	Naive	Rnase4	1.92198e-78	4.51204e-77	77.7163	Positive
Ap3s1	0.135679	1.9282e-78	Naive	Rnase4	1.9282e-78	4.52341e-77	77.7148	Positive
Ppp1r14a	0.135644	2.11758e-78	Naive	Rnase4	2.11758e-78	4.96416e-77	77.6742	Positive
Irgq	0.135641	2.13429e-78	Naive	Rnase4	2.13429e-78	4.99974e-77	77.6707	Positive
Cdc42	0.135606	2.33753e-78	Naive	Rnase4	2.33753e-78	5.47196e-77	77.6312	Positive
Dynlrb1	0.135605	2.34659e-78	Naive	Rnase4	2.34659e-78	5.48925e-77	77.6296	Positive
Chp1	0.135568	2.58203e-78	Naive	Rnase4	2.58203e-78	6.03571e-77	77.588	Positive
Nras	0.135559	2.64554e-78	Naive	Rnase4	2.64554e-78	6.17977e-77	77.5775	Positive
Tmem179	0.135519	2.93484e-78	Naive	Rnase4	2.93484e-78	6.85066e-77	77.5324	Positive
2310011J03Rik	0.135509	3.01238e-78	Naive	Rnase4	3.01238e-78	7.02667e-77	77.5211	Positive
Fam168a	0.135493	3.1411e-78	Naive	Rnase4	3.1411e-78	7.32173e-77	77.5029	Positive
Hcfc1r1	0.135474	3.30808e-78	Naive	Rnase4	3.30808e-78	7.70547e-77	77.4804	Positive
Mmgt2	0.135464	3.39471e-78	Naive	Rnase4	3.39471e-78	7.90166e-77	77.4692	Positive
Msl1	0.135449	3.52483e-78	Naive	Rnase4	3.52483e-78	8.19871e-77	77.4529	Positive
Mtdh	0.135445	3.56508e-78	Naive	Rnase4	3.56508e-78	8.28648e-77	77.4479	Positive
Anapc11	0.135425	3.75581e-78	Naive	Rnase4	3.75581e-78	8.72363e-77	77.4253	Positive
Atp5g3	0.135424	3.76425e-78	Naive	Rnase4	3.76425e-78	8.73706e-77	77.4243	Positive
Vopp1	0.135404	3.96722e-78	Naive	Rnase4	3.96722e-78	9.20166e-77	77.4015	Positive
Zfp618	0.135402	3.99272e-78	Naive	Rnase4	3.99272e-78	9.25426e-77	77.3987	Positive
Map4k4	0.1354	4.01295e-78	Naive	Rnase4	4.01295e-78	9.2946e-77	77.3965	Positive
Ypel3	0.135375	4.27967e-78	Naive	Rnase4	4.27967e-78	9.90537e-77	77.3686	Positive
Ndel1	0.135368	4.35805e-78	Naive	Rnase4	4.35805e-78	1.00797e-76	77.3607	Positive
Agps	0.135278	5.51967e-78	Naive	Rnase4	5.51967e-78	1.27574e-76	77.2581	Positive
Cacna1i	-0.135207	6.63668e-78	Naive	Rnase4	6.63668e-78	1.53283e-76	77.178	Negative
Gabarap	0.135175	7.23101e-78	Naive	Rnase4	7.23101e-78	1.66893e-76	77.1408	Positive
Phf20	0.13515	7.70148e-78	Naive	Rnase4	7.70148e-78	1.77626e-76	77.1134	Positive
Nmb	0.135143	7.85326e-78	Naive	Rnase4	7.85326e-78	1.81e-76	77.105	Positive
Rabgap1l	0.135134	8.0433e-78	Naive	Rnase4	8.0433e-78	1.8512e-76	77.0946	Positive
Amfr	0.135134	8.04182e-78	Naive	Rnase4	8.04182e-78	1.8512e-76	77.0946	Positive
Crcp	0.135108	8.61017e-78	Naive	Rnase4	8.61017e-78	1.98028e-76	77.065	Positive
Rhob	0.135042	1.02278e-77	Naive	Rnase4	1.02278e-77	2.35068e-76	76.9902	Positive
mt-Atp6	0.135003	1.13101e-77	Naive	Rnase4	1.13101e-77	2.5976e-76	76.9465	Positive
Fam168b	0.134921	1.40155e-77	Naive	Rnase4	1.40155e-77	3.21671e-76	76.8534	Positive
Ptn	0.134913	1.43052e-77	Naive	Rnase4	1.43052e-77	3.28092e-76	76.8445	Positive
Npdc1	0.134901	1.47529e-77	Naive	Rnase4	1.47529e-77	3.38123e-76	76.8311	Positive
Plekhm3	0.134888	1.52814e-77	Naive	Rnase4	1.52814e-77	3.49991e-76	76.8158	Positive
Lancl2	0.134712	2.41391e-77	Naive	Rnase4	2.41391e-77	5.52473e-76	76.6173	Positive
Arhgdig	0.13471	2.42661e-77	Naive	Rnase4	2.42661e-77	5.54994e-76	76.615	Positive
Kif22	0.134676	2.65686e-77	Naive	Rnase4	2.65686e-77	6.07231e-76	76.5756	Positive
Mfap3l	0.134661	2.75861e-77	Naive	Rnase4	2.75861e-77	6.3005e-76	76.5593	Positive
Th	-0.134644	2.88372e-77	Naive	Rnase4	2.88372e-77	6.58166e-76	76.54	Negative
Ube2e1	0.1346	3.23406e-77	Naive	Rnase4	3.23406e-77	7.37614e-76	76.4903	Positive
Scaf11	0.134574	3.46119e-77	Naive	Rnase4	3.46119e-77	7.88868e-76	76.4608	Positive
Tra2b	0.134565	3.54163e-77	Naive	Rnase4	3.54163e-77	8.06641e-76	76.4508	Positive
Bex4	0.134543	3.74717e-77	Naive	Rnase4	3.74717e-77	8.52864e-76	76.4263	Positive
Eif2s3x	0.134518	4.00323e-77	Naive	Rnase4	4.00323e-77	9.10513e-76	76.3976	Positive
Kcnc1	0.13442	5.16409e-77	Naive	Rnase4	5.16409e-77	1.17373e-75	76.287	Positive
Rnf220	0.134418	5.18983e-77	Naive	Rnase4	5.18983e-77	1.17877e-75	76.2848	Positive
Cblb	0.134413	5.25795e-77	Naive	Rnase4	5.25795e-77	1.19341e-75	76.2792	Positive
Luc7l3	0.134402	5.41463e-77	Naive	Rnase4	5.41463e-77	1.22813e-75	76.2664	Positive
Adss	0.134395	5.50712e-77	Naive	Rnase4	5.50712e-77	1.24787e-75	76.2591	Positive
Atpif1	0.134395	5.50928e-77	Naive	Rnase4	5.50928e-77	1.24787e-75	76.2589	Positive
Fbxl17	0.134372	5.85628e-77	Naive	Rnase4	5.85628e-77	1.32555e-75	76.2324	Positive
Mcur1	0.134368	5.91417e-77	Naive	Rnase4	5.91417e-77	1.33774e-75	76.2281	Positive
Kifc3	0.134333	6.47916e-77	Naive	Rnase4	6.47916e-77	1.46452e-75	76.1885	Positive
Tln1	0.134228	8.49622e-77	Naive	Rnase4	8.49622e-77	1.91913e-75	76.0708	Positive
Vps4b	0.134208	8.95752e-77	Naive	Rnase4	8.95752e-77	2.02194e-75	76.0478	Positive
Mylk	0.134207	8.96664e-77	Naive	Rnase4	8.96664e-77	2.0226e-75	76.0474	Positive
Ptger4	0.13419	9.38455e-77	Naive	Rnase4	9.38455e-77	2.11542e-75	76.0276	Positive
Rpl9-ps6	0.134178	9.68247e-77	Naive	Rnase4	9.68247e-77	2.18108e-75	76.014	Positive
Arxes2	0.13395	1.74722e-76	Naive	Rnase4	1.74722e-76	3.93311e-75	75.7577	Positive
Ulk2	0.133923	1.87263e-76	Naive	Rnase4	1.87263e-76	4.21252e-75	75.7275	Positive
Usp32	0.133919	1.89484e-76	Naive	Rnase4	1.89484e-76	4.25956e-75	75.7224	Positive
Son	0.133871	2.14155e-76	Naive	Rnase4	2.14155e-76	4.81086e-75	75.6693	Positive
Brd3	0.133808	2.52215e-76	Naive	Rnase4	2.52215e-76	5.66199e-75	75.5982	Positive
Scn11a	0.133777	2.73029e-76	Naive	Rnase4	2.73029e-76	6.12505e-75	75.5638	Positive
Eif5b	0.133773	2.7581e-76	Naive	Rnase4	2.7581e-76	6.18323e-75	75.5594	Positive
Crk	0.133769	2.79108e-76	Naive	Rnase4	2.79108e-76	6.2529e-75	75.5542	Positive
Arpp19	0.133717	3.19281e-76	Naive	Rnase4	3.19281e-76	7.14802e-75	75.4958	Positive
Pacs2	0.133701	3.32888e-76	Naive	Rnase4	3.32888e-76	7.44759e-75	75.4777	Positive
Epm2a	0.133691	3.40811e-76	Naive	Rnase4	3.40811e-76	7.61964e-75	75.4675	Positive
Emc6	0.133688	3.44178e-76	Naive	Rnase4	3.44178e-76	7.6897e-75	75.4632	Positive
Tbc1d9b	0.133675	3.55348e-76	Naive	Rnase4	3.55348e-76	7.93385e-75	75.4493	Positive
Zfand2a	0.133662	3.6822e-76	Naive	Rnase4	3.6822e-76	8.21565e-75	75.4339	Positive
Tubb5	0.133656	3.73377e-76	Naive	Rnase4	3.73377e-76	8.32507e-75	75.4279	Positive
Brk1	0.133649	3.80052e-76	Naive	Rnase4	3.80052e-76	8.46815e-75	75.4202	Positive
Ndfip2	0.13363	3.99366e-76	Naive	Rnase4	3.99366e-76	8.89246e-75	75.3986	Positive
Scaper	0.133612	4.18967e-76	Naive	Rnase4	4.18967e-76	9.32257e-75	75.3778	Positive
Actl6b	0.133581	4.53271e-76	Naive	Rnase4	4.53271e-76	1.00791e-74	75.3436	Positive
Pde3b	0.133464	6.13808e-76	Naive	Rnase4	6.13808e-76	1.36396e-74	75.212	Positive
Eif4ebp1	0.133386	7.48809e-76	Naive	Rnase4	7.48809e-76	1.66282e-74	75.1256	Positive
Pnmal1	0.133373	7.74745e-76	Naive	Rnase4	7.74745e-76	1.71925e-74	75.1108	Positive
Slc45a3	0.133363	7.94643e-76	Naive	Rnase4	7.94643e-76	1.76222e-74	75.0998	Positive
Rbm25	0.133338	8.47295e-76	Naive	Rnase4	8.47295e-76	1.87771e-74	75.072	Positive
Hspa12a	0.133337	8.50812e-76	Naive	Rnase4	8.50812e-76	1.88424e-74	75.0702	Positive
Fam129b	0.133233	1.11199e-75	Naive	Rnase4	1.11199e-75	2.46098e-74	74.9539	Positive
Ndufs5	0.133224	1.13801e-75	Naive	Rnase4	1.13801e-75	2.51688e-74	74.9439	Positive
Clcn6	0.133204	1.19854e-75	Naive	Rnase4	1.19854e-75	2.64897e-74	74.9213	Positive
Nr1d2	0.13316	1.34073e-75	Naive	Rnase4	1.34073e-75	2.96125e-74	74.8727	Positive
Mcf2l	0.133094	1.59029e-75	Naive	Rnase4	1.59029e-75	3.51008e-74	74.7985	Positive
Coro2b	0.133081	1.6439e-75	Naive	Rnase4	1.6439e-75	3.62596e-74	74.7841	Positive
Sptssa	0.133076	1.66563e-75	Naive	Rnase4	1.66563e-75	3.67143e-74	74.7784	Positive
Rnps1	0.133011	1.96733e-75	Naive	Rnase4	1.96733e-75	4.33354e-74	74.7061	Positive
Arglu1	0.133001	2.02026e-75	Naive	Rnase4	2.02026e-75	4.44715e-74	74.6946	Positive
H1fx	0.132996	2.04666e-75	Naive	Rnase4	2.04666e-75	4.50224e-74	74.689	Positive
Cbx6	0.132989	2.08058e-75	Naive	Rnase4	2.08058e-75	4.57379e-74	74.6818	Positive
Tpt1	0.132947	2.3195e-75	Naive	Rnase4	2.3195e-75	5.09561e-74	74.6346	Positive
Sqle	0.132941	2.35551e-75	Naive	Rnase4	2.35551e-75	5.17126e-74	74.6279	Positive
Trappc2	0.132936	2.38707e-75	Naive	Rnase4	2.38707e-75	5.23705e-74	74.6221	Positive
Fbxo28	0.132926	2.44873e-75	Naive	Rnase4	2.44873e-75	5.36874e-74	74.6111	Positive
Bms1	0.132877	2.77572e-75	Naive	Rnase4	2.77572e-75	6.08159e-74	74.5566	Positive
Slc17a8	-0.132843	3.02965e-75	Naive	Rnase4	3.02965e-75	6.63353e-74	74.5186	Negative
Coa3	0.132786	3.50603e-75	Naive	Rnase4	3.50603e-75	7.67145e-74	74.4552	Positive
Kmt2c	0.132781	3.54806e-75	Naive	Rnase4	3.54806e-75	7.75826e-74	74.45	Positive
Apc2	0.132748	3.86329e-75	Naive	Rnase4	3.86329e-75	8.44192e-74	74.413	Positive
Rasip1	0.132748	3.86797e-75	Naive	Rnase4	3.86797e-75	8.44653e-74	74.4125	Positive
Dph3	0.132747	3.87957e-75	Naive	Rnase4	3.87957e-75	8.46623e-74	74.4112	Positive
Atp5a1	0.132728	4.06647e-75	Naive	Rnase4	4.06647e-75	8.86821e-74	74.3908	Positive
Gsn	0.132705	4.3168e-75	Naive	Rnase4	4.3168e-75	9.40788e-74	74.3648	Positive
Nsa2	0.132687	4.51462e-75	Naive	Rnase4	4.51462e-75	9.83248e-74	74.3454	Positive
Stx16	0.132643	5.06346e-75	Naive	Rnase4	5.06346e-75	1.10205e-73	74.2956	Positive
Ssbp4	0.13259	5.79371e-75	Naive	Rnase4	5.79371e-75	1.26015e-73	74.237	Positive
Galnt1	0.132585	5.87189e-75	Naive	Rnase4	5.87189e-75	1.27631e-73	74.2312	Positive
Chst8	0.132576	6.00068e-75	Naive	Rnase4	6.00068e-75	1.30344e-73	74.2218	Positive
Gnb4	0.132519	6.94894e-75	Naive	Rnase4	6.94894e-75	1.50842e-73	74.1581	Positive
Ptprm	0.132495	7.39558e-75	Naive	Rnase4	7.39558e-75	1.60431e-73	74.131	Positive
Exoc7	0.132463	8.02629e-75	Naive	Rnase4	8.02629e-75	1.73998e-73	74.0955	Positive
Nmt1	0.132444	8.42857e-75	Naive	Rnase4	8.42857e-75	1.82599e-73	74.0742	Positive
Pcbp2	0.132418	8.99316e-75	Naive	Rnase4	8.99316e-75	1.94702e-73	74.0461	Positive
Sybu	0.132393	9.60267e-75	Naive	Rnase4	9.60267e-75	2.07761e-73	74.0176	Positive
Smarcc2	0.132367	1.02464e-74	Naive	Rnase4	1.02464e-74	2.21542e-73	73.9894	Positive
Unc13a	0.13232	1.15698e-74	Naive	Rnase4	1.15698e-74	2.49991e-73	73.9367	Positive
Gabra1	-0.132291	1.24388e-74	Naive	Rnase4	1.24388e-74	2.68591e-73	73.9052	Negative
Gkap1	0.132272	1.30666e-74	Naive	Rnase4	1.30666e-74	2.81963e-73	73.8838	Positive
Gdi2	0.132252	1.37407e-74	Naive	Rnase4	1.37407e-74	2.96313e-73	73.862	Positive
Rb1cc1	0.132249	1.38741e-74	Naive	Rnase4	1.38741e-74	2.98993e-73	73.8578	Positive
Prkcz	0.132235	1.43613e-74	Naive	Rnase4	1.43613e-74	3.09291e-73	73.8428	Positive
Srsf1	0.132163	1.72488e-74	Naive	Rnase4	1.72488e-74	3.71233e-73	73.7632	Positive
Nek7	0.132156	1.75771e-74	Naive	Rnase4	1.75771e-74	3.78052e-73	73.7551	Positive
Ptpn11	0.132136	1.84756e-74	Naive	Rnase4	1.84756e-74	3.97116e-73	73.7334	Positive
Rgs20	0.132135	1.85381e-74	Naive	Rnase4	1.85381e-74	3.98199e-73	73.7319	Positive
Smap2	0.132112	1.96442e-74	Naive	Rnase4	1.96442e-74	4.21683e-73	73.7068	Positive
Larp6	0.132095	2.05402e-74	Naive	Rnase4	2.05402e-74	4.40628e-73	73.6874	Positive
Sema3f	0.132088	2.08955e-74	Naive	Rnase4	2.08955e-74	4.47957e-73	73.6799	Positive
S100a1	0.132076	2.15442e-74	Naive	Rnase4	2.15442e-74	4.61563e-73	73.6667	Positive
Lpin2	0.13204	2.36544e-74	Naive	Rnase4	2.36544e-74	5.06442e-73	73.6261	Positive
Timm13	0.131996	2.64233e-74	Naive	Rnase4	2.64233e-74	5.65354e-73	73.578	Positive
Dmwd	0.131934	3.09473e-74	Naive	Rnase4	3.09473e-74	6.61721e-73	73.5094	Positive
Arhgef12	0.131865	3.69366e-74	Naive	Rnase4	3.69366e-74	7.8927e-73	73.4325	Positive
Kpna3	0.131858	3.76034e-74	Naive	Rnase4	3.76034e-74	8.02997e-73	73.4248	Positive
Dusp3	0.131845	3.87934e-74	Naive	Rnase4	3.87934e-74	8.2787e-73	73.4112	Positive
Meg3	0.13183	4.03765e-74	Naive	Rnase4	4.03765e-74	8.61093e-73	73.3939	Positive
Rps27rt	0.131817	4.17466e-74	Naive	Rnase4	4.17466e-74	8.89736e-73	73.3794	Positive
Slc7a14	0.131801	4.34801e-74	Naive	Rnase4	4.34801e-74	9.26082e-73	73.3617	Positive
Yeats4	0.131799	4.3623e-74	Naive	Rnase4	4.3623e-74	9.28523e-73	73.3603	Positive
Mrpl41	0.131766	4.74724e-74	Naive	Rnase4	4.74724e-74	1.0098e-72	73.3236	Positive
Tbc1d9	0.131764	4.76755e-74	Naive	Rnase4	4.76755e-74	1.01347e-72	73.3217	Positive
Midn	0.131749	4.96254e-74	Naive	Rnase4	4.96254e-74	1.05424e-72	73.3043	Positive
Vkorc1l1	0.131733	5.1608e-74	Naive	Rnase4	5.1608e-74	1.09564e-72	73.2873	Positive
Ppp1cc	0.131688	5.78508e-74	Naive	Rnase4	5.78508e-74	1.22739e-72	73.2377	Positive
Srpk2	0.131652	6.34201e-74	Naive	Rnase4	6.34201e-74	1.34468e-72	73.1978	Positive
Mcrs1	0.131613	7.00959e-74	Naive	Rnase4	7.00959e-74	1.48526e-72	73.1543	Positive
Ppp1r2	0.131606	7.14249e-74	Naive	Rnase4	7.14249e-74	1.51245e-72	73.1462	Positive
Ldha	0.131584	7.54475e-74	Naive	Rnase4	7.54475e-74	1.5966e-72	73.1224	Positive
Efhd2	0.131575	7.72097e-74	Naive	Rnase4	7.72097e-74	1.63284e-72	73.1123	Positive
Atp6v1g2	0.131556	8.10156e-74	Naive	Rnase4	8.10156e-74	1.71222e-72	73.0914	Positive
Serf1	0.131541	8.4158e-74	Naive	Rnase4	8.4158e-74	1.77749e-72	73.0749	Positive
1110065P20Rik	0.131534	8.56409e-74	Naive	Rnase4	8.56409e-74	1.80765e-72	73.0673	Positive
Naa38	0.131509	9.13547e-74	Naive	Rnase4	9.13547e-74	1.92702e-72	73.0393	Positive
Jade2	0.131504	9.24363e-74	Naive	Rnase4	9.24363e-74	1.94858e-72	73.0342	Positive
Vps4a	0.13149	9.57572e-74	Naive	Rnase4	9.57572e-74	2.01729e-72	73.0188	Positive
Fyttd1	0.13148	9.8367e-74	Naive	Rnase4	9.8367e-74	2.07094e-72	73.0072	Positive
Wasf2	0.131475	9.95109e-74	Naive	Rnase4	9.95109e-74	2.09368e-72	73.0021	Positive
Sfpq	0.131472	1.00249e-73	Naive	Rnase4	1.00249e-73	2.10785e-72	72.9989	Positive
Mib1	0.131394	1.22355e-73	Naive	Rnase4	1.22355e-73	2.57101e-72	72.9124	Positive
Maz	0.131354	1.35447e-73	Naive	Rnase4	1.35447e-73	2.8443e-72	72.8682	Positive
Snap47	0.131351	1.36231e-73	Naive	Rnase4	1.36231e-73	2.85893e-72	72.8657	Positive
Dgkk	-0.131328	1.44632e-73	Naive	Rnase4	1.44632e-73	3.03331e-72	72.8397	Negative
Adam9	0.131312	1.50643e-73	Naive	Rnase4	1.50643e-73	3.15734e-72	72.8221	Positive
Dnajb4	0.13125	1.76134e-73	Naive	Rnase4	1.76134e-73	3.68927e-72	72.7542	Positive
Sgsm2	0.131227	1.86443e-73	Naive	Rnase4	1.86443e-73	3.9027e-72	72.7295	Positive
Csnk1d	0.131225	1.87383e-73	Naive	Rnase4	1.87383e-73	3.91988e-72	72.7273	Positive
Map2k2	0.131217	1.91505e-73	Naive	Rnase4	1.91505e-73	4.00356e-72	72.7178	Positive
Arl6ip5	0.131204	1.98061e-73	Naive	Rnase4	1.98061e-73	4.13798e-72	72.7032	Positive
Cntnap2	0.131186	2.06947e-73	Naive	Rnase4	2.06947e-73	4.3209e-72	72.6841	Positive
Hdac11	0.131181	2.09516e-73	Naive	Rnase4	2.09516e-73	4.37176e-72	72.6788	Positive
Dusp8	0.131128	2.40033e-73	Naive	Rnase4	2.40033e-73	5.00534e-72	72.6197	Positive
Ing1	0.131099	2.58293e-73	Naive	Rnase4	2.58293e-73	5.38269e-72	72.5879	Positive
Trabd	0.131072	2.7645e-73	Naive	Rnase4	2.7645e-73	5.75743e-72	72.5584	Positive
Mfn2	0.131058	2.8622e-73	Naive	Rnase4	2.8622e-73	5.95712e-72	72.5433	Positive
Celf1	0.130867	4.64694e-73	Naive	Rnase4	4.64694e-73	9.66559e-72	72.3328	Positive
Tmem121	0.130856	4.77376e-73	Naive	Rnase4	4.77376e-73	9.92307e-72	72.3211	Positive
Ube2j1	0.13079	5.64292e-73	Naive	Rnase4	5.64292e-73	1.17224e-71	72.2485	Positive
Pnma2	0.130766	5.99152e-73	Naive	Rnase4	5.99152e-73	1.24386e-71	72.2225	Positive
5730455P16Rik	0.130742	6.35909e-73	Naive	Rnase4	6.35909e-73	1.31934e-71	72.1966	Positive
Stk16	0.13069	7.25849e-73	Naive	Rnase4	7.25849e-73	1.50499e-71	72.1392	Positive
Lrig2	0.130509	1.14623e-72	Naive	Rnase4	1.14623e-72	2.37512e-71	71.9407	Positive
Nt5dc3	0.130507	1.15176e-72	Naive	Rnase4	1.15176e-72	2.38507e-71	71.9386	Positive
Kansl1	0.130412	1.46341e-72	Naive	Rnase4	1.46341e-72	3.02852e-71	71.8346	Positive
Ubr4	0.130369	1.62978e-72	Naive	Rnase4	1.62978e-72	3.37071e-71	71.7879	Positive
Dcaf7	0.130364	1.6514e-72	Naive	Rnase4	1.6514e-72	3.41326e-71	71.7821	Positive
Eif4b	0.130343	1.7388e-72	Naive	Rnase4	1.7388e-72	3.59167e-71	71.7597	Positive
Hap1	0.130299	1.9433e-72	Naive	Rnase4	1.9433e-72	4.01155e-71	71.7115	Positive
Fktn	0.130281	2.03578e-72	Naive	Rnase4	2.03578e-72	4.19982e-71	71.6913	Positive
Cluh	0.130253	2.1808e-72	Naive	Rnase4	2.1808e-72	4.49617e-71	71.6614	Positive
Tle3	0.130247	2.21803e-72	Naive	Rnase4	2.21803e-72	4.57006e-71	71.654	Positive
Trib2	0.130133	2.9536e-72	Naive	Rnase4	2.9536e-72	6.08182e-71	71.5296	Positive
Mocs2	0.13011	3.12908e-72	Naive	Rnase4	3.12908e-72	6.43913e-71	71.5046	Positive
Pebp1	0.130107	3.15319e-72	Naive	Rnase4	3.15319e-72	6.48467e-71	71.5013	Positive
Megf8	0.130099	3.21767e-72	Naive	Rnase4	3.21767e-72	6.61313e-71	71.4925	Positive
Cry2	0.13006	3.54221e-72	Naive	Rnase4	3.54221e-72	7.27559e-71	71.4507	Positive
Srp9	0.130011	4.00924e-72	Naive	Rnase4	4.00924e-72	8.22972e-71	71.3969	Positive
Psmb1	0.129983	4.30422e-72	Naive	Rnase4	4.30422e-72	8.82969e-71	71.3661	Positive
Tax1bp3	0.129972	4.42407e-72	Naive	Rnase4	4.42407e-72	9.06991e-71	71.3542	Positive
Dnajb2	0.129967	4.48221e-72	Naive	Rnase4	4.48221e-72	9.18336e-71	71.3485	Positive
Nt5m	0.129937	4.82167e-72	Naive	Rnase4	4.82167e-72	9.8727e-71	71.3168	Positive
Mtch1	0.129918	5.06825e-72	Naive	Rnase4	5.06825e-72	1.03711e-70	71.2951	Positive
Dok4	0.129889	5.4492e-72	Naive	Rnase4	5.4492e-72	1.11437e-70	71.2637	Positive
Tmbim1	0.129871	5.69725e-72	Naive	Rnase4	5.69725e-72	1.16437e-70	71.2443	Positive
Tns2	0.129804	6.73154e-72	Naive	Rnase4	6.73154e-72	1.3749e-70	71.1719	Positive
Lamtor1	0.129729	8.13279e-72	Naive	Rnase4	8.13279e-72	1.66007e-70	71.0898	Positive
Wsb1	0.129695	8.84198e-72	Naive	Rnase4	8.84198e-72	1.80371e-70	71.0535	Positive
Ube2k	0.129657	9.72492e-72	Naive	Rnase4	9.72492e-72	1.98259e-70	71.0121	Positive
Smim19	0.129654	9.80589e-72	Naive	Rnase4	9.80589e-72	1.99786e-70	71.0085	Positive
Rhoq	0.129602	1.11672e-71	Naive	Rnase4	1.11672e-71	2.27381e-70	70.9521	Positive
Dcaf5	0.12959	1.15261e-71	Naive	Rnase4	1.15261e-71	2.34543e-70	70.9383	Positive
Nipal3	0.129557	1.25034e-71	Naive	Rnase4	1.25034e-71	2.54273e-70	70.903	Positive
Nbeal1	0.12953	1.33825e-71	Naive	Rnase4	1.33825e-71	2.71981e-70	70.8735	Positive
Cyp2j12	0.129526	1.3527e-71	Naive	Rnase4	1.3527e-71	2.74747e-70	70.8688	Positive
Rab28	0.129512	1.40024e-71	Naive	Rnase4	1.40024e-71	2.84228e-70	70.8538	Positive
Ttc39b	0.129503	1.43247e-71	Naive	Rnase4	1.43247e-71	2.90592e-70	70.8439	Positive
Fam78b	0.129484	1.4995e-71	Naive	Rnase4	1.4995e-71	3.03813e-70	70.8241	Positive
Synrg	0.129485	1.49872e-71	Naive	Rnase4	1.49872e-71	3.03813e-70	70.8243	Positive
Ost4	0.129466	1.5707e-71	Naive	Rnase4	1.5707e-71	3.18043e-70	70.8039	Positive
Ubl5	0.12946	1.59345e-71	Naive	Rnase4	1.59345e-71	3.22451e-70	70.7977	Positive
Nfkbia	0.129425	1.7399e-71	Naive	Rnase4	1.7399e-71	3.51869e-70	70.7595	Positive
Otud4	0.129357	2.06275e-71	Naive	Rnase4	2.06275e-71	4.16904e-70	70.6856	Positive
Fbxl16	0.129278	2.50899e-71	Naive	Rnase4	2.50899e-71	5.06783e-70	70.6005	Positive
Ccl27a	0.129262	2.61131e-71	Naive	Rnase4	2.61131e-71	5.27126e-70	70.5831	Positive
Fem1b	0.12924	2.76058e-71	Naive	Rnase4	2.76058e-71	5.56914e-70	70.559	Positive
Ubtd1	0.129234	2.80118e-71	Naive	Rnase4	2.80118e-71	5.64758e-70	70.5527	Positive
Cript	0.129127	3.65463e-71	Naive	Rnase4	3.65463e-71	7.36374e-70	70.4372	Positive
Bicd2	0.129114	3.77513e-71	Naive	Rnase4	3.77513e-71	7.60188e-70	70.4231	Positive
Mpped2	0.129086	4.04839e-71	Naive	Rnase4	4.04839e-71	8.14713e-70	70.3927	Positive
Atf4	0.129071	4.20595e-71	Naive	Rnase4	4.20595e-71	8.45902e-70	70.3761	Positive
Ggact	0.129057	4.35693e-71	Naive	Rnase4	4.35693e-71	8.75732e-70	70.3608	Positive
Ide	0.12901	4.89472e-71	Naive	Rnase4	4.89472e-71	9.83225e-70	70.3103	Positive
Adam15	0.128994	5.09451e-71	Naive	Rnase4	5.09451e-71	1.02273e-69	70.2929	Positive
Tnrc6b	0.128962	5.51242e-71	Naive	Rnase4	5.51242e-71	1.10595e-69	70.2587	Positive
Ap1g1	0.128909	6.30292e-71	Naive	Rnase4	6.30292e-71	1.26378e-69	70.2005	Positive
Ahnak2	0.128863	7.06413e-71	Naive	Rnase4	7.06413e-71	1.41554e-69	70.1509	Positive
Dock7	0.128817	7.90943e-71	Naive	Rnase4	7.90943e-71	1.58396e-69	70.1019	Positive
Kif26b	0.128804	8.17006e-71	Naive	Rnase4	8.17006e-71	1.63516e-69	70.0878	Positive
A830018L16Rik	0.128745	9.47184e-71	Naive	Rnase4	9.47184e-71	1.89454e-69	70.0236	Positive
Tmem106b	0.128737	9.6553e-71	Naive	Rnase4	9.6553e-71	1.93006e-69	70.0152	Positive
Pgd	0.12872	1.00687e-70	Naive	Rnase4	1.00687e-70	2.01148e-69	69.997	Positive
Gabbr1	0.128712	1.02714e-70	Naive	Rnase4	1.02714e-70	2.05072e-69	69.9884	Positive
Psenen	0.12871	1.0336e-70	Naive	Rnase4	1.0336e-70	2.06237e-69	69.9856	Positive
Wfs1	0.128709	1.03497e-70	Naive	Rnase4	1.03497e-70	2.06384e-69	69.9851	Positive
Ufc1	0.128681	1.11033e-70	Naive	Rnase4	1.11033e-70	2.21278e-69	69.9545	Positive
Fkbp8	0.128675	1.12715e-70	Naive	Rnase4	1.12715e-70	2.24494e-69	69.948	Positive
Tspyl4	0.128648	1.20499e-70	Naive	Rnase4	1.20499e-70	2.39852e-69	69.919	Positive
2310043M15Rik	0.128639	1.2327e-70	Naive	Rnase4	1.2327e-70	2.45219e-69	69.9091	Positive
Macf1	0.128629	1.26104e-70	Naive	Rnase4	1.26104e-70	2.50705e-69	69.8993	Positive
Rabac1	0.128547	1.54725e-70	Naive	Rnase4	1.54725e-70	3.07419e-69	69.8104	Positive
Ttl	0.128541	1.571e-70	Naive	Rnase4	1.571e-70	3.11948e-69	69.8038	Positive
Psmd1	0.128528	1.62176e-70	Naive	Rnase4	1.62176e-70	3.21834e-69	69.79	Positive
Ctif	0.128514	1.67781e-70	Naive	Rnase4	1.67781e-70	3.32756e-69	69.7753	Positive
Prdx1	0.128461	1.91416e-70	Naive	Rnase4	1.91416e-70	3.79401e-69	69.718	Positive
Kif2a	0.128461	1.91723e-70	Naive	Rnase4	1.91723e-70	3.79781e-69	69.7173	Positive
Cbarp	0.128447	1.98393e-70	Naive	Rnase4	1.98393e-70	3.92756e-69	69.7025	Positive
Faap20	0.128409	2.17762e-70	Naive	Rnase4	2.17762e-70	4.30841e-69	69.662	Positive
Pqlc3	0.128364	2.43756e-70	Naive	Rnase4	2.43756e-70	4.81979e-69	69.613	Positive
Cd2ap	0.128363	2.44162e-70	Naive	Rnase4	2.44162e-70	4.82492e-69	69.6123	Positive
Zbtb4	0.128352	2.5102e-70	Naive	Rnase4	2.5102e-70	4.95745e-69	69.6003	Positive
Eno1	0.128311	2.77598e-70	Naive	Rnase4	2.77598e-70	5.47906e-69	69.5566	Positive
Triap1	0.128308	2.79543e-70	Naive	Rnase4	2.79543e-70	5.51412e-69	69.5536	Positive
Atxn7l3	0.128297	2.87511e-70	Naive	Rnase4	2.87511e-70	5.6679e-69	69.5413	Positive
Txndc17	0.128295	2.89233e-70	Naive	Rnase4	2.89233e-70	5.69844e-69	69.5388	Positive
Sec61g	0.128266	3.10865e-70	Naive	Rnase4	3.10865e-70	6.12094e-69	69.5074	Positive
Zfp644	0.128263	3.12882e-70	Naive	Rnase4	3.12882e-70	6.15698e-69	69.5046	Positive
Tab2	0.128173	3.9093e-70	Naive	Rnase4	3.9093e-70	7.68822e-69	69.4079	Positive
Ccdc91	0.128161	4.03007e-70	Naive	Rnase4	4.03007e-70	7.92098e-69	69.3947	Positive
Arf4	0.12811	4.56498e-70	Naive	Rnase4	4.56498e-70	8.96696e-69	69.3406	Positive
Tmem14c	0.128093	4.76269e-70	Naive	Rnase4	4.76269e-70	9.34973e-69	69.3221	Positive
Ube2w	0.128087	4.83008e-70	Naive	Rnase4	4.83008e-70	9.47636e-69	69.316	Positive
Tgfb1i1	0.128045	5.35852e-70	Naive	Rnase4	5.35852e-70	1.05068e-68	69.271	Positive
Rab14	0.128008	5.88046e-70	Naive	Rnase4	5.88046e-70	1.15234e-68	69.2306	Positive
Ap2s1	0.127992	6.11744e-70	Naive	Rnase4	6.11744e-70	1.19806e-68	69.2134	Positive
Gpr26	0.127977	6.35134e-70	Naive	Rnase4	6.35134e-70	1.24313e-68	69.1971	Positive
Stat2	0.127976	6.36461e-70	Naive	Rnase4	6.36461e-70	1.24498e-68	69.1962	Positive
Uqcr11	0.127944	6.87493e-70	Naive	Rnase4	6.87493e-70	1.34401e-68	69.1627	Positive
Zcchc18	0.127882	8.02995e-70	Naive	Rnase4	8.02995e-70	1.56887e-68	69.0953	Positive
Gga2	0.127876	8.13186e-70	Naive	Rnase4	8.13186e-70	1.58784e-68	69.0898	Positive
Srp54b	0.127851	8.6601e-70	Naive	Rnase4	8.6601e-70	1.68998e-68	69.0625	Positive
Arl2	0.12783	9.10873e-70	Naive	Rnase4	9.10873e-70	1.77647e-68	69.0405	Positive
Prune2	0.127817	9.42392e-70	Naive	Rnase4	9.42392e-70	1.83685e-68	69.0258	Positive
Wfdc2	-0.127775	1.04367e-69	Naive	Rnase4	1.04367e-69	2.03305e-68	68.9814	Negative
Usp5	0.12776	1.08401e-69	Naive	Rnase4	1.08401e-69	2.11038e-68	68.965	Positive
Tsnax	0.12771	1.22449e-69	Naive	Rnase4	1.22449e-69	2.38245e-68	68.912	Positive
Ptp4a1	0.127707	1.23359e-69	Naive	Rnase4	1.23359e-69	2.39874e-68	68.9088	Positive
Pcdh17	0.127677	1.33055e-69	Naive	Rnase4	1.33055e-69	2.58575e-68	68.876	Positive
Erp29	0.127603	1.59448e-69	Naive	Rnase4	1.59448e-69	3.09684e-68	68.7974	Positive
Ids	0.12759	1.64556e-69	Naive	Rnase4	1.64556e-69	3.19415e-68	68.7837	Positive
Ubap2	0.127578	1.69542e-69	Naive	Rnase4	1.69542e-69	3.289e-68	68.7707	Positive
Kbtbd2	0.127564	1.75622e-69	Naive	Rnase4	1.75622e-69	3.40493e-68	68.7554	Positive
Rangap1	0.127508	2.0173e-69	Naive	Rnase4	2.0173e-69	3.9088e-68	68.6952	Positive
Kank2	0.127477	2.17694e-69	Naive	Rnase4	2.17694e-69	4.21563e-68	68.6622	Positive
Fbxo45	0.127467	2.22725e-69	Naive	Rnase4	2.22725e-69	4.31052e-68	68.6522	Positive
Mrps21	0.127442	2.37413e-69	Naive	Rnase4	2.37413e-69	4.59209e-68	68.6245	Positive
Git2	0.127415	2.53394e-69	Naive	Rnase4	2.53394e-69	4.89831e-68	68.5962	Positive
Srsf7	0.127381	2.75341e-69	Naive	Rnase4	2.75341e-69	5.31943e-68	68.5601	Positive
Faim2	0.127381	2.75595e-69	Naive	Rnase4	2.75595e-69	5.32121e-68	68.5597	Positive
Inpp5k	0.127344	3.01984e-69	Naive	Rnase4	3.01984e-69	5.8273e-68	68.52	Positive
Uhrf2	0.127315	3.24108e-69	Naive	Rnase4	3.24108e-69	6.25054e-68	68.4893	Positive
Plekhh1	0.127278	3.5506e-69	Naive	Rnase4	3.5506e-69	6.84345e-68	68.4497	Positive
Rnf41	0.127272	3.59711e-69	Naive	Rnase4	3.59711e-69	6.92903e-68	68.444	Positive
Eif2s2	0.127267	3.64227e-69	Naive	Rnase4	3.64227e-69	7.01189e-68	68.4386	Positive
Eif5a	0.127263	3.67944e-69	Naive	Rnase4	3.67944e-69	7.07931e-68	68.4342	Positive
Nudt11	0.127263	3.68218e-69	Naive	Rnase4	3.68218e-69	7.08043e-68	68.4339	Positive
Nrd1	0.127177	4.54792e-69	Naive	Rnase4	4.54792e-69	8.74005e-68	68.3422	Positive
Gpr173	0.127111	5.35217e-69	Naive	Rnase4	5.35217e-69	1.02796e-67	68.2715	Positive
Pclo	0.12709	5.6331e-69	Naive	Rnase4	5.6331e-69	1.08129e-67	68.2493	Positive
Prkag2	0.127079	5.78168e-69	Naive	Rnase4	5.78168e-69	1.10916e-67	68.2379	Positive
Svip	0.127073	5.86838e-69	Naive	Rnase4	5.86838e-69	1.12513e-67	68.2315	Positive
Cnot6	0.127014	6.77804e-69	Naive	Rnase4	6.77804e-69	1.29878e-67	68.1689	Positive
Elf1	0.127005	6.92689e-69	Naive	Rnase4	6.92689e-69	1.32653e-67	68.1595	Positive
Dazap2	0.127002	6.9759e-69	Naive	Rnase4	6.9759e-69	1.33514e-67	68.1564	Positive
Rtp4	0.126962	7.70453e-69	Naive	Rnase4	7.70453e-69	1.47373e-67	68.1133	Positive
Ndrg2	0.126938	8.16534e-69	Naive	Rnase4	8.16534e-69	1.56097e-67	68.088	Positive
Ptpn9	0.12693	8.33546e-69	Naive	Rnase4	8.33546e-69	1.59256e-67	68.0791	Positive
Asl	0.126929	8.34074e-69	Naive	Rnase4	8.34074e-69	1.59264e-67	68.0788	Positive
Lsm14b	0.126928	8.3738e-69	Naive	Rnase4	8.3738e-69	1.59803e-67	68.0771	Positive
Polr2f	0.126913	8.6845e-69	Naive	Rnase4	8.6845e-69	1.65636e-67	68.0613	Positive
Tpbgl	-0.126906	8.82988e-69	Naive	Rnase4	8.82988e-69	1.68311e-67	68.054	Negative
Pdcd5	0.126866	9.7364e-69	Naive	Rnase4	9.7364e-69	1.85483e-67	68.0116	Positive
Uba3	0.126864	9.78401e-69	Naive	Rnase4	9.78401e-69	1.86282e-67	68.0095	Positive
Fbxo21	0.126859	9.91633e-69	Naive	Rnase4	9.91633e-69	1.88692e-67	68.0036	Positive
Rps28	0.126847	1.02157e-68	Naive	Rnase4	1.02157e-68	1.94276e-67	67.9907	Positive
Smim7	0.12678	1.20263e-68	Naive	Rnase4	1.20263e-68	2.28576e-67	67.9199	Positive
Stk11ip	0.126772	1.22526e-68	Naive	Rnase4	1.22526e-68	2.32743e-67	67.9118	Positive
Rsl24d1	0.126755	1.27972e-68	Naive	Rnase4	1.27972e-68	2.42947e-67	67.8929	Positive
Mrpl18	0.126719	1.39508e-68	Naive	Rnase4	1.39508e-68	2.64694e-67	67.8554	Positive
Med28	0.126696	1.47749e-68	Naive	Rnase4	1.47749e-68	2.80169e-67	67.8305	Positive
Ndufa4	0.12665	1.65144e-68	Naive	Rnase4	1.65144e-68	3.12973e-67	67.7821	Positive
Pithd1	0.126643	1.68137e-68	Naive	Rnase4	1.68137e-68	3.18461e-67	67.7743	Positive
Ptov1	0.126631	1.73262e-68	Naive	Rnase4	1.73262e-68	3.2798e-67	67.7613	Positive
Pde2a	0.126567	2.02565e-68	Naive	Rnase4	2.02565e-68	3.83229e-67	67.6934	Positive
Polr2i	0.126522	2.25935e-68	Naive	Rnase4	2.25935e-68	4.27195e-67	67.646	Positive
Lasp1	0.126518	2.28361e-68	Naive	Rnase4	2.28361e-68	4.3139e-67	67.6414	Positive
Fam20b	0.126517	2.28416e-68	Naive	Rnase4	2.28416e-68	4.3139e-67	67.6413	Positive
Fos	0.126503	2.36321e-68	Naive	Rnase4	2.36321e-68	4.46063e-67	67.6265	Positive
Dhx36	0.126491	2.43397e-68	Naive	Rnase4	2.43397e-68	4.59154e-67	67.6137	Positive
Yy1	0.126461	2.62208e-68	Naive	Rnase4	2.62208e-68	4.94356e-67	67.5814	Positive
Bptf	0.126444	2.73529e-68	Naive	Rnase4	2.73529e-68	5.15406e-67	67.563	Positive
Lamtor5	0.126437	2.77645e-68	Naive	Rnase4	2.77645e-68	5.22861e-67	67.5565	Positive
Fam8a1	0.126408	2.9809e-68	Naive	Rnase4	2.9809e-68	5.61041e-67	67.5257	Positive
Tmem256	0.12639	3.11963e-68	Naive	Rnase4	3.11963e-68	5.86815e-67	67.5059	Positive
Ubxn6	0.126384	3.16384e-68	Naive	Rnase4	3.16384e-68	5.94791e-67	67.4998	Positive
Tspan8	0.126382	3.17816e-68	Naive	Rnase4	3.17816e-68	5.97141e-67	67.4978	Positive
Atp13a3	0.126357	3.37847e-68	Naive	Rnase4	3.37847e-68	6.34414e-67	67.4713	Positive
Sox11	0.126345	3.47882e-68	Naive	Rnase4	3.47882e-68	6.52885e-67	67.4586	Positive
St13	0.126289	3.98818e-68	Naive	Rnase4	3.98818e-68	7.48051e-67	67.3992	Positive
Cdipt	0.126286	4.02082e-68	Naive	Rnase4	4.02082e-68	7.53743e-67	67.3957	Positive
Ptpn12	0.126251	4.36885e-68	Naive	Rnase4	4.36885e-68	8.18518e-67	67.3596	Positive
Serpinb6a	0.126214	4.79086e-68	Naive	Rnase4	4.79086e-68	8.97072e-67	67.3196	Positive
Spred1	0.126168	5.3543e-68	Naive	Rnase4	5.3543e-68	1.002e-66	67.2713	Positive
Nbr1	0.126166	5.37703e-68	Naive	Rnase4	5.37703e-68	1.00568e-66	67.2695	Positive
Itk	0.126149	5.61122e-68	Naive	Rnase4	5.61122e-68	1.04889e-66	67.2509	Positive
Cbx3	0.126123	5.96732e-68	Naive	Rnase4	5.96732e-68	1.11482e-66	67.2242	Positive
Asphd2	0.126116	6.08193e-68	Naive	Rnase4	6.08193e-68	1.13558e-66	67.216	Positive
Zc2hc1a	0.126029	7.50302e-68	Naive	Rnase4	7.50302e-68	1.40012e-66	67.1248	Positive
Arl5a	0.125987	8.31924e-68	Naive	Rnase4	8.31924e-68	1.55156e-66	67.0799	Positive
Tm9sf3	0.125985	8.35723e-68	Naive	Rnase4	8.35723e-68	1.55775e-66	67.0779	Positive
Atl1	0.125977	8.52154e-68	Naive	Rnase4	8.52154e-68	1.58748e-66	67.0695	Positive
Galnt9	0.125972	8.62639e-68	Naive	Rnase4	8.62639e-68	1.6061e-66	67.0642	Positive
Camk2n2	0.12595	9.08446e-68	Naive	Rnase4	9.08446e-68	1.69043e-66	67.0417	Positive
Mmp24	0.125944	9.2242e-68	Naive	Rnase4	9.2242e-68	1.71546e-66	67.0351	Positive
1810037I17Rik	0.125878	1.08234e-67	Naive	Rnase4	1.08234e-67	2.01172e-66	66.9656	Positive
Map9	0.125878	1.08407e-67	Naive	Rnase4	1.08407e-67	2.01381e-66	66.9649	Positive
Sumo1	0.125857	1.13901e-67	Naive	Rnase4	1.13901e-67	2.11468e-66	66.9435	Positive
Tstd1	0.125851	1.15753e-67	Naive	Rnase4	1.15753e-67	2.14662e-66	66.9365	Positive
Hsp90ab1	0.125851	1.1575e-67	Naive	Rnase4	1.1575e-67	2.14662e-66	66.9365	Positive
Abr	0.125827	1.22487e-67	Naive	Rnase4	1.22487e-67	2.27022e-66	66.9119	Positive
Tcf20	0.125825	1.23168e-67	Naive	Rnase4	1.23168e-67	2.28156e-66	66.9095	Positive
Pum2	0.125811	1.27471e-67	Naive	Rnase4	1.27471e-67	2.35993e-66	66.8946	Positive
Uqcc3	0.12581	1.27773e-67	Naive	Rnase4	1.27773e-67	2.3642e-66	66.8936	Positive
Neat1	0.12581	1.27862e-67	Naive	Rnase4	1.27862e-67	2.36451e-66	66.8933	Positive
Pou6f1	0.125804	1.2976e-67	Naive	Rnase4	1.2976e-67	2.39825e-66	66.8869	Positive
Camsap2	0.125803	1.30047e-67	Naive	Rnase4	1.30047e-67	2.4022e-66	66.8859	Positive
Bcl2l1	0.125745	1.49465e-67	Naive	Rnase4	1.49465e-67	2.75934e-66	66.8255	Positive
Clip2	0.125709	1.63413e-67	Naive	Rnase4	1.63413e-67	3.01515e-66	66.7867	Positive
Ice1	0.125666	1.81225e-67	Naive	Rnase4	1.81225e-67	3.34192e-66	66.7418	Positive
Man2c1	0.12565	1.88499e-67	Naive	Rnase4	1.88499e-67	3.47412e-66	66.7247	Positive
Rcbtb1	0.125622	2.01568e-67	Naive	Rnase4	2.01568e-67	3.7129e-66	66.6956	Positive
Golga4	0.125614	2.05615e-67	Naive	Rnase4	2.05615e-67	3.78531e-66	66.6869	Positive
Zfp664	0.125598	2.13675e-67	Naive	Rnase4	2.13675e-67	3.9315e-66	66.6702	Positive
Tnrc6c	0.125563	2.32789e-67	Naive	Rnase4	2.32789e-67	4.28079e-66	66.633	Positive
Ctns	0.125561	2.33433e-67	Naive	Rnase4	2.33433e-67	4.29023e-66	66.6318	Positive
Ppp2r2a	0.125548	2.41113e-67	Naive	Rnase4	2.41113e-67	4.4289e-66	66.6178	Positive
Socs5	0.125545	2.42618e-67	Naive	Rnase4	2.42618e-67	4.45405e-66	66.6151	Positive
Coa5	0.125522	2.56905e-67	Naive	Rnase4	2.56905e-67	4.71371e-66	66.5902	Positive
Kxd1	0.12552	2.57945e-67	Naive	Rnase4	2.57945e-67	4.73014e-66	66.5885	Positive
Ece2	0.125509	2.64863e-67	Naive	Rnase4	2.64863e-67	4.8543e-66	66.577	Positive
Slc24a2	-0.125502	2.6938e-67	Naive	Rnase4	2.6938e-67	4.93432e-66	66.5696	Negative
Mrps26	0.125456	3.00944e-67	Naive	Rnase4	3.00944e-67	5.50942e-66	66.5215	Positive
Pank3	0.125451	3.04799e-67	Naive	Rnase4	3.04799e-67	5.57689e-66	66.516	Positive
Uqcc2	0.125354	3.85929e-67	Naive	Rnase4	3.85929e-67	7.05739e-66	66.4135	Positive
Tmem141	0.125328	4.1028e-67	Naive	Rnase4	4.1028e-67	7.49851e-66	66.3869	Positive
Gpd2	0.125233	5.1712e-67	Naive	Rnase4	5.1712e-67	9.44593e-66	66.2864	Positive
Pcp4l1	0.125224	5.27639e-67	Naive	Rnase4	5.27639e-67	9.63271e-66	66.2777	Positive
Socs4	0.125211	5.44209e-67	Naive	Rnase4	5.44209e-67	9.92969e-66	66.2642	Positive
Tbc1d14	0.125187	5.76984e-67	Naive	Rnase4	5.76984e-67	1.05219e-65	66.2388	Positive
Nwd2	0.125183	5.82397e-67	Naive	Rnase4	5.82397e-67	1.06147e-65	66.2348	Positive
2210016L21Rik	0.12518	5.87634e-67	Naive	Rnase4	5.87634e-67	1.07042e-65	66.2309	Positive
Wdr6	0.125141	6.44967e-67	Naive	Rnase4	6.44967e-67	1.1742e-65	66.1905	Positive
Ssr3	0.125089	7.31563e-67	Naive	Rnase4	7.31563e-67	1.33112e-65	66.1357	Positive
Gpr27	0.125078	7.51157e-67	Naive	Rnase4	7.51157e-67	1.36602e-65	66.1243	Positive
Tpr	0.125017	8.70503e-67	Naive	Rnase4	8.70503e-67	1.58218e-65	66.0602	Positive
Pds5b	0.125014	8.773e-67	Naive	Rnase4	8.773e-67	1.59365e-65	66.0569	Positive
Pnp	0.125005	8.96575e-67	Naive	Rnase4	8.96575e-67	1.62776e-65	66.0474	Positive
Ghitm	0.124963	9.89799e-67	Naive	Rnase4	9.89799e-67	1.79602e-65	66.0045	Positive
Sdk1	0.124962	9.93071e-67	Naive	Rnase4	9.93071e-67	1.80096e-65	66.003	Positive
Mxd4	0.124944	1.03733e-66	Naive	Rnase4	1.03733e-66	1.88019e-65	65.9841	Positive
5031425E22Rik	0.124822	1.39152e-66	Naive	Rnase4	1.39152e-66	2.52078e-65	65.8565	Positive
Gpbp1	0.124793	1.49074e-66	Naive	Rnase4	1.49074e-66	2.69903e-65	65.8266	Positive
Casc3	0.124777	1.54971e-66	Naive	Rnase4	1.54971e-66	2.80425e-65	65.8097	Positive
Ppp3r1	0.124762	1.60831e-66	Naive	Rnase4	1.60831e-66	2.90869e-65	65.7936	Positive
Nrbf2	0.124721	1.77407e-66	Naive	Rnase4	1.77407e-66	3.20671e-65	65.751	Positive
Thrap3	0.124692	1.90206e-66	Naive	Rnase4	1.90206e-66	3.43616e-65	65.7208	Positive
Elf2	0.124636	2.17754e-66	Naive	Rnase4	2.17754e-66	3.93166e-65	65.662	Positive
Limd2	0.124632	2.20052e-66	Naive	Rnase4	2.20052e-66	3.97097e-65	65.6575	Positive
Nufip2	0.124626	2.23254e-66	Naive	Rnase4	2.23254e-66	4.02654e-65	65.6512	Positive
Ski	0.124619	2.26614e-66	Naive	Rnase4	2.26614e-66	4.08489e-65	65.6447	Positive
Ankra2	0.124572	2.53764e-66	Naive	Rnase4	2.53764e-66	4.57179e-65	65.5956	Positive
Chmp4b	0.12457	2.54889e-66	Naive	Rnase4	2.54889e-66	4.58954e-65	65.5936	Positive
Atf3	0.124542	2.7259e-66	Naive	Rnase4	2.7259e-66	4.90557e-65	65.5645	Positive
Got2	0.124488	3.10426e-66	Naive	Rnase4	3.10426e-66	5.58343e-65	65.508	Positive
Krtcap2	0.124474	3.21013e-66	Naive	Rnase4	3.21013e-66	5.77067e-65	65.4935	Positive
Capza1	0.124416	3.69521e-66	Naive	Rnase4	3.69521e-66	6.63904e-65	65.4324	Positive
Anp32e	0.124402	3.82114e-66	Naive	Rnase4	3.82114e-66	6.86155e-65	65.4178	Positive
Gria1	0.124396	3.87715e-66	Naive	Rnase4	3.87715e-66	6.95831e-65	65.4115	Positive
Prrt1	0.124336	4.47299e-66	Naive	Rnase4	4.47299e-66	8.02329e-65	65.3494	Positive
Mcam	-0.124334	4.49701e-66	Naive	Rnase4	4.49701e-66	8.06198e-65	65.3471	Negative
Npc2	0.124233	5.72417e-66	Naive	Rnase4	5.72417e-66	1.02563e-64	65.2423	Positive
Mrpl48	0.124228	5.79617e-66	Naive	Rnase4	5.79617e-66	1.03797e-64	65.2369	Positive
Kcnip3	0.124204	6.13125e-66	Naive	Rnase4	6.13125e-66	1.09738e-64	65.2125	Positive
Kansl2	0.124186	6.40084e-66	Naive	Rnase4	6.40084e-66	1.145e-64	65.1938	Positive
Rsrc2	0.124167	6.70385e-66	Naive	Rnase4	6.70385e-66	1.19855e-64	65.1737	Positive
Klhl24	0.124166	6.71947e-66	Naive	Rnase4	6.71947e-66	1.20069e-64	65.1727	Positive
Map2k7	0.124129	7.33901e-66	Naive	Rnase4	7.33901e-66	1.31069e-64	65.1344	Positive
Trafd1	0.124102	7.83548e-66	Naive	Rnase4	7.83548e-66	1.39859e-64	65.1059	Positive
Mgat4b	0.124096	7.9481e-66	Naive	Rnase4	7.9481e-66	1.41792e-64	65.0997	Positive
Tmed2	0.124064	8.58401e-66	Naive	Rnase4	8.58401e-66	1.53053e-64	65.0663	Positive
Ahsa2	0.123994	1.01357e-65	Naive	Rnase4	1.01357e-65	1.80623e-64	64.9941	Positive
Baz2a	0.123982	1.04276e-65	Naive	Rnase4	1.04276e-65	1.85724e-64	64.9818	Positive
Cdc26	0.123976	1.05818e-65	Naive	Rnase4	1.05818e-65	1.88368e-64	64.9754	Positive
Gmcl1	0.123966	1.08425e-65	Naive	Rnase4	1.08425e-65	1.92903e-64	64.9649	Positive
Fam13c	0.123959	1.10167e-65	Naive	Rnase4	1.10167e-65	1.95896e-64	64.958	Positive
Stard3nl	0.123953	1.1202e-65	Naive	Rnase4	1.1202e-65	1.99084e-64	64.9507	Positive
Syncrip	0.123952	1.12242e-65	Naive	Rnase4	1.12242e-65	1.99371e-64	64.9498	Positive
Fam57b	0.123944	1.14234e-65	Naive	Rnase4	1.14234e-65	2.02799e-64	64.9422	Positive
Kat7	0.123909	1.24393e-65	Naive	Rnase4	1.24393e-65	2.20715e-64	64.9052	Positive
Wdr37	0.123908	1.24493e-65	Naive	Rnase4	1.24493e-65	2.20774e-64	64.9049	Positive
Necap1	0.12385	1.43063e-65	Naive	Rnase4	1.43063e-65	2.53568e-64	64.8445	Positive
Smarca5	0.123834	1.48618e-65	Naive	Rnase4	1.48618e-65	2.63273e-64	64.8279	Positive
Sugt1	0.123831	1.4958e-65	Naive	Rnase4	1.4958e-65	2.64833e-64	64.8251	Positive
Gabrg3	0.12378	1.69256e-65	Naive	Rnase4	1.69256e-65	2.99508e-64	64.7715	Positive
Tmem178b	0.123766	1.75073e-65	Naive	Rnase4	1.75073e-65	3.09635e-64	64.7568	Positive
Eif4e	0.12374	1.86228e-65	Naive	Rnase4	1.86228e-65	3.29187e-64	64.73	Positive
Fbxo9	0.123655	2.27866e-65	Naive	Rnase4	2.27866e-65	4.02572e-64	64.6423	Positive
Golga2	0.123603	2.58021e-65	Naive	Rnase4	2.58021e-65	4.55601e-64	64.5883	Positive
Cmpk1	0.123575	2.75728e-65	Naive	Rnase4	2.75728e-65	4.86606e-64	64.5595	Positive
Lrrc8a	0.123535	3.0351e-65	Naive	Rnase4	3.0351e-65	5.35348e-64	64.5178	Positive
Nars	0.123507	3.24169e-65	Naive	Rnase4	3.24169e-65	5.71481e-64	64.4892	Positive
Limd1	0.123497	3.32277e-65	Naive	Rnase4	3.32277e-65	5.8546e-64	64.4785	Positive
Slc7a3	0.123478	3.47088e-65	Naive	Rnase4	3.47088e-65	6.11229e-64	64.4596	Positive
Agrp	0.123446	3.74798e-65	Naive	Rnase4	3.74798e-65	6.59672e-64	64.4262	Positive
Sh3pxd2a	0.123396	4.21925e-65	Naive	Rnase4	4.21925e-65	7.42221e-64	64.3748	Positive
Car10	-0.123386	4.32343e-65	Naive	Rnase4	4.32343e-65	7.60142e-64	64.3642	Negative
Psd	0.123383	4.35237e-65	Naive	Rnase4	4.35237e-65	7.6482e-64	64.3613	Positive
Crebl2	0.123364	4.55577e-65	Naive	Rnase4	4.55577e-65	8.00135e-64	64.3414	Positive
Clec2l	0.123347	4.74253e-65	Naive	Rnase4	4.74253e-65	8.32491e-64	64.324	Positive
Cdc73	0.123336	4.87478e-65	Naive	Rnase4	4.87478e-65	8.55247e-64	64.312	Positive
Pcif1	0.123308	5.20815e-65	Naive	Rnase4	5.20815e-65	9.13247e-64	64.2833	Positive
Ndufc1	0.123244	6.05513e-65	Naive	Rnase4	6.05513e-65	1.0612e-63	64.2179	Positive
Rcan1	0.123178	7.08827e-65	Naive	Rnase4	7.08827e-65	1.2416e-63	64.1495	Positive
Kctd2	0.123092	8.6983e-65	Naive	Rnase4	8.6983e-65	1.52281e-63	64.0606	Positive
Vps41	0.123074	9.08063e-65	Naive	Rnase4	9.08063e-65	1.58889e-63	64.0419	Positive
Ubl3	0.123072	9.12045e-65	Naive	Rnase4	9.12045e-65	1.59501e-63	64.04	Positive
Mbnl1	0.123068	9.19775e-65	Naive	Rnase4	9.19775e-65	1.60767e-63	64.0363	Positive
Rab18	0.123037	9.90106e-65	Naive	Rnase4	9.90106e-65	1.72968e-63	64.0043	Positive
Gtf2h5	0.123032	1.00254e-64	Naive	Rnase4	1.00254e-64	1.75047e-63	63.9989	Positive
Dctn1	0.123024	1.02122e-64	Naive	Rnase4	1.02122e-64	1.78215e-63	63.9909	Positive
Hipk1	0.123003	1.07296e-64	Naive	Rnase4	1.07296e-64	1.87144e-63	63.9694	Positive
Khdrbs3	0.122982	1.1296e-64	Naive	Rnase4	1.1296e-64	1.96918e-63	63.9471	Positive
Ipo8	0.122944	1.23476e-64	Naive	Rnase4	1.23476e-64	2.15136e-63	63.9084	Positive
Ndst3	0.122927	1.28745e-64	Naive	Rnase4	1.28745e-64	2.24199e-63	63.8903	Positive
Gab1	0.122876	1.45008e-64	Naive	Rnase4	1.45008e-64	2.52385e-63	63.8386	Positive
Ppm1k	0.122872	1.46435e-64	Naive	Rnase4	1.46435e-64	2.54733e-63	63.8344	Positive
Nsd1	0.122852	1.53491e-64	Naive	Rnase4	1.53491e-64	2.66867e-63	63.8139	Positive
Vbp1	0.122827	1.62845e-64	Naive	Rnase4	1.62845e-64	2.82979e-63	63.7882	Positive
Ube2r2	0.122809	1.7018e-64	Naive	Rnase4	1.7018e-64	2.95569e-63	63.7691	Positive
Grina	0.122785	1.79974e-64	Naive	Rnase4	1.79974e-64	3.12415e-63	63.7448	Positive
Cox6b1	0.122759	1.91308e-64	Naive	Rnase4	1.91308e-64	3.31913e-63	63.7183	Positive
Usp31	0.122756	1.92622e-64	Naive	Rnase4	1.92622e-64	3.34017e-63	63.7153	Positive
Rbm27	0.122741	1.99863e-64	Naive	Rnase4	1.99863e-64	3.4639e-63	63.6993	Positive
Eif3c	0.122735	2.02858e-64	Naive	Rnase4	2.02858e-64	3.51395e-63	63.6928	Positive
Gm11549	-0.122713	2.13414e-64	Naive	Rnase4	2.13414e-64	3.69487e-63	63.6708	Negative
Max	0.122708	2.15961e-64	Naive	Rnase4	2.15961e-64	3.73699e-63	63.6656	Positive
Tspan7	0.122706	2.16815e-64	Naive	Rnase4	2.16815e-64	3.74979e-63	63.6639	Positive
Sult4a1	0.122706	2.17039e-64	Naive	Rnase4	2.17039e-64	3.75169e-63	63.6635	Positive
Mafg	0.1227	2.20311e-64	Naive	Rnase4	2.20311e-64	3.80625e-63	63.657	Positive
Ndufb4	0.122697	2.21438e-64	Naive	Rnase4	2.21438e-64	3.82371e-63	63.6547	Positive
Rbms2	0.122693	2.23995e-64	Naive	Rnase4	2.23995e-64	3.86582e-63	63.6498	Positive
Rnf182	0.12269	2.2551e-64	Naive	Rnase4	2.2551e-64	3.88993e-63	63.6468	Positive
Pfdn2	0.122585	2.88636e-64	Naive	Rnase4	2.88636e-64	4.97621e-63	63.5396	Positive
Rbms3	0.122541	3.20755e-64	Naive	Rnase4	3.20755e-64	5.52704e-63	63.4938	Positive
Sptbn1	0.12251	3.45225e-64	Naive	Rnase4	3.45225e-64	5.94557e-63	63.4619	Positive
Tubb4b	0.122509	3.45603e-64	Naive	Rnase4	3.45603e-64	5.94897e-63	63.4614	Positive
Zdhhc3	0.122484	3.66308e-64	Naive	Rnase4	3.66308e-64	6.30207e-63	63.4362	Positive
Atg12	0.12247	3.7923e-64	Naive	Rnase4	3.7923e-64	6.52097e-63	63.4211	Positive
Cckar	-0.122448	3.99367e-64	Naive	Rnase4	3.99367e-64	6.86364e-63	63.3986	Negative
Fkbp1a	0.12242	4.26453e-64	Naive	Rnase4	4.26453e-64	7.32532e-63	63.3701	Positive
Acot11	0.122414	4.32592e-64	Naive	Rnase4	4.32592e-64	7.42688e-63	63.3639	Positive
Sh3gl3	0.122402	4.44912e-64	Naive	Rnase4	4.44912e-64	7.6344e-63	63.3517	Positive
Tollip	0.122395	4.52674e-64	Naive	Rnase4	4.52674e-64	7.76354e-63	63.3442	Positive
Rchy1	0.12238	4.68733e-64	Naive	Rnase4	4.68733e-64	8.03476e-63	63.3291	Positive
Higd2a	0.122339	5.1605e-64	Naive	Rnase4	5.1605e-64	8.84123e-63	63.2873	Positive
Samd4b	0.122331	5.25606e-64	Naive	Rnase4	5.25606e-64	9.00024e-63	63.2793	Positive
Shd	0.122309	5.54813e-64	Naive	Rnase4	5.54813e-64	9.49543e-63	63.2559	Positive
Pabpc1	0.12227	6.0821e-64	Naive	Rnase4	6.0821e-64	1.04039e-62	63.2159	Positive
Arl8b	0.122246	6.42717e-64	Naive	Rnase4	6.42717e-64	1.09884e-62	63.192	Positive
Btbd2	0.122244	6.46218e-64	Naive	Rnase4	6.46218e-64	1.10425e-62	63.1896	Positive
Katnal1	0.122203	7.11569e-64	Naive	Rnase4	7.11569e-64	1.21529e-62	63.1478	Positive
Btf3	0.122183	7.45744e-64	Naive	Rnase4	7.45744e-64	1.273e-62	63.1274	Positive
Samsn1	0.122168	7.71673e-64	Naive	Rnase4	7.71673e-64	1.31657e-62	63.1126	Positive
Smurf1	0.122144	8.16973e-64	Naive	Rnase4	8.16973e-64	1.39314e-62	63.0878	Positive
Abhd2	0.122134	8.37392e-64	Naive	Rnase4	8.37392e-64	1.42722e-62	63.0771	Positive
Dnal4	0.122132	8.4188e-64	Naive	Rnase4	8.4188e-64	1.43412e-62	63.0747	Positive
Zfp451	0.122131	8.43296e-64	Naive	Rnase4	8.43296e-64	1.43579e-62	63.074	Positive
Dnm1	0.122127	8.51031e-64	Naive	Rnase4	8.51031e-64	1.44821e-62	63.0701	Positive
Tgfb1	0.122111	8.83785e-64	Naive	Rnase4	8.83785e-64	1.50317e-62	63.0537	Positive
Smdt1	0.122073	9.66616e-64	Naive	Rnase4	9.66616e-64	1.6432e-62	63.0147	Positive
Zbtb11os1	0.122042	1.03938e-63	Naive	Rnase4	1.03938e-63	1.76598e-62	62.9832	Positive
Kctd9	0.122037	1.0504e-63	Naive	Rnase4	1.0504e-63	1.78379e-62	62.9786	Positive
Tusc3	0.121943	1.31013e-63	Naive	Rnase4	1.31013e-63	2.2237e-62	62.8827	Positive
Rit1	0.121941	1.31811e-63	Naive	Rnase4	1.31811e-63	2.2361e-62	62.88	Positive
Saraf	0.121929	1.35664e-63	Naive	Rnase4	1.35664e-63	2.30027e-62	62.8675	Positive
Ate1	0.121915	1.39931e-63	Naive	Rnase4	1.39931e-63	2.37139e-62	62.8541	Positive
Nhp2	0.121882	1.51523e-63	Naive	Rnase4	1.51523e-63	2.56652e-62	62.8195	Positive
Dlg4	0.121843	1.66006e-63	Naive	Rnase4	1.66006e-63	2.81037e-62	62.7799	Positive
Clcn3	0.121831	1.7084e-63	Naive	Rnase4	1.7084e-63	2.89072e-62	62.7674	Positive
Man1c1	0.121746	2.08337e-63	Naive	Rnase4	2.08337e-63	3.52338e-62	62.6812	Positive
Ewsr1	0.121724	2.19398e-63	Naive	Rnase4	2.19398e-63	3.70853e-62	62.6588	Positive
Tcta	0.121717	2.23203e-63	Naive	Rnase4	2.23203e-63	3.77092e-62	62.6513	Positive
Nelfb	0.121679	2.43507e-63	Naive	Rnase4	2.43507e-63	4.11183e-62	62.6135	Positive
Ndufa1	0.12164	2.67234e-63	Naive	Rnase4	2.67234e-63	4.51016e-62	62.5731	Positive
Ubr2	0.121637	2.68706e-63	Naive	Rnase4	2.68706e-63	4.53268e-62	62.5707	Positive
Scp2	0.121608	2.87952e-63	Naive	Rnase4	2.87952e-63	4.85483e-62	62.5407	Positive
Tmem30b	0.121577	3.09623e-63	Naive	Rnase4	3.09623e-63	5.21752e-62	62.5092	Positive
Arfgef1	0.121574	3.11743e-63	Naive	Rnase4	3.11743e-63	5.25055e-62	62.5062	Positive
Nr2c2ap	0.121562	3.20908e-63	Naive	Rnase4	3.20908e-63	5.40215e-62	62.4936	Positive
Ddit3	0.121545	3.33621e-63	Naive	Rnase4	3.33621e-63	5.61328e-62	62.4767	Positive
Pam	0.121528	3.47082e-63	Naive	Rnase4	3.47082e-63	5.83677e-62	62.4596	Positive
Casp9	0.121428	4.38644e-63	Naive	Rnase4	4.38644e-63	7.37276e-62	62.3579	Positive
Insig2	0.121422	4.45034e-63	Naive	Rnase4	4.45034e-63	7.47634e-62	62.3516	Positive
Nav3	0.121414	4.53439e-63	Naive	Rnase4	4.53439e-63	7.61364e-62	62.3435	Positive
Rmnd5a	0.121384	4.86215e-63	Naive	Rnase4	4.86215e-63	8.15981e-62	62.3132	Positive
Sh3yl1	0.121377	4.94148e-63	Naive	Rnase4	4.94148e-63	8.28872e-62	62.3061	Positive
Slc7a6	0.121372	5.00273e-63	Naive	Rnase4	5.00273e-63	8.38717e-62	62.3008	Positive
Cnih3	0.121365	5.08616e-63	Naive	Rnase4	5.08616e-63	8.52269e-62	62.2936	Positive
Vdac1	0.121331	5.50948e-63	Naive	Rnase4	5.50948e-63	9.22733e-62	62.2589	Positive
Kcnd3	-0.121307	5.82747e-63	Naive	Rnase4	5.82747e-63	9.75493e-62	62.2345	Negative
Syngr3	0.12129	6.06169e-63	Naive	Rnase4	6.06169e-63	1.01418e-61	62.2174	Positive
Nynrin	0.121289	6.08074e-63	Naive	Rnase4	6.08074e-63	1.01685e-61	62.216	Positive
Adamts1	0.121237	6.86589e-63	Naive	Rnase4	6.86589e-63	1.14756e-61	62.1633	Positive
Riok3	0.121222	7.1009e-63	Naive	Rnase4	7.1009e-63	1.18624e-61	62.1487	Positive
Ip6k1	0.121221	7.114e-63	Naive	Rnase4	7.114e-63	1.18783e-61	62.1479	Positive
Pcyox1	0.121202	7.44618e-63	Naive	Rnase4	7.44618e-63	1.24266e-61	62.1281	Positive
Slc39a10	0.121176	7.91496e-63	Naive	Rnase4	7.91496e-63	1.32022e-61	62.1016	Positive
Arpc1b	0.121152	8.36497e-63	Naive	Rnase4	8.36497e-63	1.39457e-61	62.0775	Positive
Ppia	0.121148	8.43658e-63	Naive	Rnase4	8.43658e-63	1.4054e-61	62.0738	Positive
Rpl23a	0.121148	8.43847e-63	Naive	Rnase4	8.43847e-63	1.4054e-61	62.0737	Positive
Rbpj	0.12114	8.59683e-63	Naive	Rnase4	8.59683e-63	1.43105e-61	62.0657	Positive
Prkaa1	0.121108	9.26815e-63	Naive	Rnase4	9.26815e-63	1.54202e-61	62.033	Positive
Tmem245	0.121096	9.52929e-63	Naive	Rnase4	9.52929e-63	1.58466e-61	62.0209	Positive
Lrp1b	0.121082	9.86015e-63	Naive	Rnase4	9.86015e-63	1.63885e-61	62.0061	Positive
Dock5	0.121026	1.12291e-62	Naive	Rnase4	1.12291e-62	1.86545e-61	61.9497	Positive
Dnajc18	0.121023	1.13088e-62	Naive	Rnase4	1.13088e-62	1.87774e-61	61.9466	Positive
Ece1	0.121019	1.14165e-62	Naive	Rnase4	1.14165e-62	1.89465e-61	61.9425	Positive
Odc1	0.121008	1.1703e-62	Naive	Rnase4	1.1703e-62	1.94122e-61	61.9317	Positive
Prr15l	0.121007	1.17337e-62	Naive	Rnase4	1.17337e-62	1.94534e-61	61.9306	Positive
Pgls	0.121002	1.18802e-62	Naive	Rnase4	1.18802e-62	1.96863e-61	61.9252	Positive
Gtpbp2	0.120975	1.2655e-62	Naive	Rnase4	1.2655e-62	2.09596e-61	61.8977	Positive
Nedd8	0.12095	1.33975e-62	Naive	Rnase4	1.33975e-62	2.21781e-61	61.873	Positive
Pak1	0.12094	1.37079e-62	Naive	Rnase4	1.37079e-62	2.26805e-61	61.863	Positive
Fam76a	0.120932	1.39934e-62	Naive	Rnase4	1.39934e-62	2.31413e-61	61.8541	Positive
Tmem130	0.120916	1.45138e-62	Naive	Rnase4	1.45138e-62	2.39898e-61	61.8382	Positive
Borcs6	0.120904	1.49093e-62	Naive	Rnase4	1.49093e-62	2.46311e-61	61.8265	Positive
Adamts2	0.120901	1.50378e-62	Naive	Rnase4	1.50378e-62	2.48308e-61	61.8228	Positive
Ipo5	0.120792	1.93864e-62	Naive	Rnase4	1.93864e-62	3.19954e-61	61.7125	Positive
Alg2	0.120789	1.95179e-62	Naive	Rnase4	1.95179e-62	3.21963e-61	61.7096	Positive
Thoc7	0.120784	1.97234e-62	Naive	Rnase4	1.97234e-62	3.25188e-61	61.705	Positive
Msrb2	0.120773	2.02415e-62	Naive	Rnase4	2.02415e-62	3.33564e-61	61.6938	Positive
Ccdc85b	0.120715	2.31415e-62	Naive	Rnase4	2.31415e-62	3.81162e-61	61.6356	Positive
Cs	0.120644	2.73272e-62	Naive	Rnase4	2.73272e-62	4.49879e-61	61.5634	Positive
Ubb	0.120598	3.03891e-62	Naive	Rnase4	3.03891e-62	5.00035e-61	61.5173	Positive
Prrxl1	0.120593	3.07726e-62	Naive	Rnase4	3.07726e-62	5.06092e-61	61.5118	Positive
Znhit1	0.120582	3.15844e-62	Naive	Rnase4	3.15844e-62	5.19182e-61	61.5005	Positive
Spink2	-0.12056	3.32517e-62	Naive	Rnase4	3.32517e-62	5.46316e-61	61.4782	Negative
[truncated: 12,166 more rows]

## Sheet: GSEA
Gene_set	Term	Overlap	P-value	Adjusted P-value	Old P-value	Old Adjusted P-value	Odds Ratio	Combined Score	Genes	UP_DW	Conditions
GO_Biological_Process_2023	Positive Regulation Of Voltage-Gated Calcium Channel Activity	2025-03-12	2.58227e-05	0.0143511	0	0	68.354	722.109	PPP3CA;STAC;CACNA2D1	UP	Naive
GO_Biological_Process_2023	Positive Regulation Of Cation Channel Activity	1938-04-01	3.81116e-05	0.0143511	0	0	24.3456	247.716	PPP3CA;GAL;STAC;PIRT	UP	Naive
GO_Biological_Process_2023	Positive Regulation Of Transcription By RNA Polymerase II	15/938	6.33575e-05	0.0143511	0	0	3.62826	35.0733	NCOA1;JUN;BCL11B;PTPRN;STAT3;PIK3R1;POU4F3;PPP3CA;ADCYAP1;ZEB2;KLF6;GAL;NRIP1;NCOA7;SOX4	UP	Naive
GO_Biological_Process_2023	Epithelial Cell Migration	1946-04-01	8.17123e-05	0.0143511	0	0	19.7004	185.426	ZEB2;KIT;CYP1B1;FSTL1	UP	Naive
GO_Biological_Process_2023	Regulation Of Signal Transduction By P53 Class Mediator	1947-04-01	8.89722e-05	0.0143511	0	0	19.2413	179.467	RPS15;RPS20;RPL17;SOX4	UP	Naive
GO_Biological_Process_2023	Cell-Cell Adhesion Mediated By Cadherin	2025-04-26	8.0823e-06	0.00235427	0	0	37.6477	441.451	CDH1;CDH10;CDH11;CDH9	DOWN	Naive
GO_Biological_Process_2023	Cell Junction Assembly	1995-06-01	8.14776e-06	0.00235427	0	0	14.2082	166.489	CDH1;CDH10;CDH11;ITGA6;CDH9;SDK2	DOWN	Naive
GO_Biological_Process_2023	Chemical Synaptic Transmission	9/273	9.28096e-06	0.00235427	0	0	7.35614	85.2396	GABRA1;TH;KCNIP2;KCNA1;HTR1D;GRIK1;SLC17A8;SLC12A7;HCRTR2	DOWN	Naive
GO_Biological_Process_2023	Cardiac Muscle Cell Action Potential	2025-04-29	1.26934e-05	0.00241492	0	0	33.125	373.465	KCND3;KCNIP2;SCN4B;SCN1A	DOWN	Naive
GO_Biological_Process_2023	Adherens Junction Organization	1935-04-01	2.73467e-05	0.00416217	0	0	26.7056	280.594	CDH1;CDH10;CDH11;CDH9	DOWN	Naive
