# Supplementary material for: Ribonuclease 4 Functions in Nociceptor-Mediated Nerve Homeostasis
Source: Nat Commun. 2026 Mar 24;17:2862. doi: 10.1038/s41467-026-70365-8 (PMC13022371; doi:10.1038/s41467-026-70365-8)
Supplement: Supplementary file 6 — Supplementary Data 4 [file 41467_2026_70365_MOESM6_ESM.xlsx]

## Sheet: Corr_Crush
gene	r	p	Conditions	Test	new_p	q_val	-log10_p	Cor
Stmn4	0.327472	1.12341e-58	Crush	Rnase4	1.12341e-58	1.69171e-57	57.9495	Positive
S100a11	0.303993	2.03437e-50	Crush	Rnase4	2.03437e-50	2.51846e-49	49.6916	Positive
Emp3	0.285854	1.54313e-44	Crush	Rnase4	1.54313e-44	1.64335e-43	43.8116	Positive
Stac	0.27929	1.62809e-42	Crush	Rnase4	1.62809e-42	1.6482e-41	41.7883	Positive
Jun	0.275328	2.55174e-41	Crush	Rnase4	2.55174e-41	2.50919e-40	40.5932	Positive
Apba2	0.271634	3.18521e-40	Crush	Rnase4	3.18521e-40	3.05079e-39	39.4969	Positive
Gfra3	0.265257	2.27172e-38	Crush	Rnase4	2.27172e-38	2.09697e-37	37.6436	Positive
Lgals3	0.26229	1.58946e-37	Crush	Rnase4	1.58946e-37	1.43769e-36	36.7988	Positive
Atp2b4	0.262278	1.6021e-37	Crush	Rnase4	1.6021e-37	1.44872e-36	36.7953	Positive
Lgals1	0.259179	1.19019e-36	Crush	Rnase4	1.19019e-36	1.05362e-35	35.9244	Positive
Gap43	0.259072	1.27505e-36	Crush	Rnase4	1.27505e-36	1.12692e-35	35.8945	Positive
Lynx1	0.258988	1.34621e-36	Crush	Rnase4	1.34621e-36	1.1895e-35	35.8709	Positive
Nsg1	0.258918	1.40812e-36	Crush	Rnase4	1.40812e-36	1.24319e-35	35.8514	Positive
Celf6	0.258546	1.78708e-36	Crush	Rnase4	1.78708e-36	1.5748e-35	35.7479	Positive
Gpx3	0.25565	1.1308e-35	Crush	Rnase4	1.1308e-35	9.75029e-35	34.9466	Positive
Csf1	0.254213	2.79933e-35	Crush	Rnase4	2.79933e-35	2.38801e-34	34.5529	Positive
Rnh1	0.253612	4.08424e-35	Crush	Rnase4	4.08424e-35	3.4706e-34	34.3889	Positive
Cyp1b1	0.25206	1.07763e-34	Crush	Rnase4	1.07763e-34	9.04488e-34	33.9675	Positive
Galnt9	0.251034	2.03874e-34	Crush	Rnase4	2.03874e-34	1.696e-33	33.6906	Positive
Ptprn	0.250609	2.65408e-34	Crush	Rnase4	2.65408e-34	2.20065e-33	33.5761	Positive
Il4ra	0.25013	3.56739e-34	Crush	Rnase4	3.56739e-34	2.94677e-33	33.4476	Positive
Flrt3	0.249739	4.54142e-34	Crush	Rnase4	4.54142e-34	3.73725e-33	33.3428	Positive
Ly6e	0.249289	5.99216e-34	Crush	Rnase4	5.99216e-34	4.91756e-33	33.2224	Positive
Fscn1	0.249216	6.26545e-34	Crush	Rnase4	6.26545e-34	5.13541e-33	33.203	Positive
Phlda1	0.248924	7.50156e-34	Crush	Rnase4	7.50156e-34	6.13328e-33	33.1248	Positive
Nts	0.247377	1.93369e-33	Crush	Rnase4	1.93369e-33	1.56194e-32	32.7136	Positive
Klf6	0.246726	2.87411e-33	Crush	Rnase4	2.87411e-33	2.30287e-32	32.5415	Positive
Adcy3	0.246509	3.27886e-33	Crush	Rnase4	3.27886e-33	2.62589e-32	32.4843	Positive
Fstl1	0.245639	5.55736e-33	Crush	Rnase4	5.55736e-33	4.41404e-32	32.2551	Positive
Aqp1	0.244847	8.96927e-33	Crush	Rnase4	8.96927e-33	7.08801e-32	32.0472	Positive
Gadd45g	0.243027	2.67545e-32	Crush	Rnase4	2.67545e-32	2.09214e-31	31.5726	Positive
Maged1	0.242119	4.60028e-32	Crush	Rnase4	4.60028e-32	3.57349e-31	31.3372	Positive
Irgq	0.241673	5.99864e-32	Crush	Rnase4	5.99864e-32	4.64545e-31	31.2219	Positive
Cacna2d1	0.241095	8.45613e-32	Crush	Rnase4	8.45613e-32	6.51936e-31	31.0728	Positive
Ecel1	0.240662	1.09292e-31	Crush	Rnase4	1.09292e-31	8.3984e-31	30.9614	Positive
Clic1	0.24023	1.41087e-31	Crush	Rnase4	1.41087e-31	1.07962e-30	30.8505	Positive
Kif22	0.239462	2.21829e-31	Crush	Rnase4	2.21829e-31	1.68763e-30	30.654	Positive
Rhou	0.238885	3.11424e-31	Crush	Rnase4	3.11424e-31	2.35562e-30	30.5066	Positive
Slc2a3	0.238878	3.12627e-31	Crush	Rnase4	3.12627e-31	2.36418e-30	30.505	Positive
Npy2r	0.238747	3.37515e-31	Crush	Rnase4	3.37515e-31	2.55063e-30	30.4717	Positive
Aplp1	0.237455	7.18625e-31	Crush	Rnase4	7.18625e-31	5.3947e-30	30.1435	Positive
Sox11	0.237251	8.0919e-31	Crush	Rnase4	8.0919e-31	6.05933e-30	30.0919	Positive
Jund	0.237039	9.15808e-31	Crush	Rnase4	9.15808e-31	6.85146e-30	30.0382	Positive
Nxn	0.236895	9.95596e-31	Crush	Rnase4	9.95596e-31	7.43313e-30	30.0019	Positive
Ift122	0.236826	1.03638e-30	Crush	Rnase4	1.03638e-30	7.73232e-30	29.9845	Positive
Cgref1	0.235521	2.2073e-30	Crush	Rnase4	2.2073e-30	1.63128e-29	29.6561	Positive
Klhdc8a	0.235244	2.59097e-30	Crush	Rnase4	2.59097e-30	1.91139e-29	29.5865	Positive
Tmem14c	0.23509	2.83051e-30	Crush	Rnase4	2.83051e-30	2.08717e-29	29.5481	Positive
Nrip1	0.235029	2.93214e-30	Crush	Rnase4	2.93214e-30	2.16114e-29	29.5328	Positive
Lrrc20	0.23459	3.77451e-30	Crush	Rnase4	3.77451e-30	2.77329e-29	29.4231	Positive
Marcks	0.234535	3.89635e-30	Crush	Rnase4	3.89635e-30	2.86089e-29	29.4093	Positive
Celf4	0.23325	8.13833e-30	Crush	Rnase4	8.13833e-30	5.9082e-29	29.0895	Positive
Atf5	0.232761	1.07644e-29	Crush	Rnase4	1.07644e-29	7.78025e-29	28.968	Positive
Ap1s1	0.232596	1.18242e-29	Crush	Rnase4	1.18242e-29	8.54059e-29	28.9272	Positive
Lmo7	0.232275	1.41942e-29	Crush	Rnase4	1.41942e-29	1.023e-28	28.8479	Positive
Ildr2	0.232255	1.43577e-29	Crush	Rnase4	1.43577e-29	1.03433e-28	28.8429	Positive
Ywhab	0.232054	1.60934e-29	Crush	Rnase4	1.60934e-29	1.15734e-28	28.7934	Positive
Cyfip2	0.231976	1.68206e-29	Crush	Rnase4	1.68206e-29	1.20884e-28	28.7742	Positive
Nrsn1	0.231808	1.85112e-29	Crush	Rnase4	1.85112e-29	1.32859e-28	28.7326	Positive
Dstyk	0.231756	1.90574e-29	Crush	Rnase4	1.90574e-29	1.3672e-28	28.7199	Positive
Camk2g	0.231308	2.4569e-29	Crush	Rnase4	2.4569e-29	1.7557e-28	28.6096	Positive
Bdnf	0.230526	3.82322e-29	Crush	Rnase4	3.82322e-29	2.71729e-28	28.4176	Positive
Ap2a2	0.229502	6.8038e-29	Crush	Rnase4	6.8038e-29	4.79934e-28	28.1672	Positive
Sdc1	0.229157	8.25669e-29	Crush	Rnase4	8.25669e-29	5.80798e-28	28.0832	Positive
Cckbr	0.229075	8.64789e-29	Crush	Rnase4	8.64789e-29	6.07665e-28	28.0631	Positive
Trp53i11	0.22864	1.10289e-28	Crush	Rnase4	1.10289e-28	7.7266e-28	27.9575	Positive
Chl1	0.228635	1.10625e-28	Crush	Rnase4	1.10625e-28	7.74844e-28	27.9561	Positive
Adcy2	0.228073	1.51384e-28	Crush	Rnase4	1.51384e-28	1.05382e-27	27.8199	Positive
Gnai2	0.227616	1.95236e-28	Crush	Rnase4	1.95236e-28	1.35449e-27	27.7094	Positive
Ddah1	0.227211	2.44605e-28	Crush	Rnase4	2.44605e-28	1.69163e-27	27.6115	Positive
Npy1r	0.226715	3.21995e-28	Crush	Rnase4	3.21995e-28	2.2189e-27	27.4922	Positive
Marcksl1	0.226349	3.9442e-28	Crush	Rnase4	3.9442e-28	2.71514e-27	27.404	Positive
Rpl31	0.226334	3.97574e-28	Crush	Rnase4	3.97574e-28	2.73628e-27	27.4006	Positive
Prdx6	0.224724	9.65413e-28	Crush	Rnase4	9.65413e-28	6.56325e-27	27.0153	Positive
Oasl2	0.224183	1.29846e-27	Crush	Rnase4	1.29846e-27	8.79285e-27	26.8866	Positive
Ptpn1	0.223502	1.88323e-27	Crush	Rnase4	1.88323e-27	1.26952e-26	26.7251	Positive
Mthfd2	0.223493	1.89281e-27	Crush	Rnase4	1.89281e-27	1.27545e-26	26.7229	Positive
Clmp	0.223406	1.98505e-27	Crush	Rnase4	1.98505e-27	1.33542e-26	26.7022	Positive
Agap1	0.222743	2.8482e-27	Crush	Rnase4	2.8482e-27	1.91061e-26	26.5454	Positive
Brd4	0.221574	5.36565e-27	Crush	Rnase4	5.36565e-27	3.57525e-26	26.2704	Positive
Tenm4	0.221245	6.40719e-27	Crush	Rnase4	6.40719e-27	4.26061e-26	26.1933	Positive
Arhgef28	0.221201	6.56217e-27	Crush	Rnase4	6.56217e-27	4.35925e-26	26.183	Positive
Cyb561	0.220811	8.09689e-27	Crush	Rnase4	8.09689e-27	5.36358e-26	26.0917	Positive
Ntrk1	0.220736	8.43015e-27	Crush	Rnase4	8.43015e-27	5.57984e-26	26.0742	Positive
Podxl	0.220464	9.76e-27	Crush	Rnase4	9.76e-27	6.44576e-26	26.0106	Positive
Trpv1	0.220312	1.05909e-26	Crush	Rnase4	1.05909e-26	6.98752e-26	25.9751	Positive
Panx1	0.219818	1.38001e-26	Crush	Rnase4	1.38001e-26	9.0702e-26	25.8601	Positive
Gsn	0.219577	1.57027e-26	Crush	Rnase4	1.57027e-26	1.02959e-25	25.804	Positive
Atf3	0.21839	2.95742e-26	Crush	Rnase4	2.95742e-26	1.92223e-25	25.5291	Positive
Rims3	0.218087	3.47446e-26	Crush	Rnase4	3.47446e-26	2.25384e-25	25.4591	Positive
Cdhr1	0.217883	3.87251e-26	Crush	Rnase4	3.87251e-26	2.5061e-25	25.412	Positive
Arhgdig	0.217843	3.95601e-26	Crush	Rnase4	3.95601e-26	2.55964e-25	25.4027	Positive
Cd63	0.217826	3.99088e-26	Crush	Rnase4	3.99088e-26	2.58169e-25	25.3989	Positive
Asns	0.217266	5.3685e-26	Crush	Rnase4	5.3685e-26	3.46128e-25	25.2701	Positive
Dpysl3	0.216812	6.82512e-26	Crush	Rnase4	6.82512e-26	4.39524e-25	25.1659	Positive
Btbd9	0.216663	7.38379e-26	Crush	Rnase4	7.38379e-26	4.74943e-25	25.1317	Positive
Thbd	0.216072	1.0078e-25	Crush	Rnase4	1.0078e-25	6.45837e-25	24.9966	Positive
Marveld1	0.216046	1.02165e-25	Crush	Rnase4	1.02165e-25	6.54585e-25	24.9907	Positive
Nme2	0.215952	1.0735e-25	Crush	Rnase4	1.0735e-25	6.87e-25	24.9692	Positive
Steap3	0.215908	1.09881e-25	Crush	Rnase4	1.09881e-25	7.03066e-25	24.9591	Positive
S100a13	0.21586	1.12665e-25	Crush	Rnase4	1.12665e-25	7.20316e-25	24.9482	Positive
Ctxn1	0.215796	1.16526e-25	Crush	Rnase4	1.16526e-25	7.44417e-25	24.9336	Positive
Tmem179	0.215411	1.4261e-25	Crush	Rnase4	1.4261e-25	9.08755e-25	24.8459	Positive
Bst2	0.21524	1.56e-25	Crush	Rnase4	1.56e-25	9.92348e-25	24.8069	Positive
Eif3d	0.214428	2.38475e-25	Crush	Rnase4	2.38475e-25	1.50939e-24	24.6226	Positive
Rnf149	0.213677	3.52558e-25	Crush	Rnase4	3.52558e-25	2.22077e-24	24.4528	Positive
Grin3a	0.213505	3.85357e-25	Crush	Rnase4	3.85357e-25	2.42411e-24	24.4141	Positive
Nsa2	0.212878	5.33387e-25	Crush	Rnase4	5.33387e-25	3.33804e-24	24.273	Positive
Adcyap1	0.212851	5.40825e-25	Crush	Rnase4	5.40825e-25	3.38201e-24	24.2669	Positive
Parva	0.212815	5.51214e-25	Crush	Rnase4	5.51214e-25	3.44501e-24	24.2587	Positive
Col5a3	0.212371	6.93236e-25	Crush	Rnase4	6.93236e-25	4.32029e-24	24.1591	Positive
Sez6l	0.211999	8.39875e-25	Crush	Rnase4	8.39875e-25	5.22226e-24	24.0758	Positive
Ptprs	0.211827	9.17741e-25	Crush	Rnase4	9.17741e-25	5.70104e-24	24.0373	Positive
Srgap1	0.211557	1.05444e-24	Crush	Rnase4	1.05444e-24	6.53662e-24	23.977	Positive
Gpr139	0.211555	1.05523e-24	Crush	Rnase4	1.05523e-24	6.54025e-24	23.9767	Positive
Sdc3	0.211529	1.06946e-24	Crush	Rnase4	1.06946e-24	6.62346e-24	23.9708	Positive
Slc7a7	0.211321	1.1903e-24	Crush	Rnase4	1.1903e-24	7.36628e-24	23.9243	Positive
5031439G07Rik	0.211185	1.27645e-24	Crush	Rnase4	1.27645e-24	7.892e-24	23.894	Positive
Ric8a	0.21117	1.28592e-24	Crush	Rnase4	1.28592e-24	7.94725e-24	23.8908	Positive
Smim3	0.21092	1.462e-24	Crush	Rnase4	1.462e-24	9.01551e-24	23.8351	Positive
Tubb3	0.210745	1.59906e-24	Crush	Rnase4	1.59906e-24	9.85326e-24	23.7961	Positive
Vat1	0.210248	2.06147e-24	Crush	Rnase4	2.06147e-24	1.26551e-23	23.6858	Positive
Ptgir	0.210147	2.17006e-24	Crush	Rnase4	2.17006e-24	1.33043e-23	23.6635	Positive
Fbxo31	0.209889	2.47539e-24	Crush	Rnase4	2.47539e-24	1.5148e-23	23.6064	Positive
Sept6	0.209793	2.59946e-24	Crush	Rnase4	2.59946e-24	1.58954e-23	23.5851	Positive
Casp3	0.209129	3.64434e-24	Crush	Rnase4	3.64434e-24	2.22062e-23	23.4384	Positive
Syt9	0.208985	3.92043e-24	Crush	Rnase4	3.92043e-24	2.38486e-23	23.4067	Positive
Shc2	0.208969	3.95282e-24	Crush	Rnase4	3.95282e-24	2.40412e-23	23.4031	Positive
Tnfrsf21	0.208853	4.1925e-24	Crush	Rnase4	4.1925e-24	2.54424e-23	23.3775	Positive
Itpk1	0.208577	4.82112e-24	Crush	Rnase4	4.82112e-24	2.91764e-23	23.3169	Positive
Uchl1	0.208109	6.10962e-24	Crush	Rnase4	6.10962e-24	3.6818e-23	23.214	Positive
Shisa5	0.208056	6.27306e-24	Crush	Rnase4	6.27306e-24	3.77891e-23	23.2025	Positive
Gal	0.207936	6.66451e-24	Crush	Rnase4	6.66451e-24	4.00957e-23	23.1762	Positive
Rit1	0.207934	6.67232e-24	Crush	Rnase4	6.67232e-24	4.01354e-23	23.1757	Positive
B930095G15Rik	0.207833	7.02022e-24	Crush	Rnase4	7.02022e-24	4.21817e-23	23.1536	Positive
Zfp704	0.207827	7.04119e-24	Crush	Rnase4	7.04119e-24	4.23e-23	23.1524	Positive
Inpp5f	0.207738	7.36681e-24	Crush	Rnase4	7.36681e-24	4.42157e-23	23.1327	Positive
Rhoq	0.207629	7.78222e-24	Crush	Rnase4	7.78222e-24	4.66578e-23	23.1089	Positive
Bves	0.207264	9.35099e-24	Crush	Rnase4	9.35099e-24	5.59305e-23	23.0291	Positive
2900026A02Rik	0.207132	9.99473e-24	Crush	Rnase4	9.99473e-24	5.97048e-23	23.0002	Positive
Plxna4	0.206825	1.16598e-23	Crush	Rnase4	1.16598e-23	6.95627e-23	22.9333	Positive
Pfkfb3	0.205975	1.78433e-23	Crush	Rnase4	1.78433e-23	1.05743e-22	22.7485	Positive
Caln1	0.205845	1.90365e-23	Crush	Rnase4	1.90365e-23	1.12613e-22	22.7204	Positive
Inf2	0.205692	2.05465e-23	Crush	Rnase4	2.05465e-23	1.21237e-22	22.6873	Positive
Bcl3	0.20528	2.5232e-23	Crush	Rnase4	2.5232e-23	1.48219e-22	22.598	Positive
Cdh2	0.205274	2.53045e-23	Crush	Rnase4	2.53045e-23	1.48619e-22	22.5968	Positive
Rrp1	0.204548	3.63006e-23	Crush	Rnase4	3.63006e-23	2.12026e-22	22.4401	Positive
Rpl24	0.20437	3.96447e-23	Crush	Rnase4	3.96447e-23	2.31311e-22	22.4018	Positive
Asb1	0.20399	4.78457e-23	Crush	Rnase4	4.78457e-23	2.78271e-22	22.3202	Positive
Plec	0.203532	5.99937e-23	Crush	Rnase4	5.99937e-23	3.48246e-22	22.2219	Positive
B3galnt1	0.203505	6.07828e-23	Crush	Rnase4	6.07828e-23	3.52639e-22	22.2162	Positive
Smad4	0.203414	6.35811e-23	Crush	Rnase4	6.35811e-23	3.68483e-22	22.1967	Positive
Rras	0.203216	7.00817e-23	Crush	Rnase4	7.00817e-23	4.0537e-22	22.1544	Positive
Uqcrq	0.203082	7.48773e-23	Crush	Rnase4	7.48773e-23	4.32576e-22	22.1256	Positive
Adcy7	0.203049	7.60957e-23	Crush	Rnase4	7.60957e-23	4.39383e-22	22.1186	Positive
Csrp2	0.202685	9.10151e-23	Crush	Rnase4	9.10151e-23	5.24055e-22	22.0409	Positive
Mras	0.202651	9.25068e-23	Crush	Rnase4	9.25068e-23	5.32364e-22	22.0338	Positive
Tmem100	0.20258	9.58273e-23	Crush	Rnase4	9.58273e-23	5.51183e-22	22.0185	Positive
Capn2	0.202197	1.15579e-22	Crush	Rnase4	1.15579e-22	6.62701e-22	21.9371	Positive
Gm13889	0.201948	1.30596e-22	Crush	Rnase4	1.30596e-22	7.47761e-22	21.8841	Positive
Ralgds	0.201852	1.36828e-22	Crush	Rnase4	1.36828e-22	7.83174e-22	21.8638	Positive
Slc37a1	0.201791	1.40971e-22	Crush	Rnase4	1.40971e-22	8.06183e-22	21.8509	Positive
Tubb2b	0.201649	1.51093e-22	Crush	Rnase4	1.51093e-22	8.63467e-22	21.8208	Positive
Stx1a	0.201499	1.62592e-22	Crush	Rnase4	1.62592e-22	9.27891e-22	21.7889	Positive
Jup	0.201265	1.82276e-22	Crush	Rnase4	1.82276e-22	1.0377e-21	21.7393	Positive
Csk	0.201258	1.82892e-22	Crush	Rnase4	1.82892e-22	1.04085e-21	21.7378	Positive
Eprs	0.201229	1.85437e-22	Crush	Rnase4	1.85437e-22	1.05515e-21	21.7318	Positive
Pogk	0.201204	1.87765e-22	Crush	Rnase4	1.87765e-22	1.06802e-21	21.7264	Positive
Slc27a4	0.200941	2.13407e-22	Crush	Rnase4	2.13407e-22	1.21199e-21	21.6708	Positive
Arhgdia	0.20078	2.30808e-22	Crush	Rnase4	2.30808e-22	1.30764e-21	21.6367	Positive
Rps15	0.200571	2.5543e-22	Crush	Rnase4	2.5543e-22	1.44341e-21	21.5927	Positive
Selenow	0.200364	2.8244e-22	Crush	Rnase4	2.8244e-22	1.59384e-21	21.5491	Positive
Ctnnd2	0.200329	2.87292e-22	Crush	Rnase4	2.87292e-22	1.62039e-21	21.5417	Positive
Limk2	0.200099	3.21158e-22	Crush	Rnase4	3.21158e-22	1.80923e-21	21.4933	Positive
Plcd1	0.199871	3.58673e-22	Crush	Rnase4	3.58673e-22	2.01676e-21	21.4453	Positive
Tnip1	0.199564	4.16021e-22	Crush	Rnase4	4.16021e-22	2.33402e-21	21.3809	Positive
Erf	0.199432	4.43293e-22	Crush	Rnase4	4.43293e-22	2.48576e-21	21.3533	Positive
Npm1	0.198977	5.52164e-22	Crush	Rnase4	5.52164e-22	3.08939e-21	21.2579	Positive
Bckdha	0.198589	6.65447e-22	Crush	Rnase4	6.65447e-22	3.7112e-21	21.1769	Positive
Sema4f	0.198578	6.68721e-22	Crush	Rnase4	6.68721e-22	3.72883e-21	21.1748	Positive
Rhov	0.198445	7.12835e-22	Crush	Rnase4	7.12835e-22	3.96942e-21	21.147	Positive
Arrb1	0.19791	9.21516e-22	Crush	Rnase4	9.21516e-22	5.1098e-21	21.0355	Positive
Tubb5	0.197795	9.7341e-22	Crush	Rnase4	9.7341e-22	5.39027e-21	21.0117	Positive
Serpinb8	0.197744	9.97753e-22	Crush	Rnase4	9.97753e-22	5.52228e-21	21.001	Positive
Pcbp3	0.197518	1.11159e-21	Crush	Rnase4	1.11159e-21	6.14716e-21	20.9541	Positive
Nudt4	0.1975	1.12116e-21	Crush	Rnase4	1.12116e-21	6.19802e-21	20.9503	Positive
Sox4	0.197439	1.15399e-21	Crush	Rnase4	1.15399e-21	6.37521e-21	20.9378	Positive
Tuba1c	0.197268	1.252e-21	Crush	Rnase4	1.252e-21	6.90273e-21	20.9024	Positive
Csnk1g2	0.197114	1.34775e-21	Crush	Rnase4	1.34775e-21	7.42438e-21	20.8704	Positive
D430019H16Rik	0.197055	1.38622e-21	Crush	Rnase4	1.38622e-21	7.63504e-21	20.8582	Positive
Mtus2	0.197021	1.40846e-21	Crush	Rnase4	1.40846e-21	7.7536e-21	20.8513	Positive
Igf2r	0.196986	1.43224e-21	Crush	Rnase4	1.43224e-21	7.88186e-21	20.844	Positive
Ube4b	0.196878	1.50801e-21	Crush	Rnase4	1.50801e-21	8.29471e-21	20.8216	Positive
Sdk1	0.196368	1.9221e-21	Crush	Rnase4	1.9221e-21	1.05388e-20	20.7162	Positive
Tbpl1	0.196321	1.96487e-21	Crush	Rnase4	1.96487e-21	1.07697e-20	20.7067	Positive
Eif3b	0.196199	2.08196e-21	Crush	Rnase4	2.08196e-21	1.14058e-20	20.6815	Positive
Nol3	0.196103	2.17913e-21	Crush	Rnase4	2.17913e-21	1.19262e-20	20.6617	Positive
Psmd4	0.19597	2.32141e-21	Crush	Rnase4	2.32141e-21	1.26965e-20	20.6342	Positive
Smad1	0.195758	2.56653e-21	Crush	Rnase4	2.56653e-21	1.40137e-20	20.5907	Positive
Ufc1	0.195554	2.82548e-21	Crush	Rnase4	2.82548e-21	1.54072e-20	20.5489	Positive
Sprr1a	0.195411	3.02304e-21	Crush	Rnase4	3.02304e-21	1.64598e-20	20.5196	Positive
Abhd2	0.195122	3.46549e-21	Crush	Rnase4	3.46549e-21	1.88221e-20	20.4602	Positive
Larp4b	0.194846	3.94718e-21	Crush	Rnase4	3.94718e-21	2.13958e-20	20.4037	Positive
Cct4	0.19469	4.24701e-21	Crush	Rnase4	4.24701e-21	2.30097e-20	20.3719	Positive
Leprot	0.194641	4.34661e-21	Crush	Rnase4	4.34661e-21	2.35454e-20	20.3618	Positive
Nenf	0.194126	5.535e-21	Crush	Rnase4	5.535e-21	2.98499e-20	20.2569	Positive
Rpl41	0.194092	5.62395e-21	Crush	Rnase4	5.62395e-21	3.03246e-20	20.25	Positive
Cep170b	0.193905	6.14073e-21	Crush	Rnase4	6.14073e-21	3.30677e-20	20.2118	Positive
Gdf11	0.193716	6.70684e-21	Crush	Rnase4	6.70684e-21	3.60748e-20	20.1735	Positive
Spg7	0.193592	7.10914e-21	Crush	Rnase4	7.10914e-21	3.82074e-20	20.1482	Positive
Them4	0.193318	8.08023e-21	Crush	Rnase4	8.08023e-21	4.33697e-20	20.0926	Positive
Map2k2	0.193148	8.74818e-21	Crush	Rnase4	8.74818e-21	4.68782e-20	20.0581	Positive
Timm13	0.193112	8.89432e-21	Crush	Rnase4	8.89432e-21	4.76458e-20	20.0509	Positive
Fam129b	0.192878	9.91751e-21	Crush	Rnase4	9.91751e-21	5.30317e-20	20.0036	Positive
Slc1a4	0.192824	1.01732e-20	Crush	Rnase4	1.01732e-20	5.439e-20	19.9925	Positive
Ctbp2	0.192805	1.02607e-20	Crush	Rnase4	1.02607e-20	5.48489e-20	19.9888	Positive
S1pr3	0.192481	1.19321e-20	Crush	Rnase4	1.19321e-20	6.36487e-20	19.9233	Positive
Cacna2d2	0.192414	1.23087e-20	Crush	Rnase4	1.23087e-20	6.5615e-20	19.9098	Positive
Timeless	0.192399	1.23932e-20	Crush	Rnase4	1.23932e-20	6.60551e-20	19.9068	Positive
Fam89a	0.192106	1.42004e-20	Crush	Rnase4	1.42004e-20	7.55647e-20	19.8477	Positive
Tmem43	0.192016	1.48096e-20	Crush	Rnase4	1.48096e-20	7.87296e-20	19.8295	Positive
Spr	0.191925	1.54441e-20	Crush	Rnase4	1.54441e-20	8.20762e-20	19.8112	Positive
Camk1	0.191861	1.59111e-20	Crush	Rnase4	1.59111e-20	8.45032e-20	19.7983	Positive
Esd	0.191814	1.62604e-20	Crush	Rnase4	1.62604e-20	8.63165e-20	19.7889	Positive
Cyb5r3	0.191776	1.6551e-20	Crush	Rnase4	1.6551e-20	8.78452e-20	19.7812	Positive
Pls3	0.191769	1.66027e-20	Crush	Rnase4	1.66027e-20	8.81052e-20	19.7798	Positive
Pfdn2	0.191534	1.85129e-20	Crush	Rnase4	1.85129e-20	9.8036e-20	19.7325	Positive
Cib1	0.191382	1.98609e-20	Crush	Rnase4	1.98609e-20	1.05056e-19	19.702	Positive
Capn5	0.191265	2.09623e-20	Crush	Rnase4	2.09623e-20	1.10757e-19	19.6786	Positive
Tmtc4	0.191262	2.09846e-20	Crush	Rnase4	2.09846e-20	1.10857e-19	19.6781	Positive
Foxj2	0.191169	2.19058e-20	Crush	Rnase4	2.19058e-20	1.15631e-19	19.6594	Positive
Slc38a10	0.191028	2.33801e-20	Crush	Rnase4	2.33801e-20	1.23175e-19	19.6312	Positive
Slc10a6	0.190981	2.38972e-20	Crush	Rnase4	2.38972e-20	1.25879e-19	19.6217	Positive
Myl12b	0.190802	2.59425e-20	Crush	Rnase4	2.59425e-20	1.36434e-19	19.586	Positive
Tsn	0.19079	2.60929e-20	Crush	Rnase4	2.60929e-20	1.37203e-19	19.5835	Positive
Smarca4	0.190768	2.63629e-20	Crush	Rnase4	2.63629e-20	1.38578e-19	19.579	Positive
Mapk14	0.190744	2.6651e-20	Crush	Rnase4	2.6651e-20	1.40025e-19	19.5743	Positive
Vgf	0.190664	2.76445e-20	Crush	Rnase4	2.76445e-20	1.45176e-19	19.5584	Positive
Rabac1	0.190468	3.02511e-20	Crush	Rnase4	3.02511e-20	1.58676e-19	19.5193	Positive
Dctn2	0.190395	3.12917e-20	Crush	Rnase4	3.12917e-20	1.63962e-19	19.5046	Positive
Rab24	0.19016	3.48562e-20	Crush	Rnase4	3.48562e-20	1.82494e-19	19.4577	Positive
Tecta	0.190126	3.53997e-20	Crush	Rnase4	3.53997e-20	1.8528e-19	19.451	Positive
Mpnd	0.190093	3.59432e-20	Crush	Rnase4	3.59432e-20	1.88035e-19	19.4444	Positive
Mpped1	0.190085	3.60773e-20	Crush	Rnase4	3.60773e-20	1.88706e-19	19.4428	Positive
Kit	0.190077	3.62075e-20	Crush	Rnase4	3.62075e-20	1.89357e-19	19.4412	Positive
Uap1	0.190054	3.65882e-20	Crush	Rnase4	3.65882e-20	1.91287e-19	19.4367	Positive
Zdhhc3	0.189969	3.80498e-20	Crush	Rnase4	3.80498e-20	1.98771e-19	19.4196	Positive
Thumpd1	0.189682	4.33983e-20	Crush	Rnase4	4.33983e-20	2.26243e-19	19.3625	Positive
Stmn2	0.189608	4.48795e-20	Crush	Rnase4	4.48795e-20	2.33816e-19	19.348	Positive
Gna11	0.189578	4.55073e-20	Crush	Rnase4	4.55073e-20	2.37049e-19	19.3419	Positive
Carhsp1	0.189316	5.13085e-20	Crush	Rnase4	5.13085e-20	2.66802e-19	19.2898	Positive
Basp1	0.189173	5.47608e-20	Crush	Rnase4	5.47608e-20	2.84394e-19	19.2615	Positive
Mia3	0.18912	5.61011e-20	Crush	Rnase4	5.61011e-20	2.91171e-19	19.251	Positive
Cox19	0.189099	5.66375e-20	Crush	Rnase4	5.66375e-20	2.93908e-19	19.2469	Positive
Wsb2	0.188992	5.94831e-20	Crush	Rnase4	5.94831e-20	3.0848e-19	19.2256	Positive
Rps17	0.188858	6.32162e-20	Crush	Rnase4	6.32162e-20	3.27478e-19	19.1992	Positive
Dnajc7	0.188778	6.55505e-20	Crush	Rnase4	6.55505e-20	3.39036e-19	19.1834	Positive
Psmd13	0.188768	6.5854e-20	Crush	Rnase4	6.5854e-20	3.40552e-19	19.1814	Positive
Plekho2	0.188754	6.62978e-20	Crush	Rnase4	6.62978e-20	3.42793e-19	19.1785	Positive
Ak2	0.188676	6.86731e-20	Crush	Rnase4	6.86731e-20	3.54683e-19	19.1632	Positive
Bin1	0.188501	7.43601e-20	Crush	Rnase4	7.43601e-20	3.83694e-19	19.1287	Positive
Nrxn2	0.188482	7.50172e-20	Crush	Rnase4	7.50172e-20	3.87023e-19	19.1248	Positive
Psmb4	0.188421	7.71147e-20	Crush	Rnase4	7.71147e-20	3.97719e-19	19.1129	Positive
Chd3	0.188404	7.77238e-20	Crush	Rnase4	7.77238e-20	4.00735e-19	19.1094	Positive
Scpep1	0.188225	8.43166e-20	Crush	Rnase4	8.43166e-20	4.3425e-19	19.0741	Positive
Cd109	0.188171	8.64131e-20	Crush	Rnase4	8.64131e-20	4.44907e-19	19.0634	Positive
Rpn2	0.187964	9.49126e-20	Crush	Rnase4	9.49126e-20	4.88132e-19	19.0227	Positive
Arl6ip4	0.187918	9.69149e-20	Crush	Rnase4	9.69149e-20	4.98196e-19	19.0136	Positive
Cfdp1	0.187874	9.88695e-20	Crush	Rnase4	9.88695e-20	5.08005e-19	19.0049	Positive
Dusp26	0.187812	1.01671e-19	Crush	Rnase4	1.01671e-19	5.21748e-19	18.9928	Positive
Pgrmc1	0.18757	1.1342e-19	Crush	Rnase4	1.1342e-19	5.8115e-19	18.9453	Positive
Nicn1	0.187557	1.14118e-19	Crush	Rnase4	1.14118e-19	5.84615e-19	18.9426	Positive
Neto2	0.187435	1.20599e-19	Crush	Rnase4	1.20599e-19	6.17433e-19	18.9187	Positive
Tmsb10	0.187402	1.22424e-19	Crush	Rnase4	1.22424e-19	6.2658e-19	18.9121	Positive
Ebf4	0.187386	1.23282e-19	Crush	Rnase4	1.23282e-19	6.30876e-19	18.9091	Positive
Rps10	0.187353	1.25114e-19	Crush	Rnase4	1.25114e-19	6.40152e-19	18.9027	Positive
Gm17167	0.187337	1.26021e-19	Crush	Rnase4	1.26021e-19	6.44692e-19	18.8996	Positive
Prkx	0.187047	1.437e-19	Crush	Rnase4	1.437e-19	7.33872e-19	18.8425	Positive
Cebpg	0.186986	1.477e-19	Crush	Rnase4	1.477e-19	7.53833e-19	18.8306	Positive
Sez6	0.186914	1.52586e-19	Crush	Rnase4	1.52586e-19	7.78163e-19	18.8165	Positive
Rps4x	0.186833	1.58217e-19	Crush	Rnase4	1.58217e-19	8.06381e-19	18.8007	Positive
Bean1	0.186744	1.64665e-19	Crush	Rnase4	1.64665e-19	8.38726e-19	18.7834	Positive
Zyg11b	0.186442	1.88689e-19	Crush	Rnase4	1.88689e-19	9.59604e-19	18.7243	Positive
Stat3	0.186392	1.92911e-19	Crush	Rnase4	1.92911e-19	9.80166e-19	18.7146	Positive
Hnrnpab	0.186362	1.95576e-19	Crush	Rnase4	1.95576e-19	9.9355e-19	18.7087	Positive
Taldo1	0.18636	1.9571e-19	Crush	Rnase4	1.9571e-19	9.94079e-19	18.7084	Positive
Gars	0.186352	1.96449e-19	Crush	Rnase4	1.96449e-19	9.97676e-19	18.7068	Positive
Jak1	0.186225	2.07993e-19	Crush	Rnase4	2.07993e-19	1.05565e-18	18.682	Positive
Cerk	0.186173	2.12922e-19	Crush	Rnase4	2.12922e-19	1.08e-18	18.6718	Positive
Tmem176a	0.186127	2.17348e-19	Crush	Rnase4	2.17348e-19	1.10228e-18	18.6628	Positive
Psmc3	0.185978	2.32351e-19	Crush	Rnase4	2.32351e-19	1.17764e-18	18.6339	Positive
Bcam	0.185952	2.35122e-19	Crush	Rnase4	2.35122e-19	1.1915e-18	18.6287	Positive
Rpl29	0.185933	2.37126e-19	Crush	Rnase4	2.37126e-19	1.2011e-18	18.625	Positive
Kcnk2	0.185861	2.44842e-19	Crush	Rnase4	2.44842e-19	1.23999e-18	18.6111	Positive
Car8	0.185632	2.71279e-19	Crush	Rnase4	2.71279e-19	1.37156e-18	18.5666	Positive
Dusp1	0.185629	2.7168e-19	Crush	Rnase4	2.7168e-19	1.37337e-18	18.5659	Positive
Gtf3c1	0.185626	2.71967e-19	Crush	Rnase4	2.71967e-19	1.37461e-18	18.5655	Positive
Ncoa7	0.185614	2.73509e-19	Crush	Rnase4	2.73509e-19	1.38219e-18	18.563	Positive
Cpsf2	0.185528	2.84207e-19	Crush	Rnase4	2.84207e-19	1.43559e-18	18.5464	Positive
Nelfcd	0.185465	2.92285e-19	Crush	Rnase4	2.92285e-19	1.47503e-18	18.5342	Positive
Crmp1	0.185428	2.97274e-19	Crush	Rnase4	2.97274e-19	1.49929e-18	18.5268	Positive
Zbtb7a	0.185416	2.98835e-19	Crush	Rnase4	2.98835e-19	1.5067e-18	18.5246	Positive
Pou4f3	0.185326	3.11103e-19	Crush	Rnase4	3.11103e-19	1.56687e-18	18.5071	Positive
Msn	0.185138	3.38239e-19	Crush	Rnase4	3.38239e-19	1.70165e-18	18.4708	Positive
Cmip	0.185085	3.46475e-19	Crush	Rnase4	3.46475e-19	1.74208e-18	18.4603	Positive
Cpne2	0.185059	3.50412e-19	Crush	Rnase4	3.50412e-19	1.76134e-18	18.4554	Positive
Dcaf11	0.185006	3.58832e-19	Crush	Rnase4	3.58832e-19	1.80201e-18	18.4451	Positive
Rpl17	0.184928	3.7146e-19	Crush	Rnase4	3.7146e-19	1.86457e-18	18.4301	Positive
6330403K07Rik	0.184862	3.8255e-19	Crush	Rnase4	3.8255e-19	1.91906e-18	18.4173	Positive
Cdkn1a	0.184855	3.83881e-19	Crush	Rnase4	3.83881e-19	1.92544e-18	18.4158	Positive
Amigo1	0.184764	3.99758e-19	Crush	Rnase4	3.99758e-19	2.00294e-18	18.3982	Positive
Diablo	0.184661	4.18457e-19	Crush	Rnase4	4.18457e-19	2.09471e-18	18.3783	Positive
Hspb1	0.184622	4.2569e-19	Crush	Rnase4	4.2569e-19	2.12962e-18	18.3709	Positive
Mafk	0.184527	4.44111e-19	Crush	Rnase4	4.44111e-19	2.22008e-18	18.3525	Positive
Txnrd1	0.184381	4.73885e-19	Crush	Rnase4	4.73885e-19	2.3664e-18	18.3243	Positive
Esyt1	0.184356	4.79289e-19	Crush	Rnase4	4.79289e-19	2.39266e-18	18.3194	Positive
Stx2	0.184107	5.35304e-19	Crush	Rnase4	5.35304e-19	2.66581e-18	18.2714	Positive
Rpn1	0.18408	5.41601e-19	Crush	Rnase4	5.41601e-19	2.69594e-18	18.2663	Positive
Rcan1	0.184014	5.57777e-19	Crush	Rnase4	5.57777e-19	2.77477e-18	18.2535	Positive
Cyb5r1	0.183954	5.72792e-19	Crush	Rnase4	5.72792e-19	2.84688e-18	18.242	Positive
Prkar2a	0.183714	6.36967e-19	Crush	Rnase4	6.36967e-19	3.16059e-18	18.1959	Positive
Hspa9	0.183577	6.76691e-19	Crush	Rnase4	6.76691e-19	3.35465e-18	18.1696	Positive
B630019K06Rik	0.183561	6.81501e-19	Crush	Rnase4	6.81501e-19	3.37799e-18	18.1665	Positive
Sgtb	0.183492	7.02867e-19	Crush	Rnase4	7.02867e-19	3.48179e-18	18.1531	Positive
Psma7	0.183244	7.84085e-19	Crush	Rnase4	7.84085e-19	3.87769e-18	18.1056	Positive
Gnaz	0.183135	8.22564e-19	Crush	Rnase4	8.22564e-19	4.0637e-18	18.0848	Positive
Sez6l2	0.183074	8.45089e-19	Crush	Rnase4	8.45089e-19	4.17184e-18	18.0731	Positive
Qdpr	0.183069	8.46892e-19	Crush	Rnase4	8.46892e-19	4.18011e-18	18.0722	Positive
Cdk5	0.183045	8.56232e-19	Crush	Rnase4	8.56232e-19	4.22494e-18	18.0674	Positive
C1qtnf1	0.183019	8.65948e-19	Crush	Rnase4	8.65948e-19	4.27224e-18	18.0625	Positive
Rap1b	0.182973	8.83564e-19	Crush	Rnase4	8.83564e-19	4.35719e-18	18.0538	Positive
Tmem183a	0.182927	9.01672e-19	Crush	Rnase4	9.01672e-19	4.44382e-18	18.045	Positive
Acsl1	0.182881	9.20316e-19	Crush	Rnase4	9.20316e-19	4.5323e-18	18.0361	Positive
Psmd6	0.182877	9.22017e-19	Crush	Rnase4	9.22017e-19	4.54e-18	18.0353	Positive
Cacna1c	0.182782	9.61215e-19	Crush	Rnase4	9.61215e-19	4.73159e-18	18.0172	Positive
Letm1	0.182625	1.02994e-18	Crush	Rnase4	1.02994e-18	5.0646e-18	17.9872	Positive
Exoc4	0.182607	1.03823e-18	Crush	Rnase4	1.03823e-18	5.10458e-18	17.9837	Positive
Rab1b	0.182581	1.05004e-18	Crush	Rnase4	1.05004e-18	5.16112e-18	17.9788	Positive
Igsf8	0.182506	1.08511e-18	Crush	Rnase4	1.08511e-18	5.3303e-18	17.9645	Positive
Parl	0.182453	1.11071e-18	Crush	Rnase4	1.11071e-18	5.45439e-18	17.9544	Positive
Il17ra	0.182412	1.13119e-18	Crush	Rnase4	1.13119e-18	5.55166e-18	17.9465	Positive
Trmt112	0.182369	1.15273e-18	Crush	Rnase4	1.15273e-18	5.65313e-18	17.9383	Positive
Trim8	0.182354	1.16013e-18	Crush	Rnase4	1.16013e-18	5.68773e-18	17.9355	Positive
Trappc6a	0.18228	1.19874e-18	Crush	Rnase4	1.19874e-18	5.87351e-18	17.9213	Positive
Dbndd2	0.182209	1.23641e-18	Crush	Rnase4	1.23641e-18	6.05266e-18	17.9078	Positive
Cdkn2d	0.182208	1.23693e-18	Crush	Rnase4	1.23693e-18	6.05431e-18	17.9077	Positive
Cir1	0.182035	1.33459e-18	Crush	Rnase4	1.33459e-18	6.52551e-18	17.8747	Positive
Ptpro	0.181994	1.35883e-18	Crush	Rnase4	1.35883e-18	6.64107e-18	17.8668	Positive
Eno1	0.181903	1.41416e-18	Crush	Rnase4	1.41416e-18	6.90843e-18	17.8495	Positive
Sh3bgrl	0.181888	1.42361e-18	Crush	Rnase4	1.42361e-18	6.95046e-18	17.8466	Positive
Copz1	0.181867	1.43669e-18	Crush	Rnase4	1.43669e-18	7.00909e-18	17.8426	Positive
Tpm4	0.181634	1.59109e-18	Crush	Rnase4	1.59109e-18	7.7474e-18	17.7983	Positive
Resp18	0.181634	1.59087e-18	Crush	Rnase4	1.59087e-18	7.7474e-18	17.7984	Positive
Chmp7	0.181608	1.60879e-18	Crush	Rnase4	1.60879e-18	7.83241e-18	17.7935	Positive
Cyb5b	0.181604	1.6121e-18	Crush	Rnase4	1.6121e-18	7.8466e-18	17.7926	Positive
Nlk	0.181603	1.61218e-18	Crush	Rnase4	1.61218e-18	7.8466e-18	17.7926	Positive
Nt5c	0.181585	1.62505e-18	Crush	Rnase4	1.62505e-18	7.90457e-18	17.7891	Positive
Pink1	0.181571	1.63521e-18	Crush	Rnase4	1.63521e-18	7.95279e-18	17.7864	Positive
Arxes1	0.181417	1.74924e-18	Crush	Rnase4	1.74924e-18	8.49732e-18	17.7572	Positive
Rps25	0.181408	1.75604e-18	Crush	Rnase4	1.75604e-18	8.52908e-18	17.7555	Positive
Lmna	0.181214	1.91093e-18	Crush	Rnase4	1.91093e-18	9.27176e-18	17.7188	Positive
Keap1	0.181192	1.9299e-18	Crush	Rnase4	1.9299e-18	9.36244e-18	17.7145	Positive
Ap1m1	0.181186	1.93454e-18	Crush	Rnase4	1.93454e-18	9.38356e-18	17.7134	Positive
Gusb	0.181079	2.02665e-18	Crush	Rnase4	2.02665e-18	9.82597e-18	17.6932	Positive
Ush1g	0.181006	2.09281e-18	Crush	Rnase4	2.09281e-18	1.01363e-17	17.6793	Positive
Ndst1	0.180978	2.11797e-18	Crush	Rnase4	2.11797e-18	1.02567e-17	17.6741	Positive
Pcdh17	0.180858	2.23242e-18	Crush	Rnase4	2.23242e-18	1.07934e-17	17.6512	Positive
Dcaf12l1	0.180707	2.38386e-18	Crush	Rnase4	2.38386e-18	1.15137e-17	17.6227	Positive
Tma7	0.18065	2.44384e-18	Crush	Rnase4	2.44384e-18	1.17982e-17	17.6119	Positive
Sertm1	0.180618	2.47733e-18	Crush	Rnase4	2.47733e-18	1.19564e-17	17.606	Positive
Palm	0.180539	2.56441e-18	Crush	Rnase4	2.56441e-18	1.23657e-17	17.591	Positive
Trak1	0.180486	2.62378e-18	Crush	Rnase4	2.62378e-18	1.26483e-17	17.5811	Positive
Nudt18	0.180471	2.64146e-18	Crush	Rnase4	2.64146e-18	1.27279e-17	17.5782	Positive
Sgta	0.180292	2.85398e-18	Crush	Rnase4	2.85398e-18	1.37278e-17	17.5445	Positive
Rhoa	0.180288	2.85985e-18	Crush	Rnase4	2.85985e-18	1.3754e-17	17.5437	Positive
Lars2	0.180277	2.87343e-18	Crush	Rnase4	2.87343e-18	1.38173e-17	17.5416	Positive
Brk1	0.180014	3.22045e-18	Crush	Rnase4	3.22045e-18	1.54521e-17	17.4921	Positive
Dhrs4	0.179866	3.43301e-18	Crush	Rnase4	3.43301e-18	1.64503e-17	17.4643	Positive
Tead1	0.179842	3.46948e-18	Crush	Rnase4	3.46948e-18	1.66202e-17	17.4597	Positive
Ints3	0.179655	3.76212e-18	Crush	Rnase4	3.76212e-18	1.80037e-17	17.4246	Positive
Smarcc1	0.179586	3.8763e-18	Crush	Rnase4	3.8763e-18	1.85393e-17	17.4116	Positive
Cenpb	0.179584	3.87926e-18	Crush	Rnase4	3.87926e-18	1.85508e-17	17.4113	Positive
Tcaf1	0.179548	3.93915e-18	Crush	Rnase4	3.93915e-18	1.88317e-17	17.4046	Positive
Cndp2	0.179464	4.08566e-18	Crush	Rnase4	4.08566e-18	1.95122e-17	17.3887	Positive
Sema6a	0.179392	4.21475e-18	Crush	Rnase4	4.21475e-18	2.01024e-17	17.3752	Positive
Trappc3	0.17937	4.25431e-18	Crush	Rnase4	4.25431e-18	2.02881e-17	17.3712	Positive
Twf2	0.179132	4.7156e-18	Crush	Rnase4	4.7156e-18	2.24586e-17	17.3265	Positive
Znrf1	0.179096	4.78937e-18	Crush	Rnase4	4.78937e-18	2.28e-17	17.3197	Positive
Arf5	0.179065	4.85271e-18	Crush	Rnase4	4.85271e-18	2.30949e-17	17.314	Positive
Tmem160	0.179017	4.95326e-18	Crush	Rnase4	4.95326e-18	2.35632e-17	17.3051	Positive
Pknox1	0.179003	4.98317e-18	Crush	Rnase4	4.98317e-18	2.36951e-17	17.3025	Positive
Tesc	0.17887	5.2771e-18	Crush	Rnase4	5.2771e-18	2.50746e-17	17.2776	Positive
Acp2	0.178845	5.33475e-18	Crush	Rnase4	5.33475e-18	2.53412e-17	17.2729	Positive
Rtcb	0.17864	5.82621e-18	Crush	Rnase4	5.82621e-18	2.75999e-17	17.2346	Positive
Gnas	0.178577	5.98811e-18	Crush	Rnase4	5.98811e-18	2.83383e-17	17.2227	Positive
Plxdc1	0.178564	6.02141e-18	Crush	Rnase4	6.02141e-18	2.84876e-17	17.2203	Positive
Tmem63c	0.178519	6.13787e-18	Crush	Rnase4	6.13787e-18	2.90261e-17	17.212	Positive
Zbtb38	0.178508	6.16591e-18	Crush	Rnase4	6.16591e-18	2.91503e-17	17.21	Positive
Nptxr	0.178502	6.18369e-18	Crush	Rnase4	6.18369e-18	2.92301e-17	17.2088	Positive
Plekha2	0.178495	6.20057e-18	Crush	Rnase4	6.20057e-18	2.93057e-17	17.2076	Positive
Ccdc91	0.178483	6.23341e-18	Crush	Rnase4	6.23341e-18	2.94567e-17	17.2053	Positive
Guk1	0.178479	6.24342e-18	Crush	Rnase4	6.24342e-18	2.94912e-17	17.2046	Positive
Pim1	0.178468	6.27337e-18	Crush	Rnase4	6.27337e-18	2.96285e-17	17.2025	Positive
Arpc4	0.178443	6.34084e-18	Crush	Rnase4	6.34084e-18	2.99256e-17	17.1979	Positive
Otud7b	0.178327	6.66566e-18	Crush	Rnase4	6.66566e-18	3.14134e-17	17.1762	Positive
Eif1	0.178308	6.71893e-18	Crush	Rnase4	6.71893e-18	3.16554e-17	17.1727	Positive
Cnp	0.178202	7.0336e-18	Crush	Rnase4	7.0336e-18	3.30999e-17	17.1528	Positive
Ddb1	0.178194	7.05643e-18	Crush	Rnase4	7.05643e-18	3.32026e-17	17.1514	Positive
Sstr2	0.178126	7.26452e-18	Crush	Rnase4	7.26452e-18	3.4172e-17	17.1388	Positive
Cdr2l	0.177944	7.85327e-18	Crush	Rnase4	7.85327e-18	3.68833e-17	17.1049	Positive
Emb	0.177928	7.90822e-18	Crush	Rnase4	7.90822e-18	3.71361e-17	17.1019	Positive
Pigk	0.177847	8.18891e-18	Crush	Rnase4	8.18891e-18	3.84157e-17	17.0868	Positive
Plaur	0.177754	8.52061e-18	Crush	Rnase4	8.52061e-18	3.99604e-17	17.0695	Positive
Park7	0.177736	8.58714e-18	Crush	Rnase4	8.58714e-18	4.02609e-17	17.0662	Positive
Riok3	0.177547	9.30613e-18	Crush	Rnase4	9.30613e-18	4.35759e-17	17.0312	Positive
Tmcc2	0.177471	9.61312e-18	Crush	Rnase4	9.61312e-18	4.49749e-17	17.0171	Positive
Rgs12	0.177466	9.63521e-18	Crush	Rnase4	9.63521e-18	4.50718e-17	17.0161	Positive
Ppp2r2d	0.177361	1.00766e-17	Crush	Rnase4	1.00766e-17	4.70964e-17	16.9967	Positive
Neu1	0.177279	1.04363e-17	Crush	Rnase4	1.04363e-17	4.87567e-17	16.9815	Positive
Prpf19	0.177215	1.07225e-17	Crush	Rnase4	1.07225e-17	5.00723e-17	16.9697	Positive
Ppp1ca	0.17712	1.11694e-17	Crush	Rnase4	1.11694e-17	5.21075e-17	16.952	Positive
Fam210b	0.177112	1.1207e-17	Crush	Rnase4	1.1207e-17	5.22757e-17	16.9505	Positive
Derl1	0.177095	1.12858e-17	Crush	Rnase4	1.12858e-17	5.26282e-17	16.9475	Positive
Ubap2	0.17708	1.13598e-17	Crush	Rnase4	1.13598e-17	5.29656e-17	16.9446	Positive
Sec61a1	0.176917	1.2176e-17	Crush	Rnase4	1.2176e-17	5.67067e-17	16.9145	Positive
Edf1	0.176835	1.26098e-17	Crush	Rnase4	1.26098e-17	5.86857e-17	16.8993	Positive
Cyth2	0.176713	1.32794e-17	Crush	Rnase4	1.32794e-17	6.1758e-17	16.8768	Positive
Midn	0.17671	1.32989e-17	Crush	Rnase4	1.32989e-17	6.18398e-17	16.8762	Positive
Thoc3	0.176676	1.34916e-17	Crush	Rnase4	1.34916e-17	6.27004e-17	16.8699	Positive
Tnfaip1	0.176468	1.47355e-17	Crush	Rnase4	1.47355e-17	6.83847e-17	16.8316	Positive
Etf1	0.176344	1.55337e-17	Crush	Rnase4	1.55337e-17	7.20684e-17	16.8087	Positive
Gtf2ird1	0.176314	1.57301e-17	Crush	Rnase4	1.57301e-17	7.29693e-17	16.8033	Positive
Gnb2	0.176281	1.5953e-17	Crush	Rnase4	1.5953e-17	7.39928e-17	16.7972	Positive
Limd1	0.176265	1.60591e-17	Crush	Rnase4	1.60591e-17	7.44431e-17	16.7943	Positive
Ndufv1	0.176215	1.64046e-17	Crush	Rnase4	1.64046e-17	7.60338e-17	16.785	Positive
Tmem130	0.176174	1.66956e-17	Crush	Rnase4	1.66956e-17	7.73391e-17	16.7774	Positive
Stat2	0.17601	1.78891e-17	Crush	Rnase4	1.78891e-17	8.27627e-17	16.7474	Positive
Tmbim1	0.175954	1.83227e-17	Crush	Rnase4	1.83227e-17	8.47326e-17	16.737	Positive
Klf13	0.175814	1.94409e-17	Crush	Rnase4	1.94409e-17	8.98027e-17	16.7113	Positive
Ly6a	0.175801	1.95509e-17	Crush	Rnase4	1.95509e-17	9.02852e-17	16.7088	Positive
Kcnk12	0.175769	1.98156e-17	Crush	Rnase4	1.98156e-17	9.1495e-17	16.703	Positive
Ece1	0.175742	2.00399e-17	Crush	Rnase4	2.00399e-17	9.25175e-17	16.6981	Positive
Swi5	0.175472	2.24635e-17	Crush	Rnase4	2.24635e-17	1.03416e-16	16.6485	Positive
Abcf1	0.175411	2.30478e-17	Crush	Rnase4	2.30478e-17	1.06046e-16	16.6374	Positive
Rpl5	0.175398	2.31694e-17	Crush	Rnase4	2.31694e-17	1.06576e-16	16.6351	Positive
Ilk	0.175278	2.43721e-17	Crush	Rnase4	2.43721e-17	1.1203e-16	16.6131	Positive
D130043K22Rik	0.175245	2.47128e-17	Crush	Rnase4	2.47128e-17	1.13548e-16	16.6071	Positive
Ttc33	0.175165	2.55626e-17	Crush	Rnase4	2.55626e-17	1.17371e-16	16.5924	Positive
Rnf187	0.175142	2.58165e-17	Crush	Rnase4	2.58165e-17	1.18503e-16	16.5881	Positive
Mturn	0.17513	2.59467e-17	Crush	Rnase4	2.59467e-17	1.19084e-16	16.5859	Positive
Klhl21	0.175103	2.62432e-17	Crush	Rnase4	2.62432e-17	1.20395e-16	16.581	Positive
Psmb6	0.174997	2.74342e-17	Crush	Rnase4	2.74342e-17	1.25683e-16	16.5617	Positive
Kdelr1	0.174987	2.75571e-17	Crush	Rnase4	2.75571e-17	1.26228e-16	16.5598	Positive
Rasip1	0.174972	2.77264e-17	Crush	Rnase4	2.77264e-17	1.26986e-16	16.5571	Positive
1700025G04Rik	0.174963	2.78345e-17	Crush	Rnase4	2.78345e-17	1.27446e-16	16.5554	Positive
Eef2k	0.174905	2.85261e-17	Crush	Rnase4	2.85261e-17	1.30594e-16	16.5448	Positive
Tom1	0.174902	2.8562e-17	Crush	Rnase4	2.8562e-17	1.3074e-16	16.5442	Positive
Anp32b	0.174811	2.96642e-17	Crush	Rnase4	2.96642e-17	1.35672e-16	16.5278	Positive
Wwp2	0.174691	3.12076e-17	Crush	Rnase4	3.12076e-17	1.42632e-16	16.5057	Positive
Fam43b	0.174686	3.12743e-17	Crush	Rnase4	3.12743e-17	1.42917e-16	16.5048	Positive
Psen2	0.174677	3.13943e-17	Crush	Rnase4	3.13943e-17	1.43425e-16	16.5031	Positive
Fasn	0.17465	3.17506e-17	Crush	Rnase4	3.17506e-17	1.45012e-16	16.4982	Positive
Zbtb20	0.174574	3.27794e-17	Crush	Rnase4	3.27794e-17	1.4967e-16	16.4844	Positive
Cdc42se1	0.174523	3.3491e-17	Crush	Rnase4	3.3491e-17	1.52876e-16	16.4751	Positive
Ube2r2	0.174496	3.38631e-17	Crush	Rnase4	3.38631e-17	1.54489e-16	16.4703	Positive
Fam214b	0.174409	3.5128e-17	Crush	Rnase4	3.5128e-17	1.59971e-16	16.4543	Positive
Nefl	-0.174362	3.58224e-17	Crush	Rnase4	3.58224e-17	1.63043e-16	16.4458	Negative
Tspan15	0.174359	3.58649e-17	Crush	Rnase4	3.58649e-17	1.63213e-16	16.4453	Positive
Arhgef2	0.174347	3.60517e-17	Crush	Rnase4	3.60517e-17	1.64041e-16	16.4431	Positive
Nfib	0.174342	3.61261e-17	Crush	Rnase4	3.61261e-17	1.64356e-16	16.4422	Positive
Pqlc1	0.174281	3.70569e-17	Crush	Rnase4	3.70569e-17	1.68521e-16	16.4311	Positive
Tmem65	0.174216	3.80832e-17	Crush	Rnase4	3.80832e-17	1.73164e-16	16.4193	Positive
Sin3b	0.174196	3.84091e-17	Crush	Rnase4	3.84091e-17	1.74622e-16	16.4156	Positive
Pcnx	0.17415	3.91588e-17	Crush	Rnase4	3.91588e-17	1.77957e-16	16.4072	Positive
Kcnk3	0.174095	4.00596e-17	Crush	Rnase4	4.00596e-17	1.82025e-16	16.3973	Positive
Rspry1	0.174087	4.01892e-17	Crush	Rnase4	4.01892e-17	1.82589e-16	16.3959	Positive
Sppl3	0.174053	4.07765e-17	Crush	Rnase4	4.07765e-17	1.85154e-16	16.3896	Positive
Amfr	0.174051	4.0799e-17	Crush	Rnase4	4.0799e-17	1.85231e-16	16.3894	Positive
Eif4a1	0.174009	4.15225e-17	Crush	Rnase4	4.15225e-17	1.88464e-16	16.3817	Positive
Acot11	0.174004	4.16152e-17	Crush	Rnase4	4.16152e-17	1.88858e-16	16.3807	Positive
Fam53c	0.173866	4.40966e-17	Crush	Rnase4	4.40966e-17	1.99844e-16	16.3556	Positive
Pptc7	0.173823	4.48906e-17	Crush	Rnase4	4.48906e-17	2.03329e-16	16.3478	Positive
Ppig	0.173591	4.94542e-17	Crush	Rnase4	4.94542e-17	2.23482e-16	16.3058	Positive
Vapa	0.173581	4.9656e-17	Crush	Rnase4	4.9656e-17	2.24357e-16	16.304	Positive
Atp5o	0.173573	4.98256e-17	Crush	Rnase4	4.98256e-17	2.25093e-16	16.3025	Positive
Fgf3	0.173475	5.19143e-17	Crush	Rnase4	5.19143e-17	2.34367e-16	16.2847	Positive
Ehd4	0.17343	5.28925e-17	Crush	Rnase4	5.28925e-17	2.38619e-16	16.2766	Positive
Hmgb1	0.173416	5.31957e-17	Crush	Rnase4	5.31957e-17	2.39954e-16	16.2741	Positive
Laptm4b	0.173369	5.42478e-17	Crush	Rnase4	5.42478e-17	2.44532e-16	16.2656	Positive
Exoc5	0.173342	5.48684e-17	Crush	Rnase4	5.48684e-17	2.47261e-16	16.2607	Positive
Prkag2	0.173291	5.60359e-17	Crush	Rnase4	5.60359e-17	2.52384e-16	16.2515	Positive
Ggnbp2	0.173237	5.73162e-17	Crush	Rnase4	5.73162e-17	2.58045e-16	16.2417	Positive
Ube2z	0.17318	5.87047e-17	Crush	Rnase4	5.87047e-17	2.64115e-16	16.2313	Positive
Ube2v1	0.173177	5.87664e-17	Crush	Rnase4	5.87664e-17	2.64356e-16	16.2309	Positive
Mrpl17	0.173119	6.02132e-17	Crush	Rnase4	6.02132e-17	2.70753e-16	16.2203	Positive
Rpl13	0.173104	6.05815e-17	Crush	Rnase4	6.05815e-17	2.72335e-16	16.2177	Positive
Ankrd13a	0.173027	6.25425e-17	Crush	Rnase4	6.25425e-17	2.80996e-16	16.2038	Positive
Adap1	0.172991	6.35011e-17	Crush	Rnase4	6.35011e-17	2.85108e-16	16.1972	Positive
Puf60	0.17288	6.64888e-17	Crush	Rnase4	6.64888e-17	2.98319e-16	16.1773	Positive
Myo5a	0.172854	6.72118e-17	Crush	Rnase4	6.72118e-17	3.0148e-16	16.1726	Positive
Nosip	0.172765	6.97579e-17	Crush	Rnase4	6.97579e-17	3.12687e-16	16.1564	Positive
Ubn1	0.172523	7.71123e-17	Crush	Rnase4	7.71123e-17	3.45229e-16	16.1129	Positive
Cdk5r1	0.172521	7.71785e-17	Crush	Rnase4	7.71785e-17	3.45478e-16	16.1125	Positive
Ttc3	0.172485	7.8331e-17	Crush	Rnase4	7.8331e-17	3.50589e-16	16.1061	Positive
Ccdc32	0.17248	7.85109e-17	Crush	Rnase4	7.85109e-17	3.51347e-16	16.1051	Positive
Nacad	0.172476	7.86383e-17	Crush	Rnase4	7.86383e-17	3.51869e-16	16.1044	Positive
Tmem176b	0.17245	7.94856e-17	Crush	Rnase4	7.94856e-17	3.55515e-16	16.0997	Positive
Pdrg1	0.172387	8.15878e-17	Crush	Rnase4	8.15878e-17	3.64769e-16	16.0884	Positive
Smad5	0.172355	8.26757e-17	Crush	Rnase4	8.26757e-17	3.69531e-16	16.0826	Positive
Bag1	0.172345	8.30299e-17	Crush	Rnase4	8.30299e-17	3.71014e-16	16.0808	Positive
Pcbp4	0.172247	8.64457e-17	Crush	Rnase4	8.64457e-17	3.86014e-16	16.0633	Positive
Cirbp	0.172129	9.0787e-17	Crush	Rnase4	9.0787e-17	4.04905e-16	16.042	Positive
Atg5	0.172105	9.16697e-17	Crush	Rnase4	9.16697e-17	4.08786e-16	16.0378	Positive
Anapc11	0.172102	9.18113e-17	Crush	Rnase4	9.18113e-17	4.09362e-16	16.0371	Positive
Dnajb6	0.172067	9.31252e-17	Crush	Rnase4	9.31252e-17	4.14995e-16	16.0309	Positive
Rab3d	0.172044	9.40195e-17	Crush	Rnase4	9.40195e-17	4.18809e-16	16.0268	Positive
Slc39a11	0.172016	9.51389e-17	Crush	Rnase4	9.51389e-17	4.23738e-16	16.0216	Positive
Rangap1	0.171942	9.80954e-17	Crush	Rnase4	9.80954e-17	4.3667e-16	16.0084	Positive
Smpd3	0.171939	9.82046e-17	Crush	Rnase4	9.82046e-17	4.37096e-16	16.0079	Positive
Ogdh	0.17193	9.85583e-17	Crush	Rnase4	9.85583e-17	4.38552e-16	16.0063	Positive
Serpina3n	0.171899	9.98368e-17	Crush	Rnase4	9.98368e-17	4.4418e-16	16.0007	Positive
Commd7	0.171825	1.02925e-16	Crush	Rnase4	1.02925e-16	4.57673e-16	15.9875	Positive
Acp1	0.171721	1.07435e-16	Crush	Rnase4	1.07435e-16	4.7734e-16	15.9689	Positive
Mrpl20	0.171719	1.07542e-16	Crush	Rnase4	1.07542e-16	4.77752e-16	15.9684	Positive
Ptger1	0.171712	1.07862e-16	Crush	Rnase4	1.07862e-16	4.79108e-16	15.9671	Positive
Arvcf	0.171695	1.08615e-16	Crush	Rnase4	1.08615e-16	4.82386e-16	15.9641	Positive
Tbc1d9	0.171666	1.09908e-16	Crush	Rnase4	1.09908e-16	4.87798e-16	15.959	Positive
Syt4	0.171661	1.10162e-16	Crush	Rnase4	1.10162e-16	4.88862e-16	15.958	Positive
Slc25a24	0.171574	1.14173e-16	Crush	Rnase4	1.14173e-16	5.06453e-16	15.9424	Positive
Ubl5	0.171521	1.16692e-16	Crush	Rnase4	1.16692e-16	5.1749e-16	15.933	Positive
Cdc42ep4	0.171434	1.20932e-16	Crush	Rnase4	1.20932e-16	5.35929e-16	15.9175	Positive
Adcy5	0.171388	1.23244e-16	Crush	Rnase4	1.23244e-16	5.46028e-16	15.9092	Positive
Ddx24	0.171251	1.30381e-16	Crush	Rnase4	1.30381e-16	5.76793e-16	15.8848	Positive
Map1lc3a	0.171191	1.33686e-16	Crush	Rnase4	1.33686e-16	5.91092e-16	15.8739	Positive
Pnma2	0.171145	1.36239e-16	Crush	Rnase4	1.36239e-16	6.01977e-16	15.8657	Positive
Eif5b	0.171093	1.39145e-16	Crush	Rnase4	1.39145e-16	6.14406e-16	15.8565	Positive
Kctd20	0.171086	1.39553e-16	Crush	Rnase4	1.39553e-16	6.16124e-16	15.8553	Positive
Dclk1	0.171085	1.39605e-16	Crush	Rnase4	1.39605e-16	6.16272e-16	15.8551	Positive
Taf13	0.171062	1.40933e-16	Crush	Rnase4	1.40933e-16	6.2205e-16	15.851	Positive
Sirt2	0.170972	1.4628e-16	Crush	Rnase4	1.4628e-16	6.4487e-16	15.8348	Positive
Hras	0.170952	1.47447e-16	Crush	Rnase4	1.47447e-16	6.49924e-16	15.8314	Positive
Psmc5	0.170893	1.51078e-16	Crush	Rnase4	1.51078e-16	6.65393e-16	15.8208	Positive
Wipf2	0.170808	1.56417e-16	Crush	Rnase4	1.56417e-16	6.88171e-16	15.8057	Positive
Prrt2	0.170802	1.56832e-16	Crush	Rnase4	1.56832e-16	6.89905e-16	15.8046	Positive
Epn1	0.170762	1.59402e-16	Crush	Rnase4	1.59402e-16	7.00927e-16	15.7975	Positive
Prdx5	0.170681	1.64804e-16	Crush	Rnase4	1.64804e-16	7.24004e-16	15.783	Positive
Smc1a	0.170657	1.66408e-16	Crush	Rnase4	1.66408e-16	7.30953e-16	15.7788	Positive
Nfkbia	0.170613	1.69444e-16	Crush	Rnase4	1.69444e-16	7.4399e-16	15.771	Positive
Rgs4	-0.170599	1.70476e-16	Crush	Rnase4	1.70476e-16	7.48422e-16	15.7683	Negative
Sdhb	0.170579	1.71818e-16	Crush	Rnase4	1.71818e-16	7.54112e-16	15.7649	Positive
Dusp8	0.170536	1.74896e-16	Crush	Rnase4	1.74896e-16	7.67417e-16	15.7572	Positive
Tgfb1i1	0.170474	1.7937e-16	Crush	Rnase4	1.7937e-16	7.86731e-16	15.7463	Positive
Asl	0.170472	1.79535e-16	Crush	Rnase4	1.79535e-16	7.87351e-16	15.7459	Positive
Ahi1	0.170466	1.79994e-16	Crush	Rnase4	1.79994e-16	7.89154e-16	15.7447	Positive
Tmem259	0.170408	1.84338e-16	Crush	Rnase4	1.84338e-16	8.07877e-16	15.7344	Positive
Pld3	0.170396	1.85219e-16	Crush	Rnase4	1.85219e-16	8.11628e-16	15.7323	Positive
Surf4	0.170289	1.93475e-16	Crush	Rnase4	1.93475e-16	8.47013e-16	15.7134	Positive
Mfap3l	0.170269	1.95074e-16	Crush	Rnase4	1.95074e-16	8.53789e-16	15.7098	Positive
Cbx1	0.17024	1.97447e-16	Crush	Rnase4	1.97447e-16	8.63599e-16	15.7045	Positive
Stub1	0.170122	2.07148e-16	Crush	Rnase4	2.07148e-16	9.05545e-16	15.6837	Positive
Btg1	0.170117	2.07615e-16	Crush	Rnase4	2.07615e-16	9.07466e-16	15.6827	Positive
Phf20	0.170063	2.12237e-16	Crush	Rnase4	2.12237e-16	9.27544e-16	15.6732	Positive
Exoc6b	0.169986	2.19049e-16	Crush	Rnase4	2.19049e-16	9.56678e-16	15.6595	Positive
Pde4c	0.169946	2.22651e-16	Crush	Rnase4	2.22651e-16	9.72022e-16	15.6524	Positive
Chmp2a	0.169916	2.2536e-16	Crush	Rnase4	2.2536e-16	9.83718e-16	15.6471	Positive
Rpl8	0.169888	2.27946e-16	Crush	Rnase4	2.27946e-16	9.94877e-16	15.6422	Positive
Fam104a	0.169812	2.35184e-16	Crush	Rnase4	2.35184e-16	1.02592e-15	15.6286	Positive
Sema4d	0.169667	2.49445e-16	Crush	Rnase4	2.49445e-16	1.08741e-15	15.603	Positive
Gipc1	0.169603	2.56012e-16	Crush	Rnase4	2.56012e-16	1.11529e-15	15.5917	Positive
Syncrip	0.169599	2.56488e-16	Crush	Rnase4	2.56488e-16	1.11722e-15	15.5909	Positive
Rps2	0.169566	2.59905e-16	Crush	Rnase4	2.59905e-16	1.13195e-15	15.5852	Positive
Smpd1	0.169558	2.60829e-16	Crush	Rnase4	2.60829e-16	1.13583e-15	15.5836	Positive
Actn4	0.1695	2.67057e-16	Crush	Rnase4	2.67057e-16	1.16218e-15	15.5734	Positive
Ppp2r2b	0.16946	2.71356e-16	Crush	Rnase4	2.71356e-16	1.18073e-15	15.5665	Positive
Ppil2	0.169442	2.7336e-16	Crush	Rnase4	2.7336e-16	1.18913e-15	15.5633	Positive
2210016L21Rik	0.169428	2.7493e-16	Crush	Rnase4	2.7493e-16	1.19581e-15	15.5608	Positive
Eri3	0.169395	2.78645e-16	Crush	Rnase4	2.78645e-16	1.21148e-15	15.5549	Positive
Plin2	0.169269	2.93276e-16	Crush	Rnase4	2.93276e-16	1.27358e-15	15.5327	Positive
Slc39a6	0.169269	2.93319e-16	Crush	Rnase4	2.93319e-16	1.2736e-15	15.5327	Positive
Wtip	0.169251	2.95492e-16	Crush	Rnase4	2.95492e-16	1.28286e-15	15.5295	Positive
Amotl1	0.169237	2.97215e-16	Crush	Rnase4	2.97215e-16	1.29e-15	15.5269	Positive
Pim3	0.169217	2.99573e-16	Crush	Rnase4	2.99573e-16	1.29955e-15	15.5235	Positive
Gng10	0.169165	3.05986e-16	Crush	Rnase4	3.05986e-16	1.32702e-15	15.5143	Positive
Ap2s1	0.169031	3.23166e-16	Crush	Rnase4	3.23166e-16	1.39931e-15	15.4906	Positive
Tiprl	0.168996	3.27686e-16	Crush	Rnase4	3.27686e-16	1.41832e-15	15.4845	Positive
Paqr8	0.168963	3.32192e-16	Crush	Rnase4	3.32192e-16	1.43668e-15	15.4786	Positive
Mgll	0.168851	3.47577e-16	Crush	Rnase4	3.47577e-16	1.50204e-15	15.4589	Positive
Tubb6	0.168802	3.54605e-16	Crush	Rnase4	3.54605e-16	1.5318e-15	15.4503	Positive
Ndufa10	0.168619	3.81831e-16	Crush	Rnase4	3.81831e-16	1.64746e-15	15.4181	Positive
Chst8	0.168533	3.9537e-16	Crush	Rnase4	3.9537e-16	1.70431e-15	15.403	Positive
Pafah1b2	0.168533	3.95329e-16	Crush	Rnase4	3.95329e-16	1.70431e-15	15.403	Positive
Pik3ca	0.168513	3.98627e-16	Crush	Rnase4	3.98627e-16	1.7179e-15	15.3994	Positive
Acadl	0.168465	4.06484e-16	Crush	Rnase4	4.06484e-16	1.75107e-15	15.391	Positive
Cdv3	0.168402	4.16946e-16	Crush	Rnase4	4.16946e-16	1.79496e-15	15.3799	Positive
Slc29a4	0.168381	4.20417e-16	Crush	Rnase4	4.20417e-16	1.80943e-15	15.3763	Positive
Stmn1	0.168366	4.22966e-16	Crush	Rnase4	4.22966e-16	1.82016e-15	15.3737	Positive
M6pr	0.168307	4.33247e-16	Crush	Rnase4	4.33247e-16	1.86392e-15	15.3633	Positive
Anapc16	0.168299	4.3464e-16	Crush	Rnase4	4.3464e-16	1.86966e-15	15.3619	Positive
Ppfia2	0.168275	4.38777e-16	Crush	Rnase4	4.38777e-16	1.88697e-15	15.3578	Positive
Stt3a	0.168249	4.43405e-16	Crush	Rnase4	4.43405e-16	1.90612e-15	15.3532	Positive
Sra1	0.168233	4.46389e-16	Crush	Rnase4	4.46389e-16	1.91844e-15	15.3503	Positive
Chst1	0.168197	4.52958e-16	Crush	Rnase4	4.52958e-16	1.94591e-15	15.3439	Positive
Sgsm2	0.168185	4.55143e-16	Crush	Rnase4	4.55143e-16	1.95504e-15	15.3419	Positive
Romo1	0.16818	4.56041e-16	Crush	Rnase4	4.56041e-16	1.95864e-15	15.341	Positive
Ppp1r14b	0.168148	4.6191e-16	Crush	Rnase4	4.6191e-16	1.98255e-15	15.3354	Positive
Ifi27	0.168119	4.67328e-16	Crush	Rnase4	4.67328e-16	2.00529e-15	15.3304	Positive
Ncl	0.168038	4.82859e-16	Crush	Rnase4	4.82859e-16	2.07139e-15	15.3162	Positive
Pam	0.167996	4.91185e-16	Crush	Rnase4	4.91185e-16	2.10573e-15	15.3088	Positive
Cluh	0.167974	4.9566e-16	Crush	Rnase4	4.9566e-16	2.12464e-15	15.3048	Positive
Cdc42bpb	0.167951	5.00221e-16	Crush	Rnase4	5.00221e-16	2.14391e-15	15.3008	Positive
Rpsa	0.167915	5.07492e-16	Crush	Rnase4	5.07492e-16	2.1745e-15	15.2946	Positive
Zfp148	0.167866	5.17714e-16	Crush	Rnase4	5.17714e-16	2.21744e-15	15.2859	Positive
9330182L06Rik	0.167864	5.18073e-16	Crush	Rnase4	5.18073e-16	2.21868e-15	15.2856	Positive
Synpr	-0.16782	5.27354e-16	Crush	Rnase4	5.27354e-16	2.25755e-15	15.2779	Negative
Uqcr10	0.167813	5.28901e-16	Crush	Rnase4	5.28901e-16	2.26387e-15	15.2766	Positive
Psmc2	0.167741	5.4434e-16	Crush	Rnase4	5.4434e-16	2.32935e-15	15.2641	Positive
Ube2j1	0.167732	5.46229e-16	Crush	Rnase4	5.46229e-16	2.33713e-15	15.2626	Positive
Sel1l	0.167687	5.5643e-16	Crush	Rnase4	5.5643e-16	2.37892e-15	15.2546	Positive
S100a10	0.167679	5.58063e-16	Crush	Rnase4	5.58063e-16	2.38528e-15	15.2533	Positive
Ppib	0.167678	5.58446e-16	Crush	Rnase4	5.58446e-16	2.38651e-15	15.253	Positive
Tax1bp3	0.167649	5.64942e-16	Crush	Rnase4	5.64942e-16	2.41311e-15	15.248	Positive
Saraf	0.167648	5.65138e-16	Crush	Rnase4	5.65138e-16	2.41363e-15	15.2478	Positive
Chmp1a	0.167637	5.67633e-16	Crush	Rnase4	5.67633e-16	2.42397e-15	15.2459	Positive
Gcnt2	0.167495	6.01045e-16	Crush	Rnase4	6.01045e-16	2.56432e-15	15.2211	Positive
Specc1l	0.167491	6.02087e-16	Crush	Rnase4	6.02087e-16	2.5681e-15	15.2203	Positive
Cdc42ep2	0.167441	6.14186e-16	Crush	Rnase4	6.14186e-16	2.61868e-15	15.2117	Positive
Afg3l1	0.167387	6.27757e-16	Crush	Rnase4	6.27757e-16	2.67481e-15	15.2022	Positive
Plxna2	0.167362	6.3393e-16	Crush	Rnase4	6.3393e-16	2.70041e-15	15.198	Positive
Sertad2	0.167271	6.57739e-16	Crush	Rnase4	6.57739e-16	2.79748e-15	15.1819	Positive
Atp2c1	0.167195	6.7792e-16	Crush	Rnase4	6.7792e-16	2.88182e-15	15.1688	Positive
Nploc4	0.167173	6.84079e-16	Crush	Rnase4	6.84079e-16	2.90725e-15	15.1649	Positive
Strn3	0.16717	6.84922e-16	Crush	Rnase4	6.84922e-16	2.91045e-15	15.1644	Positive
Zeb1	0.167158	6.882e-16	Crush	Rnase4	6.882e-16	2.924e-15	15.1623	Positive
Dtnbp1	0.167152	6.89875e-16	Crush	Rnase4	6.89875e-16	2.93074e-15	15.1612	Positive
Bcl11a	0.167066	7.14062e-16	Crush	Rnase4	7.14062e-16	3.03193e-15	15.1463	Positive
Dpp3	0.166992	7.35473e-16	Crush	Rnase4	7.35473e-16	3.12203e-15	15.1334	Positive
Smarcc2	0.166986	7.37199e-16	Crush	Rnase4	7.37199e-16	3.12855e-15	15.1324	Positive
Sar1a	0.166971	7.41797e-16	Crush	Rnase4	7.41797e-16	3.14765e-15	15.1297	Positive
Tgfa	0.166942	7.50274e-16	Crush	Rnase4	7.50274e-16	3.1828e-15	15.1248	Positive
Wipi2	0.166716	8.21419e-16	Crush	Rnase4	8.21419e-16	3.48146e-15	15.0854	Positive
Stk11	0.166714	8.22018e-16	Crush	Rnase4	8.22018e-16	3.48355e-15	15.0851	Positive
Myh9	0.166674	8.35432e-16	Crush	Rnase4	8.35432e-16	3.53994e-15	15.0781	Positive
Tpgs2	0.16663	8.50131e-16	Crush	Rnase4	8.50131e-16	3.60037e-15	15.0705	Positive
Fam219b	0.166606	8.58326e-16	Crush	Rnase4	8.58326e-16	3.63414e-15	15.0663	Positive
Chst2	0.166588	8.6463e-16	Crush	Rnase4	8.6463e-16	3.65988e-15	15.0632	Positive
Mical1	0.166568	8.7164e-16	Crush	Rnase4	8.7164e-16	3.68765e-15	15.0597	Positive
Hpcal1	0.166498	8.96448e-16	Crush	Rnase4	8.96448e-16	3.78968e-15	15.0475	Positive
Tceal8	0.166494	8.97655e-16	Crush	Rnase4	8.97655e-16	3.79381e-15	15.0469	Positive
Nras	0.166481	9.02472e-16	Crush	Rnase4	9.02472e-16	3.8127e-15	15.0446	Positive
Cdc23	0.166461	9.09742e-16	Crush	Rnase4	9.09742e-16	3.84242e-15	15.0411	Positive
Tmed9	0.166399	9.32476e-16	Crush	Rnase4	9.32476e-16	3.93692e-15	15.0304	Positive
Tgoln1	0.166364	9.45705e-16	Crush	Rnase4	9.45705e-16	3.99175e-15	15.0242	Positive
Dstn	0.166279	9.78265e-16	Crush	Rnase4	9.78265e-16	4.12706e-15	15.0095	Positive
Egln2	0.166257	9.86769e-16	Crush	Rnase4	9.86769e-16	4.1624e-15	15.0058	Positive
Lsm14b	0.166255	9.87643e-16	Crush	Rnase4	9.87643e-16	4.16555e-15	15.0054	Positive
Arhgef17	0.166214	1.00393e-15	Crush	Rnase4	1.00393e-15	4.23315e-15	14.9983	Positive
Ubxn4	0.166205	1.00765e-15	Crush	Rnase4	1.00765e-15	4.24787e-15	14.9967	Positive
Rpl13a	0.166201	1.00919e-15	Crush	Rnase4	1.00919e-15	4.25372e-15	14.996	Positive
Ahsa2	0.166127	1.03925e-15	Crush	Rnase4	1.03925e-15	4.37759e-15	14.9833	Positive
Arl2	0.166095	1.05277e-15	Crush	Rnase4	1.05277e-15	4.43339e-15	14.9777	Positive
Gpr151	0.166007	1.09041e-15	Crush	Rnase4	1.09041e-15	4.58897e-15	14.9624	Positive
Ets2	0.165916	1.13086e-15	Crush	Rnase4	1.13086e-15	4.75616e-15	14.9466	Positive
Gpr153	0.165881	1.14663e-15	Crush	Rnase4	1.14663e-15	4.82062e-15	14.9406	Positive
1110051M20Rik	0.165847	1.16195e-15	Crush	Rnase4	1.16195e-15	4.88318e-15	14.9348	Positive
Pdxdc1	0.165792	1.18793e-15	Crush	Rnase4	1.18793e-15	4.98981e-15	14.9252	Positive
Ggt5	0.165761	1.20268e-15	Crush	Rnase4	1.20268e-15	5.05046e-15	14.9198	Positive
Eif3c	0.165742	1.2115e-15	Crush	Rnase4	1.2115e-15	5.08683e-15	14.9167	Positive
Sbk1	0.16574	1.21268e-15	Crush	Rnase4	1.21268e-15	5.09049e-15	14.9163	Positive
Cited2	0.165739	1.2132e-15	Crush	Rnase4	1.2132e-15	5.09202e-15	14.9161	Positive
Supt5	0.165728	1.21858e-15	Crush	Rnase4	1.21858e-15	5.11397e-15	14.9141	Positive
Dlgap4	0.165521	1.32326e-15	Crush	Rnase4	1.32326e-15	5.5476e-15	14.8784	Positive
Scaf1	0.16547	1.3501e-15	Crush	Rnase4	1.3501e-15	5.65724e-15	14.8696	Positive
Fam131b	0.165422	1.37629e-15	Crush	Rnase4	1.37629e-15	5.76475e-15	14.8613	Positive
Them6	0.165418	1.3782e-15	Crush	Rnase4	1.3782e-15	5.77202e-15	14.8607	Positive
Eif3i	0.165356	1.41274e-15	Crush	Rnase4	1.41274e-15	5.91516e-15	14.8499	Positive
Aida	0.165319	1.43359e-15	Crush	Rnase4	1.43359e-15	6.00093e-15	14.8436	Positive
Ssr1	0.165292	1.44912e-15	Crush	Rnase4	1.44912e-15	6.0621e-15	14.8389	Positive
Fam217b	0.165248	1.47421e-15	Crush	Rnase4	1.47421e-15	6.1639e-15	14.8314	Positive
Rps5	0.165181	1.51404e-15	Crush	Rnase4	1.51404e-15	6.32882e-15	14.8199	Positive
Hbp1	0.16517	1.5207e-15	Crush	Rnase4	1.5207e-15	6.35505e-15	14.818	Positive
Hid1	0.165085	1.57255e-15	Crush	Rnase4	1.57255e-15	6.56588e-15	14.8034	Positive
Fbxw5	0.16504	1.60139e-15	Crush	Rnase4	1.60139e-15	6.68288e-15	14.7955	Positive
Psmd8	0.164974	1.64323e-15	Crush	Rnase4	1.64323e-15	6.85404e-15	14.7843	Positive
Sept8	0.164924	1.67665e-15	Crush	Rnase4	1.67665e-15	6.99077e-15	14.7756	Positive
Akirin2	0.164899	1.69279e-15	Crush	Rnase4	1.69279e-15	7.05539e-15	14.7714	Positive
Nudt21	0.164875	1.70898e-15	Crush	Rnase4	1.70898e-15	7.12014e-15	14.7673	Positive
Timm8b	0.164864	1.71679e-15	Crush	Rnase4	1.71679e-15	7.15175e-15	14.7653	Positive
Efhd2	0.164845	1.72963e-15	Crush	Rnase4	1.72963e-15	7.20432e-15	14.762	Positive
Ralgps2	0.164825	1.74326e-15	Crush	Rnase4	1.74326e-15	7.2602e-15	14.7586	Positive
Elavl3	0.164808	1.75495e-15	Crush	Rnase4	1.75495e-15	7.30797e-15	14.7557	Positive
Csnk1e	0.164797	1.76302e-15	Crush	Rnase4	1.76302e-15	7.34063e-15	14.7537	Positive
Tmem256	0.16479	1.76756e-15	Crush	Rnase4	1.76756e-15	7.35861e-15	14.7526	Positive
Sec11c	0.164764	1.78585e-15	Crush	Rnase4	1.78585e-15	7.43288e-15	14.7482	Positive
D8Ertd738e	0.164741	1.80206e-15	Crush	Rnase4	1.80206e-15	7.49651e-15	14.7442	Positive
Smg6	0.164726	1.81285e-15	Crush	Rnase4	1.81285e-15	7.54045e-15	14.7416	Positive
Ptov1	0.164719	1.81766e-15	Crush	Rnase4	1.81766e-15	7.55892e-15	14.7405	Positive
Aars	0.164712	1.8233e-15	Crush	Rnase4	1.8233e-15	7.58105e-15	14.7391	Positive
Gpr161	0.16471	1.82443e-15	Crush	Rnase4	1.82443e-15	7.58478e-15	14.7389	Positive
Tagln2	0.164691	1.838e-15	Crush	Rnase4	1.838e-15	7.64024e-15	14.7357	Positive
Samd4b	0.164665	1.85755e-15	Crush	Rnase4	1.85755e-15	7.71759e-15	14.7311	Positive
Gdpd5	0.164557	1.938e-15	Crush	Rnase4	1.938e-15	8.04472e-15	14.7126	Positive
Tspan17	0.164555	1.93965e-15	Crush	Rnase4	1.93965e-15	8.05056e-15	14.7123	Positive
Mdp1	0.164526	1.96167e-15	Crush	Rnase4	1.96167e-15	8.13988e-15	14.7074	Positive
Znhit1	0.16438	2.07813e-15	Crush	Rnase4	2.07813e-15	8.61007e-15	14.6823	Positive
Vwa7	0.164346	2.10655e-15	Crush	Rnase4	2.10655e-15	8.72564e-15	14.6764	Positive
Ezr	0.164313	2.13424e-15	Crush	Rnase4	2.13424e-15	8.83696e-15	14.6708	Positive
Hspbp1	0.164274	2.1673e-15	Crush	Rnase4	2.1673e-15	8.96819e-15	14.6641	Positive
Ccdc28a	0.164263	2.17658e-15	Crush	Rnase4	2.17658e-15	9.00549e-15	14.6622	Positive
Tshz1	0.164055	2.36225e-15	Crush	Rnase4	2.36225e-15	9.76628e-15	14.6267	Positive
Cpne4	0.164024	2.39161e-15	Crush	Rnase4	2.39161e-15	9.88516e-15	14.6213	Positive
Opa3	0.164006	2.40822e-15	Crush	Rnase4	2.40822e-15	9.9501e-15	14.6183	Positive
Ccdc181	0.163957	2.4551e-15	Crush	Rnase4	2.4551e-15	1.01412e-14	14.6099	Positive
Ppp1r9b	0.163868	2.54279e-15	Crush	Rnase4	2.54279e-15	1.04942e-14	14.5947	Positive
Tpst1	0.163826	2.58542e-15	Crush	Rnase4	2.58542e-15	1.06661e-14	14.5875	Positive
Abcc1	0.1638	2.61143e-15	Crush	Rnase4	2.61143e-15	1.0768e-14	14.5831	Positive
Ipo5	0.163796	2.61527e-15	Crush	Rnase4	2.61527e-15	1.07825e-14	14.5825	Positive
Tbcel	0.163786	2.6258e-15	Crush	Rnase4	2.6258e-15	1.08246e-14	14.5807	Positive
Mmp16	0.16378	2.63188e-15	Crush	Rnase4	2.63188e-15	1.08482e-14	14.5797	Positive
Optn	0.163732	2.68288e-15	Crush	Rnase4	2.68288e-15	1.10529e-14	14.5714	Positive
Spata13	0.163704	2.71223e-15	Crush	Rnase4	2.71223e-15	1.1171e-14	14.5667	Positive
Ssna1	0.163677	2.74144e-15	Crush	Rnase4	2.74144e-15	1.12899e-14	14.562	Positive
Snap47	0.163643	2.7773e-15	Crush	Rnase4	2.7773e-15	1.14347e-14	14.5564	Positive
Arpc5l	0.163615	2.80841e-15	Crush	Rnase4	2.80841e-15	1.15599e-14	14.5515	Positive
Atp6v0b	0.163539	2.89391e-15	Crush	Rnase4	2.89391e-15	1.19059e-14	14.5385	Positive
Nectin2	0.163441	3.00721e-15	Crush	Rnase4	3.00721e-15	1.2355e-14	14.5218	Positive
Mphosph8	0.163376	3.08459e-15	Crush	Rnase4	3.08459e-15	1.26666e-14	14.5108	Positive
Zmat2	0.163292	3.18829e-15	Crush	Rnase4	3.18829e-15	1.30875e-14	14.4964	Positive
Scg2	0.16326	3.22793e-15	Crush	Rnase4	3.22793e-15	1.32469e-14	14.4911	Positive
Dhrs1	0.163238	3.25607e-15	Crush	Rnase4	3.25607e-15	1.33591e-14	14.4873	Positive
Kcnc4	0.163225	3.27254e-15	Crush	Rnase4	3.27254e-15	1.34216e-14	14.4851	Positive
Usp50	0.163199	3.30561e-15	Crush	Rnase4	3.30561e-15	1.35538e-14	14.4807	Positive
H1f0	0.163079	3.46562e-15	Crush	Rnase4	3.46562e-15	1.41975e-14	14.4602	Positive
Gapvd1	0.163048	3.50769e-15	Crush	Rnase4	3.50769e-15	1.4368e-14	14.455	Positive
Ergic1	0.162869	3.76092e-15	Crush	Rnase4	3.76092e-15	1.53861e-14	14.4247	Positive
Cln8	0.162778	3.89711e-15	Crush	Rnase4	3.89711e-15	1.59274e-14	14.4093	Positive
Pkm	0.162755	3.93366e-15	Crush	Rnase4	3.93366e-15	1.60748e-14	14.4052	Positive
Psmb1	0.162666	4.07267e-15	Crush	Rnase4	4.07267e-15	1.66387e-14	14.3901	Positive
Smap2	0.162652	4.09428e-15	Crush	Rnase4	4.09428e-15	1.67249e-14	14.3878	Positive
Elfn1	0.16265	4.09763e-15	Crush	Rnase4	4.09763e-15	1.67365e-14	14.3875	Positive
Actr1a	0.162647	4.10228e-15	Crush	Rnase4	4.10228e-15	1.67534e-14	14.387	Positive
Cul1	0.162634	4.12366e-15	Crush	Rnase4	4.12366e-15	1.68387e-14	14.3847	Positive
Flrt1	0.162631	4.12862e-15	Crush	Rnase4	4.12862e-15	1.68568e-14	14.3842	Positive
Gabarap	0.162624	4.13862e-15	Crush	Rnase4	4.13862e-15	1.68955e-14	14.3831	Positive
Ap3m2	0.162596	4.18432e-15	Crush	Rnase4	4.18432e-15	1.70757e-14	14.3784	Positive
Rplp0	0.162489	4.36276e-15	Crush	Rnase4	4.36276e-15	1.77951e-14	14.3602	Positive
Pfdn4	0.162483	4.37282e-15	Crush	Rnase4	4.37282e-15	1.78339e-14	14.3592	Positive
Ogfrl1	0.162448	4.43332e-15	Crush	Rnase4	4.43332e-15	1.80762e-14	14.3533	Positive
Lancl1	0.162443	4.44144e-15	Crush	Rnase4	4.44144e-15	1.8107e-14	14.3525	Positive
Tbc1d9b	0.162346	4.61361e-15	Crush	Rnase4	4.61361e-15	1.87973e-14	14.336	Positive
Nup62	0.162316	4.66689e-15	Crush	Rnase4	4.66689e-15	1.90097e-14	14.331	Positive
Rps18	0.162265	4.76131e-15	Crush	Rnase4	4.76131e-15	1.93894e-14	14.3223	Positive
Fkbp2	0.162261	4.76872e-15	Crush	Rnase4	4.76872e-15	1.94172e-14	14.3216	Positive
Rfk	0.162229	4.82778e-15	Crush	Rnase4	4.82778e-15	1.96503e-14	14.3163	Positive
Rps8	0.162226	4.83396e-15	Crush	Rnase4	4.83396e-15	1.96731e-14	14.3157	Positive
Syt5	0.16213	5.0174e-15	Crush	Rnase4	5.0174e-15	2.03994e-14	14.2995	Positive
Nub1	0.162032	5.2117e-15	Crush	Rnase4	5.2117e-15	2.11763e-14	14.283	Positive
Anp32a	0.162017	5.24265e-15	Crush	Rnase4	5.24265e-15	2.12994e-14	14.2804	Positive
Evl	0.161972	5.33546e-15	Crush	Rnase4	5.33546e-15	2.16684e-14	14.2728	Positive
Arl3	0.161932	5.41961e-15	Crush	Rnase4	5.41961e-15	2.19939e-14	14.266	Positive
Sh3kbp1	0.161906	5.47441e-15	Crush	Rnase4	5.47441e-15	2.22053e-14	14.2617	Positive
Add2	0.161901	5.4849e-15	Crush	Rnase4	5.4849e-15	2.22451e-14	14.2608	Positive
Gaa	0.161881	5.52844e-15	Crush	Rnase4	5.52844e-15	2.24133e-14	14.2574	Positive
Card19	0.161792	5.72248e-15	Crush	Rnase4	5.72248e-15	2.31829e-14	14.2424	Positive
Rundc3a	0.161771	5.76868e-15	Crush	Rnase4	5.76868e-15	2.33614e-14	14.2389	Positive
Eif5	0.16175	5.81557e-15	Crush	Rnase4	5.81557e-15	2.35425e-14	14.2354	Positive
Igfbp3	0.161734	5.85183e-15	Crush	Rnase4	5.85183e-15	2.36864e-14	14.2327	Positive
Dym	0.161726	5.86953e-15	Crush	Rnase4	5.86953e-15	2.37551e-14	14.2314	Positive
Rab31	0.16167	6.00012e-15	Crush	Rnase4	6.00012e-15	2.42717e-14	14.2218	Positive
Fam110b	0.161518	6.36375e-15	Crush	Rnase4	6.36375e-15	2.57173e-14	14.1963	Positive
Pxdc1	0.161504	6.39727e-15	Crush	Rnase4	6.39727e-15	2.58464e-14	14.194	Positive
Naa15	0.161481	6.45578e-15	Crush	Rnase4	6.45578e-15	2.60732e-14	14.1901	Positive
Etl4	0.161416	6.61845e-15	Crush	Rnase4	6.61845e-15	2.67203e-14	14.1792	Positive
Reep2	0.161406	6.64607e-15	Crush	Rnase4	6.64607e-15	2.68285e-14	14.1774	Positive
Epha5	0.161362	6.7601e-15	Crush	Rnase4	6.7601e-15	2.72788e-14	14.17	Positive
Zbtb4	0.161345	6.8035e-15	Crush	Rnase4	6.8035e-15	2.74438e-14	14.1673	Positive
Dtna	0.161289	6.95318e-15	Crush	Rnase4	6.95318e-15	2.80304e-14	14.1578	Positive
Rgs17	0.161267	7.0118e-15	Crush	Rnase4	7.0118e-15	2.82632e-14	14.1542	Positive
Stard10	0.16124	7.08612e-15	Crush	Rnase4	7.08612e-15	2.85558e-14	14.1496	Positive
Snrpd2	0.161237	7.09318e-15	Crush	Rnase4	7.09318e-15	2.85807e-14	14.1492	Positive
Zdhhc8	0.161216	7.1519e-15	Crush	Rnase4	7.1519e-15	2.88138e-14	14.1456	Positive
Myo1b	0.161197	7.20591e-15	Crush	Rnase4	7.20591e-15	2.90207e-14	14.1423	Positive
Kat7	0.161181	7.24964e-15	Crush	Rnase4	7.24964e-15	2.91861e-14	14.1397	Positive
Rps3	0.16115	7.3366e-15	Crush	Rnase4	7.3366e-15	2.95253e-14	14.1345	Positive
P4ha3	0.161081	7.53397e-15	Crush	Rnase4	7.53397e-15	3.02973e-14	14.123	Positive
Fads3	0.161052	7.6195e-15	Crush	Rnase4	7.6195e-15	3.06375e-14	14.1181	Positive
Ppp2r5b	0.161047	7.63483e-15	Crush	Rnase4	7.63483e-15	3.06954e-14	14.1172	Positive
Pfdn5	0.160996	7.78822e-15	Crush	Rnase4	7.78822e-15	3.13006e-14	14.1086	Positive
Ssu72	0.160956	7.90851e-15	Crush	Rnase4	7.90851e-15	3.17646e-14	14.1019	Positive
Acap3	0.160873	8.16411e-15	Crush	Rnase4	8.16411e-15	3.27832e-14	14.0881	Positive
Fam102b	0.160852	8.23174e-15	Crush	Rnase4	8.23174e-15	3.30507e-14	14.0845	Positive
Csrp1	0.160812	8.359e-15	Crush	Rnase4	8.359e-15	3.35494e-14	14.0778	Positive
Coa3	0.160793	8.42047e-15	Crush	Rnase4	8.42047e-15	3.3792e-14	14.0747	Positive
Ddx56	0.160779	8.46604e-15	Crush	Rnase4	8.46604e-15	3.39707e-14	14.0723	Positive
Sfr1	0.160774	8.48376e-15	Crush	Rnase4	8.48376e-15	3.40377e-14	14.0714	Positive
Rab11a	0.16077	8.49719e-15	Crush	Rnase4	8.49719e-15	3.40832e-14	14.0707	Positive
Fchsd1	0.16077	8.49659e-15	Crush	Rnase4	8.49659e-15	3.40832e-14	14.0708	Positive
Txnrd3	0.160736	8.60822e-15	Crush	Rnase4	8.60822e-15	3.45159e-14	14.0651	Positive
Lgals9	0.16071	8.69423e-15	Crush	Rnase4	8.69423e-15	3.48565e-14	14.0608	Positive
Psmb3	0.160702	8.72153e-15	Crush	Rnase4	8.72153e-15	3.49617e-14	14.0594	Positive
Wac	0.160658	8.87273e-15	Crush	Rnase4	8.87273e-15	3.55591e-14	14.0519	Positive
Zdhhc18	0.160649	8.90051e-15	Crush	Rnase4	8.90051e-15	3.56661e-14	14.0506	Positive
Hgs	0.160645	8.91418e-15	Crush	Rnase4	8.91418e-15	3.57166e-14	14.0499	Positive
Ifitm10	0.160638	8.93871e-15	Crush	Rnase4	8.93871e-15	3.58105e-14	14.0487	Positive
Cggbp1	0.160636	8.94829e-15	Crush	Rnase4	8.94829e-15	3.58401e-14	14.0483	Positive
Tsnax	0.160622	8.9961e-15	Crush	Rnase4	8.9961e-15	3.60228e-14	14.0459	Positive
Ktn1	0.160618	9.00788e-15	Crush	Rnase4	9.00788e-15	3.60568e-14	14.0454	Positive
Tmcc3	0.160585	9.12357e-15	Crush	Rnase4	9.12357e-15	3.65065e-14	14.0398	Positive
Map1b	0.160526	9.33291e-15	Crush	Rnase4	9.33291e-15	3.7326e-14	14.03	Positive
Zyx	0.160448	9.6182e-15	Crush	Rnase4	9.6182e-15	3.84529e-14	14.0169	Positive
Spsb2	0.16042	9.72178e-15	Crush	Rnase4	9.72178e-15	3.88576e-14	14.0123	Positive
Bbc3	0.160403	9.78697e-15	Crush	Rnase4	9.78697e-15	3.91086e-14	14.0094	Positive
Ptp4a1	0.160396	9.81248e-15	Crush	Rnase4	9.81248e-15	3.92058e-14	14.0082	Positive
Slc2a1	0.16034	1.0025e-14	Crush	Rnase4	1.0025e-14	4.00402e-14	13.9989	Positive
Ssh2	0.16032	1.01047e-14	Crush	Rnase4	1.01047e-14	4.03535e-14	13.9955	Positive
Hars	0.160319	1.01071e-14	Crush	Rnase4	1.01071e-14	4.03584e-14	13.9954	Positive
Kif3a	0.160314	1.01291e-14	Crush	Rnase4	1.01291e-14	4.04412e-14	13.9944	Positive
Nrip3	0.160294	1.02064e-14	Crush	Rnase4	1.02064e-14	4.074e-14	13.9911	Positive
Tcfl5	0.160283	1.02483e-14	Crush	Rnase4	1.02483e-14	4.08924e-14	13.9893	Positive
Supt16	0.160212	1.05305e-14	Crush	Rnase4	1.05305e-14	4.19979e-14	13.9776	Positive
Serbp1	0.160183	1.06491e-14	Crush	Rnase4	1.06491e-14	4.24605e-14	13.9727	Positive
Ctbp1	0.160172	1.06949e-14	Crush	Rnase4	1.06949e-14	4.26381e-14	13.9708	Positive
Plbd2	0.160109	1.09558e-14	Crush	Rnase4	1.09558e-14	4.36517e-14	13.9604	Positive
Rps20	0.160094	1.10224e-14	Crush	Rnase4	1.10224e-14	4.39065e-14	13.9577	Positive
Rpl6	0.16006	1.11637e-14	Crush	Rnase4	1.11637e-14	4.44585e-14	13.9522	Positive
Elp3	0.160052	1.12014e-14	Crush	Rnase4	1.12014e-14	4.46032e-14	13.9507	Positive
Mgat1	0.159999	1.14291e-14	Crush	Rnase4	1.14291e-14	4.55045e-14	13.942	Positive
Psat1	0.159976	1.15328e-14	Crush	Rnase4	1.15328e-14	4.58952e-14	13.9381	Positive
Ina	0.159951	1.16443e-14	Crush	Rnase4	1.16443e-14	4.63276e-14	13.9339	Positive
Bace1	0.159949	1.16498e-14	Crush	Rnase4	1.16498e-14	4.63437e-14	13.9337	Positive
Pik3ip1	0.159947	1.16605e-14	Crush	Rnase4	1.16605e-14	4.63808e-14	13.9333	Positive
Arhgap15	0.159916	1.17996e-14	Crush	Rnase4	1.17996e-14	4.69285e-14	13.9281	Positive
B4galt5	0.159874	1.19913e-14	Crush	Rnase4	1.19913e-14	4.7679e-14	13.9211	Positive
Frmpd1	0.159861	1.20498e-14	Crush	Rnase4	1.20498e-14	4.79002e-14	13.919	Positive
Ctsz	0.159857	1.20676e-14	Crush	Rnase4	1.20676e-14	4.79653e-14	13.9184	Positive
Fbxo45	0.159835	1.2173e-14	Crush	Rnase4	1.2173e-14	4.83781e-14	13.9146	Positive
Mea1	0.159758	1.25351e-14	Crush	Rnase4	1.25351e-14	4.98051e-14	13.9019	Positive
Tex261	0.15972	1.27192e-14	Crush	Rnase4	1.27192e-14	5.05245e-14	13.8955	Positive
Polr3h	0.159712	1.27594e-14	Crush	Rnase4	1.27594e-14	5.0678e-14	13.8942	Positive
Sf3b2	0.159694	1.2845e-14	Crush	Rnase4	1.2845e-14	5.10108e-14	13.8913	Positive
Pfn1	0.159694	1.28463e-14	Crush	Rnase4	1.28463e-14	5.10108e-14	13.8912	Positive
1700011L22Rik	0.159642	1.31042e-14	Crush	Rnase4	1.31042e-14	5.20159e-14	13.8826	Positive
Hbs1l	0.159609	1.32711e-14	Crush	Rnase4	1.32711e-14	5.26594e-14	13.8771	Positive
Cit	0.159606	1.32866e-14	Crush	Rnase4	1.32866e-14	5.27144e-14	13.8766	Positive
Ehmt2	0.15959	1.33675e-14	Crush	Rnase4	1.33675e-14	5.30229e-14	13.8739	Positive
Samm50	0.159579	1.34268e-14	Crush	Rnase4	1.34268e-14	5.32516e-14	13.872	Positive
Eif2ak2	0.159515	1.37597e-14	Crush	Rnase4	1.37597e-14	5.45586e-14	13.8614	Positive
Rrp7a	0.159448	1.41166e-14	Crush	Rnase4	1.41166e-14	5.59604e-14	13.8503	Positive
Pi4k2a	0.159418	1.4281e-14	Crush	Rnase4	1.4281e-14	5.65984e-14	13.8452	Positive
Trim35	0.159416	1.4289e-14	Crush	Rnase4	1.4289e-14	5.66231e-14	13.845	Positive
Rpl11	0.159409	1.43296e-14	Crush	Rnase4	1.43296e-14	5.67704e-14	13.8438	Positive
Cdc42se2	0.159388	1.44411e-14	Crush	Rnase4	1.44411e-14	5.71986e-14	13.8404	Positive
Ube2j2	0.159386	1.44553e-14	Crush	Rnase4	1.44553e-14	5.72478e-14	13.84	Positive
Acox1	0.159363	1.45844e-14	Crush	Rnase4	1.45844e-14	5.7745e-14	13.8361	Positive
Nme1	0.159348	1.4668e-14	Crush	Rnase4	1.4668e-14	5.8069e-14	13.8336	Positive
Rab11fip5	0.159324	1.48026e-14	Crush	Rnase4	1.48026e-14	5.85877e-14	13.8297	Positive
Kcna6	0.15928	1.50531e-14	Crush	Rnase4	1.50531e-14	5.95578e-14	13.8224	Positive
Eif3h	0.159278	1.50639e-14	Crush	Rnase4	1.50639e-14	5.95935e-14	13.8221	Positive
Mad2l2	0.159229	1.53447e-14	Crush	Rnase4	1.53447e-14	6.06603e-14	13.814	Positive
Atp5k	0.159191	1.55709e-14	Crush	Rnase4	1.55709e-14	6.15397e-14	13.8077	Positive
Ppp3ca	0.159186	1.56039e-14	Crush	Rnase4	1.56039e-14	6.16627e-14	13.8068	Positive
Itpa	0.159155	1.57873e-14	Crush	Rnase4	1.57873e-14	6.23498e-14	13.8017	Positive
Pck2	0.159154	1.57955e-14	Crush	Rnase4	1.57955e-14	6.23748e-14	13.8015	Positive
Atg4b	0.159115	1.60317e-14	Crush	Rnase4	1.60317e-14	6.32772e-14	13.795	Positive
Dnajb2	0.159102	1.61097e-14	Crush	Rnase4	1.61097e-14	6.35772e-14	13.7929	Positive
Mettl1	0.15906	1.63695e-14	Crush	Rnase4	1.63695e-14	6.45637e-14	13.786	Positive
Cope	0.159054	1.64065e-14	Crush	Rnase4	1.64065e-14	6.47021e-14	13.785	Positive
Selenom	0.159005	1.67172e-14	Crush	Rnase4	1.67172e-14	6.58957e-14	13.7768	Positive
Dlgap1	0.158975	1.69101e-14	Crush	Rnase4	1.69101e-14	6.66399e-14	13.7719	Positive
Txndc5	0.158959	1.70097e-14	Crush	Rnase4	1.70097e-14	6.70245e-14	13.7693	Positive
Arhgap22	0.158893	1.74466e-14	Crush	Rnase4	1.74466e-14	6.87047e-14	13.7583	Positive
Hsd17b7	0.158808	1.8018e-14	Crush	Rnase4	1.8018e-14	7.087e-14	13.7443	Positive
Gpd2	0.158795	1.81095e-14	Crush	Rnase4	1.81095e-14	7.12129e-14	13.7421	Positive
Hk1	0.158645	1.91701e-14	Crush	Rnase4	1.91701e-14	7.53023e-14	13.7174	Positive
Elob	0.158603	1.94853e-14	Crush	Rnase4	1.94853e-14	7.65132e-14	13.7103	Positive
Med28	0.158591	1.95725e-14	Crush	Rnase4	1.95725e-14	7.68463e-14	13.7084	Positive
Tmem242	0.15857	1.97259e-14	Crush	Rnase4	1.97259e-14	7.74392e-14	13.705	Positive
Lrp10	0.158457	2.05959e-14	Crush	Rnase4	2.05959e-14	8.07775e-14	13.6862	Positive
Nolc1	0.158454	2.06177e-14	Crush	Rnase4	2.06177e-14	8.08534e-14	13.6858	Positive
Rad23b	0.158422	2.08696e-14	Crush	Rnase4	2.08696e-14	8.18021e-14	13.6805	Positive
Ddt	0.158321	2.16894e-14	Crush	Rnase4	2.16894e-14	8.4985e-14	13.6638	Positive
Rps7	0.158264	2.21592e-14	Crush	Rnase4	2.21592e-14	8.6795e-14	13.6544	Positive
Cdc123	0.158242	2.23468e-14	Crush	Rnase4	2.23468e-14	8.7519e-14	13.6508	Positive
Tmed3	0.158187	2.28132e-14	Crush	Rnase4	2.28132e-14	8.93138e-14	13.6418	Positive
Eef1a1	0.158187	2.28188e-14	Crush	Rnase4	2.28188e-14	8.93252e-14	13.6417	Positive
Skap2	0.158177	2.29023e-14	Crush	Rnase4	2.29023e-14	8.96414e-14	13.6401	Positive
Rmnd5b	0.158137	2.32526e-14	Crush	Rnase4	2.32526e-14	9.098e-14	13.6335	Positive
Txnl1	0.158126	2.33504e-14	Crush	Rnase4	2.33504e-14	9.13408e-14	13.6317	Positive
Hrk	0.158064	2.39057e-14	Crush	Rnase4	2.39057e-14	9.34796e-14	13.6215	Positive
Il13ra1	0.15806	2.39414e-14	Crush	Rnase4	2.39414e-14	9.36079e-14	13.6209	Positive
Men1	0.158056	2.39785e-14	Crush	Rnase4	2.39785e-14	9.37419e-14	13.6202	Positive
Rxrb	0.158036	2.41621e-14	Crush	Rnase4	2.41621e-14	9.44485e-14	13.6169	Positive
Ier5l	0.158028	2.42313e-14	Crush	Rnase4	2.42313e-14	9.47077e-14	13.6156	Positive
Tbcb	0.157984	2.46419e-14	Crush	Rnase4	2.46419e-14	9.62667e-14	13.6083	Positive
H13	0.157844	2.59878e-14	Crush	Rnase4	2.59878e-14	1.01416e-13	13.5852	Positive
Hnrnpul2	0.157779	2.66274e-14	Crush	Rnase4	2.66274e-14	1.03875e-13	13.5747	Positive
Pgls	0.157725	2.71753e-14	Crush	Rnase4	2.71753e-14	1.05962e-13	13.5658	Positive
Man1c1	0.157594	2.85616e-14	Crush	Rnase4	2.85616e-14	1.11236e-13	13.5442	Positive
F2rl2	0.157537	2.91765e-14	Crush	Rnase4	2.91765e-14	1.13603e-13	13.535	Positive
Psmd1	0.157525	2.93089e-14	Crush	Rnase4	2.93089e-14	1.14105e-13	13.533	Positive
Hmg20b	0.157504	2.9546e-14	Crush	Rnase4	2.9546e-14	1.15015e-13	13.5295	Positive
Zpr1	0.157502	2.95701e-14	Crush	Rnase4	2.95701e-14	1.15095e-13	13.5291	Positive
Mvd	0.157487	2.97415e-14	Crush	Rnase4	2.97415e-14	1.15721e-13	13.5266	Positive
Cbx5	0.157472	2.99111e-14	Crush	Rnase4	2.99111e-14	1.1634e-13	13.5242	Positive
Bcat1	0.157463	3.00128e-14	Crush	Rnase4	3.00128e-14	1.16707e-13	13.5227	Positive
Eid1	0.157439	3.02766e-14	Crush	Rnase4	3.02766e-14	1.17705e-13	13.5189	Positive
Gadd45a	0.157399	3.074e-14	Crush	Rnase4	3.074e-14	1.19493e-13	13.5123	Positive
Phactr3	0.157391	3.08377e-14	Crush	Rnase4	3.08377e-14	1.19858e-13	13.5109	Positive
Psmd3	0.157371	3.10737e-14	Crush	Rnase4	3.10737e-14	1.20761e-13	13.5076	Positive
Eif3k	0.157351	3.13002e-14	Crush	Rnase4	3.13002e-14	1.21627e-13	13.5045	Positive
G3bp1	0.157346	3.1362e-14	Crush	Rnase4	3.1362e-14	1.21853e-13	13.5036	Positive
Mrpl23	0.157338	3.14555e-14	Crush	Rnase4	3.14555e-14	1.22202e-13	13.5023	Positive
Acat1	0.157332	3.15346e-14	Crush	Rnase4	3.15346e-14	1.2248e-13	13.5012	Positive
Nacc1	0.15728	3.21499e-14	Crush	Rnase4	3.21499e-14	1.24781e-13	13.4928	Positive
Gsr	0.157262	3.2369e-14	Crush	Rnase4	3.2369e-14	1.25557e-13	13.4899	Positive
Gpat4	0.157258	3.24228e-14	Crush	Rnase4	3.24228e-14	1.25751e-13	13.4891	Positive
Mettl7a1	0.157146	3.38131e-14	Crush	Rnase4	3.38131e-14	1.31082e-13	13.4709	Positive
Zmynd8	0.157126	3.40783e-14	Crush	Rnase4	3.40783e-14	1.32094e-13	13.4675	Positive
Plekhj1	0.157095	3.44807e-14	Crush	Rnase4	3.44807e-14	1.33607e-13	13.4624	Positive
Chchd6	0.157058	3.4957e-14	Crush	Rnase4	3.4957e-14	1.35388e-13	13.4565	Positive
Rpl36a	0.157043	3.51594e-14	Crush	Rnase4	3.51594e-14	1.36108e-13	13.454	Positive
Dnajc8	0.157017	3.55031e-14	Crush	Rnase4	3.55031e-14	1.37422e-13	13.4497	Positive
Pex5	0.157011	3.55852e-14	Crush	Rnase4	3.55852e-14	1.37724e-13	13.4487	Positive
Pgp	0.157005	3.56569e-14	Crush	Rnase4	3.56569e-14	1.37974e-13	13.4479	Positive
Mxra7	0.157	3.57349e-14	Crush	Rnase4	3.57349e-14	1.38255e-13	13.4469	Positive
Helz	0.156989	3.58776e-14	Crush	Rnase4	3.58776e-14	1.3879e-13	13.4452	Positive
Eif3e	0.156979	3.60151e-14	Crush	Rnase4	3.60151e-14	1.39305e-13	13.4435	Positive
Fam171a2	0.156967	3.61811e-14	Crush	Rnase4	3.61811e-14	1.39915e-13	13.4415	Positive
Gdpd1	0.156935	3.66217e-14	Crush	Rnase4	3.66217e-14	1.41602e-13	13.4363	Positive
Synpo	0.156876	3.74432e-14	Crush	Rnase4	3.74432e-14	1.4471e-13	13.4266	Positive
Apmap	0.156831	3.80773e-14	Crush	Rnase4	3.80773e-14	1.47126e-13	13.4193	Positive
Slc35c2	0.156784	3.87516e-14	Crush	Rnase4	3.87516e-14	1.49679e-13	13.4117	Positive
Madd	0.156775	3.88832e-14	Crush	Rnase4	3.88832e-14	1.5017e-13	13.4102	Positive
Cops3	0.156754	3.91985e-14	Crush	Rnase4	3.91985e-14	1.51369e-13	13.4067	Positive
Atp6v1h	0.156714	3.97912e-14	Crush	Rnase4	3.97912e-14	1.53622e-13	13.4002	Positive
Pdap1	0.156564	4.2087e-14	Crush	Rnase4	4.2087e-14	1.62371e-13	13.3759	Positive
Rnf220	0.156426	4.43362e-14	Crush	Rnase4	4.43362e-14	1.70868e-13	13.3532	Positive
Flywch1	0.156425	4.43419e-14	Crush	Rnase4	4.43419e-14	1.70869e-13	13.3532	Positive
Psmc6	0.156423	4.43869e-14	Crush	Rnase4	4.43869e-14	1.71023e-13	13.3527	Positive
Plekho1	0.156388	4.49602e-14	Crush	Rnase4	4.49602e-14	1.7313e-13	13.3472	Positive
Psmb5	0.156387	4.49809e-14	Crush	Rnase4	4.49809e-14	1.73189e-13	13.347	Positive
Apc	0.156236	4.76082e-14	Crush	Rnase4	4.76082e-14	1.82941e-13	13.3223	Positive
Lsm12	0.156187	4.84814e-14	Crush	Rnase4	4.84814e-14	1.86209e-13	13.3144	Positive
Olfm1	0.156151	4.91473e-14	Crush	Rnase4	4.91473e-14	1.88701e-13	13.3085	Positive
Arid5a	0.156101	5.00767e-14	Crush	Rnase4	5.00767e-14	1.92202e-13	13.3004	Positive
Sptbn2	0.156087	5.034e-14	Crush	Rnase4	5.034e-14	1.93167e-13	13.2981	Positive
Samd8	0.156048	5.10666e-14	Crush	Rnase4	5.10666e-14	1.95818e-13	13.2919	Positive
Hcfc1r1	0.156048	5.10659e-14	Crush	Rnase4	5.10659e-14	1.95818e-13	13.2919	Positive
Cacnb1	0.156015	5.16967e-14	Crush	Rnase4	5.16967e-14	1.98165e-13	13.2865	Positive
Psmc1	0.15594	5.31724e-14	Crush	Rnase4	5.31724e-14	2.03798e-13	13.2743	Positive
Tmed5	0.155937	5.3236e-14	Crush	Rnase4	5.3236e-14	2.04017e-13	13.2738	Positive
Purb	0.155842	5.51518e-14	Crush	Rnase4	5.51518e-14	2.1131e-13	13.2584	Positive
1110038F14Rik	0.155837	5.5268e-14	Crush	Rnase4	5.5268e-14	2.11731e-13	13.2575	Positive
Odc1	0.155828	5.5447e-14	Crush	Rnase4	5.5447e-14	2.12392e-13	13.2561	Positive
Zfr	0.15581	5.5816e-14	Crush	Rnase4	5.5816e-14	2.1378e-13	13.2532	Positive
Vcp	0.155788	5.62858e-14	Crush	Rnase4	5.62858e-14	2.15529e-13	13.2496	Positive
Rpl21	0.155755	5.69882e-14	Crush	Rnase4	5.69882e-14	2.18168e-13	13.2442	Positive
Pak1	0.155692	5.83293e-14	Crush	Rnase4	5.83293e-14	2.23068e-13	13.2341	Positive
Nppb	0.155658	5.90719e-14	Crush	Rnase4	5.90719e-14	2.25871e-13	13.2286	Positive
Ubb	0.155658	5.90759e-14	Crush	Rnase4	5.90759e-14	2.25871e-13	13.2286	Positive
Mpv17l2	0.1556	6.03797e-14	Crush	Rnase4	6.03797e-14	2.30802e-13	13.2191	Positive
Set	0.155592	6.05609e-14	Crush	Rnase4	6.05609e-14	2.31468e-13	13.2178	Positive
Nudt16	0.155567	6.11176e-14	Crush	Rnase4	6.11176e-14	2.33541e-13	13.2138	Positive
Tmem178b	0.155532	6.1921e-14	Crush	Rnase4	6.1921e-14	2.36513e-13	13.2082	Positive
Lyn	0.155532	6.19242e-14	Crush	Rnase4	6.19242e-14	2.36513e-13	13.2081	Positive
Pop5	0.1555	6.26753e-14	Crush	Rnase4	6.26753e-14	2.39354e-13	13.2029	Positive
Bzw2	0.155496	6.27564e-14	Crush	Rnase4	6.27564e-14	2.39636e-13	13.2023	Positive
Prmt2	0.155423	6.44847e-14	Crush	Rnase4	6.44847e-14	2.46092e-13	13.1905	Positive
Tnpo3	0.155319	6.70384e-14	Crush	Rnase4	6.70384e-14	2.55719e-13	13.1737	Positive
Myadm	0.155306	6.73746e-14	Crush	Rnase4	6.73746e-14	2.56942e-13	13.1715	Positive
Smarce1	0.155301	6.74806e-14	Crush	Rnase4	6.74806e-14	2.57305e-13	13.1708	Positive
Elof1	0.155301	6.74854e-14	Crush	Rnase4	6.74854e-14	2.57305e-13	13.1708	Positive
Lancl2	0.155253	6.87169e-14	Crush	Rnase4	6.87169e-14	2.61818e-13	13.1629	Positive
Rbbp4	0.155227	6.93629e-14	Crush	Rnase4	6.93629e-14	2.64248e-13	13.1589	Positive
Clcn5	0.155215	6.96867e-14	Crush	Rnase4	6.96867e-14	2.6542e-13	13.1569	Positive
Pip4k2b	0.155152	7.1336e-14	Crush	Rnase4	7.1336e-14	2.71608e-13	13.1467	Positive
Ube2e1	0.155091	7.29631e-14	Crush	Rnase4	7.29631e-14	2.77642e-13	13.1369	Positive
Gpr158	0.155086	7.31059e-14	Crush	Rnase4	7.31059e-14	2.78153e-13	13.136	Positive
Actb	0.155052	7.40305e-14	Crush	Rnase4	7.40305e-14	2.81638e-13	13.1306	Positive
Naa10	0.154997	7.55652e-14	Crush	Rnase4	7.55652e-14	2.87377e-13	13.1217	Positive
Ppp5c	0.154958	7.66802e-14	Crush	Rnase4	7.66802e-14	2.91516e-13	13.1153	Positive
Trim33	0.154924	7.76542e-14	Crush	Rnase4	7.76542e-14	2.95151e-13	13.1098	Positive
Cttn	0.154918	7.78054e-14	Crush	Rnase4	7.78054e-14	2.95691e-13	13.109	Positive
Prpf6	0.154879	7.89421e-14	Crush	Rnase4	7.89421e-14	2.99907e-13	13.1027	Positive
Hspa5	0.154863	7.94291e-14	Crush	Rnase4	7.94291e-14	3.01722e-13	13.1	Positive
Derl2	0.154803	8.11954e-14	Crush	Rnase4	8.11954e-14	3.08111e-13	13.0905	Positive
Capns1	0.154784	8.17743e-14	Crush	Rnase4	8.17743e-14	3.102e-13	13.0874	Positive
Usp12	0.154777	8.20006e-14	Crush	Rnase4	8.20006e-14	3.10987e-13	13.0862	Positive
Gan	0.154716	8.3882e-14	Crush	Rnase4	8.3882e-14	3.17975e-13	13.0763	Positive
Aip	0.154709	8.4093e-14	Crush	Rnase4	8.4093e-14	3.18738e-13	13.0752	Positive
Ubtf	0.154691	8.46559e-14	Crush	Rnase4	8.46559e-14	3.20761e-13	13.0723	Positive
Dnpep	0.154662	8.55678e-14	Crush	Rnase4	8.55678e-14	3.24104e-13	13.0677	Positive
Bod1	0.154655	8.57764e-14	Crush	Rnase4	8.57764e-14	3.24819e-13	13.0666	Positive
Farsb	0.154568	8.85919e-14	Crush	Rnase4	8.85919e-14	3.35326e-13	13.0526	Positive
Syt11	0.154553	8.91079e-14	Crush	Rnase4	8.91079e-14	3.37201e-13	13.0501	Positive
Arl6ip5	0.154448	9.26253e-14	Crush	Rnase4	9.26253e-14	3.49988e-13	13.0333	Positive
N6amt1	0.154445	9.27297e-14	Crush	Rnase4	9.27297e-14	3.50302e-13	13.0328	Positive
Diras1	0.154358	9.57584e-14	Crush	Rnase4	9.57584e-14	3.61535e-13	13.0188	Positive
Klf7	0.154336	9.6541e-14	Crush	Rnase4	9.6541e-14	3.64448e-13	13.0153	Positive
Aifm1	0.154308	9.75655e-14	Crush	Rnase4	9.75655e-14	3.68188e-13	13.0107	Positive
Fkbp8	0.154252	9.95928e-14	Crush	Rnase4	9.95928e-14	3.7558e-13	13.0018	Positive
Rpl14	0.154246	9.98229e-14	Crush	Rnase4	9.98229e-14	3.76361e-13	13.0008	Positive
Trim56	0.154214	1.00987e-13	Crush	Rnase4	1.00987e-13	3.80621e-13	12.9957	Positive
Srcin1	0.154185	1.02089e-13	Crush	Rnase4	1.02089e-13	3.84684e-13	12.991	Positive
Syne2	0.154182	1.02223e-13	Crush	Rnase4	1.02223e-13	3.85145e-13	12.9905	Positive
Galnt6	0.154149	1.03441e-13	Crush	Rnase4	1.03441e-13	3.89557e-13	12.9853	Positive
Copb2	0.15414	1.03821e-13	Crush	Rnase4	1.03821e-13	3.90941e-13	12.9837	Positive
Arhgap35	0.154113	1.04853e-13	Crush	Rnase4	1.04853e-13	3.94781e-13	12.9794	Positive
Msl1	0.154045	1.07515e-13	Crush	Rnase4	1.07515e-13	4.04621e-13	12.9685	Positive
Mapk1ip1l	0.154035	1.07895e-13	Crush	Rnase4	1.07895e-13	4.05956e-13	12.967	Positive
Socs4	0.154029	1.08157e-13	Crush	Rnase4	1.08157e-13	4.06894e-13	12.9659	Positive
Tcf25	0.153961	1.10898e-13	Crush	Rnase4	1.10898e-13	4.1692e-13	12.9551	Positive
Tgfbi	0.153937	1.11897e-13	Crush	Rnase4	1.11897e-13	4.20579e-13	12.9512	Positive
Lmo4	0.153868	1.14775e-13	Crush	Rnase4	1.14775e-13	4.31202e-13	12.9402	Positive
Smarca5	0.153867	1.14789e-13	Crush	Rnase4	1.14789e-13	4.31204e-13	12.9401	Positive
Sf1	0.153805	1.17477e-13	Crush	Rnase4	1.17477e-13	4.41149e-13	12.93	Positive
Snx19	0.153804	1.17505e-13	Crush	Rnase4	1.17505e-13	4.41206e-13	12.9299	Positive
Ptprd	0.153768	1.19089e-13	Crush	Rnase4	1.19089e-13	4.4705e-13	12.9241	Positive
Vcpip1	0.153756	1.19591e-13	Crush	Rnase4	1.19591e-13	4.48781e-13	12.9223	Positive
Creb3	0.153668	1.23522e-13	Crush	Rnase4	1.23522e-13	4.63163e-13	12.9083	Positive
Ncor1	0.153667	1.23572e-13	Crush	Rnase4	1.23572e-13	4.63296e-13	12.9081	Positive
Glul	0.153639	1.24869e-13	Crush	Rnase4	1.24869e-13	4.68106e-13	12.9035	Positive
Fam171b	0.15361	1.26194e-13	Crush	Rnase4	1.26194e-13	4.72964e-13	12.899	Positive
Adprh	0.153591	1.271e-13	Crush	Rnase4	1.271e-13	4.76306e-13	12.8959	Positive
H2afy	0.153573	1.27963e-13	Crush	Rnase4	1.27963e-13	4.79485e-13	12.8929	Positive
Bag6	0.153542	1.29409e-13	Crush	Rnase4	1.29409e-13	4.84846e-13	12.888	Positive
Tgfbr1	0.153522	1.30381e-13	Crush	Rnase4	1.30381e-13	4.88379e-13	12.8848	Positive
Gpr45	0.153502	1.31325e-13	Crush	Rnase4	1.31325e-13	4.91804e-13	12.8817	Positive
Gphn	0.153497	1.31546e-13	Crush	Rnase4	1.31546e-13	4.92573e-13	12.8809	Positive
Mif	0.15348	1.32412e-13	Crush	Rnase4	1.32412e-13	4.95704e-13	12.8781	Positive
Popdc3	0.153474	1.32666e-13	Crush	Rnase4	1.32666e-13	4.96596e-13	12.8772	Positive
Elovl7	0.153469	1.32942e-13	Crush	Rnase4	1.32942e-13	4.97576e-13	12.8763	Positive
Ahnak	0.153444	1.34151e-13	Crush	Rnase4	1.34151e-13	5.01986e-13	12.8724	Positive
Eml2	0.153403	1.36196e-13	Crush	Rnase4	1.36196e-13	5.09346e-13	12.8658	Positive
Coasy	0.153368	1.37971e-13	Crush	Rnase4	1.37971e-13	5.15749e-13	12.8602	Positive
Sulf1	0.153327	1.40035e-13	Crush	Rnase4	1.40035e-13	5.23407e-13	12.8538	Positive
Mkrn2	0.153299	1.41498e-13	Crush	Rnase4	1.41498e-13	5.28575e-13	12.8492	Positive
Acadsb	0.153273	1.42849e-13	Crush	Rnase4	1.42849e-13	5.33498e-13	12.8451	Positive
Bzw1	0.153258	1.43643e-13	Crush	Rnase4	1.43643e-13	5.36403e-13	12.8427	Positive
Mrpl15	0.153249	1.44102e-13	Crush	Rnase4	1.44102e-13	5.38055e-13	12.8413	Positive
Sec24c	0.153197	1.46901e-13	Crush	Rnase4	1.46901e-13	5.48321e-13	12.833	Positive
Ydjc	0.153157	1.49096e-13	Crush	Rnase4	1.49096e-13	5.56385e-13	12.8265	Positive
Fam32a	0.153146	1.4969e-13	Crush	Rnase4	1.4969e-13	5.58541e-13	12.8248	Positive
Adam10	0.153106	1.51875e-13	Crush	Rnase4	1.51875e-13	5.66436e-13	12.8185	Positive
Gch1	0.153099	1.5226e-13	Crush	Rnase4	1.5226e-13	5.67741e-13	12.8174	Positive
Acaca	0.15308	1.53358e-13	Crush	Rnase4	1.53358e-13	5.71706e-13	12.8143	Positive
Kdm1a	0.153058	1.54617e-13	Crush	Rnase4	1.54617e-13	5.76271e-13	12.8107	Positive
Rgs3	0.153048	1.55185e-13	Crush	Rnase4	1.55185e-13	5.78254e-13	12.8092	Positive
Mkrn1	0.153047	1.55227e-13	Crush	Rnase4	1.55227e-13	5.78347e-13	12.809	Positive
Pcsk1	0.152927	1.62193e-13	Crush	Rnase4	1.62193e-13	6.03617e-13	12.79	Positive
Rab8a	0.152889	1.64449e-13	Crush	Rnase4	1.64449e-13	6.11736e-13	12.784	Positive
Rpl36al	0.152876	1.65235e-13	Crush	Rnase4	1.65235e-13	6.14587e-13	12.7819	Positive
Tomm40	0.152874	1.6536e-13	Crush	Rnase4	1.6536e-13	6.1494e-13	12.7816	Positive
Armc1	0.152846	1.67053e-13	Crush	Rnase4	1.67053e-13	6.21138e-13	12.7771	Positive
Snu13	0.152838	1.67581e-13	Crush	Rnase4	1.67581e-13	6.2296e-13	12.7758	Positive
Hdac11	0.152797	1.70094e-13	Crush	Rnase4	1.70094e-13	6.32087e-13	12.7693	Positive
Gab1	0.15279	1.70562e-13	Crush	Rnase4	1.70562e-13	6.33683e-13	12.7681	Positive
Lsm6	0.152739	1.73768e-13	Crush	Rnase4	1.73768e-13	6.45377e-13	12.76	Positive
Ebpl	0.152702	1.76148e-13	Crush	Rnase4	1.76148e-13	6.54069e-13	12.7541	Positive
Myo10	0.15269	1.76926e-13	Crush	Rnase4	1.76926e-13	6.56884e-13	12.7522	Positive
Napb	0.152653	1.7933e-13	Crush	Rnase4	1.7933e-13	6.65584e-13	12.7463	Positive
Mms19	0.15264	1.80146e-13	Crush	Rnase4	1.80146e-13	6.68536e-13	12.7444	Positive
Hp1bp3	0.152574	1.84545e-13	Crush	Rnase4	1.84545e-13	6.84474e-13	12.7339	Positive
Nr3c1	0.152559	1.85578e-13	Crush	Rnase4	1.85578e-13	6.88151e-13	12.7315	Positive
Cbx3	0.152503	1.89423e-13	Crush	Rnase4	1.89423e-13	7.02091e-13	12.7226	Positive
Six1	0.1525	1.89631e-13	Crush	Rnase4	1.89631e-13	7.0278e-13	12.7221	Positive
Stx1b	0.152467	1.9194e-13	Crush	Rnase4	1.9194e-13	7.1118e-13	12.7168	Positive
Hr	0.152461	1.92329e-13	Crush	Rnase4	1.92329e-13	7.1254e-13	12.716	Positive
Abcg2	0.152458	1.92596e-13	Crush	Rnase4	1.92596e-13	7.13447e-13	12.7154	Positive
Ddit4	0.152444	1.93533e-13	Crush	Rnase4	1.93533e-13	7.16759e-13	12.7132	Positive
Ncoa1	0.152442	1.93696e-13	Crush	Rnase4	1.93696e-13	7.17281e-13	12.7129	Positive
Itpripl2	0.152429	1.94618e-13	Crush	Rnase4	1.94618e-13	7.20615e-13	12.7108	Positive
Rnf8	0.152399	1.96726e-13	Crush	Rnase4	1.96726e-13	7.28007e-13	12.7061	Positive
Cox6c	0.152385	1.97738e-13	Crush	Rnase4	1.97738e-13	7.31587e-13	12.7039	Positive
Mfn2	0.152336	2.01311e-13	Crush	Rnase4	2.01311e-13	7.44472e-13	12.6961	Positive
Gm7534	0.152333	2.0154e-13	Crush	Rnase4	2.0154e-13	7.45236e-13	12.6956	Positive
March2	0.152315	2.02919e-13	Crush	Rnase4	2.02919e-13	7.50166e-13	12.6927	Positive
Mfhas1	0.152306	2.03531e-13	Crush	Rnase4	2.03531e-13	7.52343e-13	12.6914	Positive
Pgrmc2	0.152264	2.0666e-13	Crush	Rnase4	2.0666e-13	7.63739e-13	12.6847	Positive
Myl6	0.152256	2.07331e-13	Crush	Rnase4	2.07331e-13	7.66132e-13	12.6833	Positive
Mcrs1	0.15223	2.09298e-13	Crush	Rnase4	2.09298e-13	7.73137e-13	12.6792	Positive
Tlk2	0.152213	2.10611e-13	Crush	Rnase4	2.10611e-13	7.77902e-13	12.6765	Positive
Etfb	0.152165	2.14333e-13	Crush	Rnase4	2.14333e-13	7.91469e-13	12.6689	Positive
Prrc1	0.152121	2.17777e-13	Crush	Rnase4	2.17777e-13	8.03917e-13	12.662	Positive
Gpsm1	0.15212	2.17846e-13	Crush	Rnase4	2.17846e-13	8.04082e-13	12.6619	Positive
Polr1d	0.152111	2.18517e-13	Crush	Rnase4	2.18517e-13	8.06378e-13	12.6605	Positive
Sumo3	0.15208	2.21018e-13	Crush	Rnase4	2.21018e-13	8.1533e-13	12.6556	Positive
Atp5d	0.152074	2.21529e-13	Crush	Rnase4	2.21529e-13	8.17124e-13	12.6546	Positive
Snap91	0.152051	2.23385e-13	Crush	Rnase4	2.23385e-13	8.23694e-13	12.6509	Positive
Txnip	0.152045	2.23846e-13	Crush	Rnase4	2.23846e-13	8.253e-13	12.6501	Positive
Ahnak2	0.151974	2.29764e-13	Crush	Rnase4	2.29764e-13	8.46548e-13	12.6387	Positive
Eif4e2	0.151969	2.30183e-13	Crush	Rnase4	2.30183e-13	8.47998e-13	12.6379	Positive
C530044C16Rik	0.151878	2.3787e-13	Crush	Rnase4	2.3787e-13	8.7602e-13	12.6237	Positive
Srpr	0.151871	2.38534e-13	Crush	Rnase4	2.38534e-13	8.7837e-13	12.6224	Positive
Foxn3	0.151827	2.42392e-13	Crush	Rnase4	2.42392e-13	8.92376e-13	12.6155	Positive
Sesn2	0.151758	2.48499e-13	Crush	Rnase4	2.48499e-13	9.14242e-13	12.6047	Positive
Hdac6	0.151662	2.57349e-13	Crush	Rnase4	2.57349e-13	9.46169e-13	12.5895	Positive
Serpinb1a	0.151634	2.59945e-13	Crush	Rnase4	2.59945e-13	9.55604e-13	12.5851	Positive
Cyc1	0.151567	2.66372e-13	Crush	Rnase4	2.66372e-13	9.78683e-13	12.5745	Positive
Slc35b1	0.151547	2.68349e-13	Crush	Rnase4	2.68349e-13	9.85837e-13	12.5713	Positive
Srpk2	0.151491	2.73845e-13	Crush	Rnase4	2.73845e-13	1.00535e-12	12.5625	Positive
Atrx	0.151451	2.77815e-13	Crush	Rnase4	2.77815e-13	1.0197e-12	12.5562	Positive
Fgf11	0.151391	2.84004e-13	Crush	Rnase4	2.84004e-13	1.04207e-12	12.5467	Positive
Dnajc5	0.151369	2.86275e-13	Crush	Rnase4	2.86275e-13	1.05028e-12	12.5432	Positive
Rab8b	0.151322	2.91135e-13	Crush	Rnase4	2.91135e-13	1.06752e-12	12.5359	Positive
Parp6	0.151321	2.91296e-13	Crush	Rnase4	2.91296e-13	1.06799e-12	12.5357	Positive
Adipor2	0.151318	2.91541e-13	Crush	Rnase4	2.91541e-13	1.06865e-12	12.5353	Positive
Klf9	0.151297	2.93802e-13	Crush	Rnase4	2.93802e-13	1.07669e-12	12.5319	Positive
Tle3	0.151275	2.96174e-13	Crush	Rnase4	2.96174e-13	1.08503e-12	12.5285	Positive
Glrx5	0.151253	2.98578e-13	Crush	Rnase4	2.98578e-13	1.09359e-12	12.5249	Positive
Ccar1	0.151238	3.00192e-13	Crush	Rnase4	3.00192e-13	1.09926e-12	12.5226	Positive
Plpp1	0.151213	3.02913e-13	Crush	Rnase4	3.02913e-13	1.10885e-12	12.5187	Positive
H3f3b	0.151207	3.03537e-13	Crush	Rnase4	3.03537e-13	1.11101e-12	12.5178	Positive
Srxn1	0.151201	3.04215e-13	Crush	Rnase4	3.04215e-13	1.11312e-12	12.5168	Positive
Cyb561d2	0.151144	3.10603e-13	Crush	Rnase4	3.10603e-13	1.13535e-12	12.5078	Positive
Wdr26	0.15114	3.10996e-13	Crush	Rnase4	3.10996e-13	1.13666e-12	12.5072	Positive
Atp9a	0.151135	3.11521e-13	Crush	Rnase4	3.11521e-13	1.13845e-12	12.5065	Positive
Jakmip2	0.151076	3.1826e-13	Crush	Rnase4	3.1826e-13	1.16244e-12	12.4972	Positive
Rap2a	0.150999	3.2734e-13	Crush	Rnase4	3.2734e-13	1.1952e-12	12.485	Positive
Ier3ip1	0.150988	3.28639e-13	Crush	Rnase4	3.28639e-13	1.19968e-12	12.4833	Positive
Ip6k2	0.150892	3.40232e-13	Crush	Rnase4	3.40232e-13	1.24117e-12	12.4682	Positive
Dnajc18	0.150865	3.43509e-13	Crush	Rnase4	3.43509e-13	1.25299e-12	12.4641	Positive
Ndel1	0.150817	3.49575e-13	Crush	Rnase4	3.49575e-13	1.27483e-12	12.4565	Positive
Rcan3	0.150703	3.64306e-13	Crush	Rnase4	3.64306e-13	1.32781e-12	12.4385	Positive
Rpl37a	0.150676	3.67821e-13	Crush	Rnase4	3.67821e-13	1.34018e-12	12.4344	Positive
Mxd4	0.150669	3.68796e-13	Crush	Rnase4	3.68796e-13	1.34358e-12	12.4332	Positive
Cd3eap	0.150663	3.69493e-13	Crush	Rnase4	3.69493e-13	1.34597e-12	12.4324	Positive
Ivns1abp	0.150655	3.70605e-13	Crush	Rnase4	3.70605e-13	1.34957e-12	12.4311	Positive
AI837181	0.150614	3.76125e-13	Crush	Rnase4	3.76125e-13	1.36937e-12	12.4247	Positive
Fastk	0.150589	3.79545e-13	Crush	Rnase4	3.79545e-13	1.38151e-12	12.4207	Positive
Cbr3	0.150588	3.79731e-13	Crush	Rnase4	3.79731e-13	1.38204e-12	12.4205	Positive
Rala	0.15058	3.80835e-13	Crush	Rnase4	3.80835e-13	1.3859e-12	12.4193	Positive
Ndufa9	0.150574	3.81574e-13	Crush	Rnase4	3.81574e-13	1.38844e-12	12.4184	Positive
Eif2b2	0.150522	3.88812e-13	Crush	Rnase4	3.88812e-13	1.41352e-12	12.4103	Positive
Cnr1	0.150516	3.89737e-13	Crush	Rnase4	3.89737e-13	1.41657e-12	12.4092	Positive
Gemin7	0.150437	4.00938e-13	Crush	Rnase4	4.00938e-13	1.45696e-12	12.3969	Positive
Rnf19a	0.150398	4.06537e-13	Crush	Rnase4	4.06537e-13	1.47682e-12	12.3909	Positive
Hnrnpc	0.150386	4.08441e-13	Crush	Rnase4	4.08441e-13	1.48357e-12	12.3889	Positive
Erc1	0.150373	4.10293e-13	Crush	Rnase4	4.10293e-13	1.48997e-12	12.3869	Positive
Shoc2	0.150368	4.10982e-13	Crush	Rnase4	4.10982e-13	1.49197e-12	12.3862	Positive
Mdm2	0.150323	4.17756e-13	Crush	Rnase4	4.17756e-13	1.51589e-12	12.3791	Positive
Sod1	0.150294	4.22081e-13	Crush	Rnase4	4.22081e-13	1.53108e-12	12.3746	Positive
Plxna3	0.150278	4.2457e-13	Crush	Rnase4	4.2457e-13	1.53994e-12	12.3721	Positive
Nectin3	0.150275	4.24992e-13	Crush	Rnase4	4.24992e-13	1.5413e-12	12.3716	Positive
H2afj	0.150265	4.26634e-13	Crush	Rnase4	4.26634e-13	1.54708e-12	12.3699	Positive
Ube2m	0.150177	4.40224e-13	Crush	Rnase4	4.40224e-13	1.59513e-12	12.3563	Positive
Cux1	0.150127	4.48305e-13	Crush	Rnase4	4.48305e-13	1.6237e-12	12.3484	Positive
Psme3	0.150116	4.50016e-13	Crush	Rnase4	4.50016e-13	1.62971e-12	12.3468	Positive
Pgm2	0.150092	4.53947e-13	Crush	Rnase4	4.53947e-13	1.64341e-12	12.343	Positive
Wscd2	0.150065	4.58309e-13	Crush	Rnase4	4.58309e-13	1.65883e-12	12.3388	Positive
Snrnp40	0.150054	4.60229e-13	Crush	Rnase4	4.60229e-13	1.66542e-12	12.337	Positive
Grb10	0.150036	4.63224e-13	Crush	Rnase4	4.63224e-13	1.67588e-12	12.3342	Positive
Rps15a	0.150016	4.66546e-13	Crush	Rnase4	4.66546e-13	1.68753e-12	12.3311	Positive
Nol7	0.149976	4.73237e-13	Crush	Rnase4	4.73237e-13	1.71098e-12	12.3249	Positive
Ppp6r1	0.149939	4.79571e-13	Crush	Rnase4	4.79571e-13	1.7335e-12	12.3191	Positive
Gpc1	0.149897	4.86895e-13	Crush	Rnase4	4.86895e-13	1.75939e-12	12.3126	Positive
Cacna1e	0.14989	4.88151e-13	Crush	Rnase4	4.88151e-13	1.76373e-12	12.3114	Positive
Eapp	0.149846	4.95894e-13	Crush	Rnase4	4.95894e-13	1.79092e-12	12.3046	Positive
Ik	0.149823	4.99938e-13	Crush	Rnase4	4.99938e-13	1.80533e-12	12.3011	Positive
Mrpl21	0.14982	5.00612e-13	Crush	Rnase4	5.00612e-13	1.80756e-12	12.3005	Positive
Rpl10a	0.14975	5.1335e-13	Crush	Rnase4	5.1335e-13	1.85173e-12	12.2896	Positive
Litaf	0.14974	5.1522e-13	Crush	Rnase4	5.1522e-13	1.85806e-12	12.288	Positive
Aup1	0.149737	5.15768e-13	Crush	Rnase4	5.15768e-13	1.85983e-12	12.2875	Positive
Ctsd	0.149657	5.30776e-13	Crush	Rnase4	5.30776e-13	1.9129e-12	12.2751	Positive
Tlk1	0.149616	5.38547e-13	Crush	Rnase4	5.38547e-13	1.94048e-12	12.2688	Positive
Eif2s3x	0.14944	5.73653e-13	Crush	Rnase4	5.73653e-13	2.06562e-12	12.2414	Positive
Agap3	0.149408	5.80309e-13	Crush	Rnase4	5.80309e-13	2.0889e-12	12.2363	Positive
Nsfl1c	0.149373	5.87598e-13	Crush	Rnase4	5.87598e-13	2.11421e-12	12.2309	Positive
Slc7a5	0.149368	5.88542e-13	Crush	Rnase4	5.88542e-13	2.11737e-12	12.2302	Positive
Cbr1	0.149163	6.33385e-13	Crush	Rnase4	6.33385e-13	2.27521e-12	12.1983	Positive
Ctsa	0.14912	6.43136e-13	Crush	Rnase4	6.43136e-13	2.30948e-12	12.1917	Positive
Psma4	0.149114	6.44597e-13	Crush	Rnase4	6.44597e-13	2.31422e-12	12.1907	Positive
Trappc5	0.149095	6.48936e-13	Crush	Rnase4	6.48936e-13	2.32954e-12	12.1878	Positive
Socs2	0.149053	6.5876e-13	Crush	Rnase4	6.5876e-13	2.36455e-12	12.1813	Positive
Snx12	0.149036	6.62841e-13	Crush	Rnase4	6.62841e-13	2.3779e-12	12.1786	Positive
Sema3f	0.149012	6.68507e-13	Crush	Rnase4	6.68507e-13	2.3977e-12	12.1749	Positive
Vim	0.148982	6.75598e-13	Crush	Rnase4	6.75598e-13	2.42234e-12	12.1703	Positive
Gga1	0.148968	6.79104e-13	Crush	Rnase4	6.79104e-13	2.43438e-12	12.1681	Positive
Otub1	0.14893	6.88298e-13	Crush	Rnase4	6.88298e-13	2.4668e-12	12.1622	Positive
Eef1d	0.148871	7.02887e-13	Crush	Rnase4	7.02887e-13	2.51744e-12	12.1531	Positive
Frmd8	0.14885	7.08291e-13	Crush	Rnase4	7.08291e-13	2.53624e-12	12.1498	Positive
Dap3	0.148823	7.15195e-13	Crush	Rnase4	7.15195e-13	2.56068e-12	12.1456	Positive
Hax1	0.148767	7.2959e-13	Crush	Rnase4	7.2959e-13	2.61108e-12	12.1369	Positive
Leprotl1	0.148759	7.31591e-13	Crush	Rnase4	7.31591e-13	2.61796e-12	12.1357	Positive
Cdc16	0.148738	7.37032e-13	Crush	Rnase4	7.37032e-13	2.63714e-12	12.1325	Positive
Mvp	0.148716	7.42883e-13	Crush	Rnase4	7.42883e-13	2.65663e-12	12.1291	Positive
Clcn7	0.148683	7.51714e-13	Crush	Rnase4	7.51714e-13	2.68733e-12	12.1239	Positive
Abca1	0.14862	7.68727e-13	Crush	Rnase4	7.68727e-13	2.74726e-12	12.1142	Positive
Sh3glb1	0.148597	7.75136e-13	Crush	Rnase4	7.75136e-13	2.76986e-12	12.1106	Positive
Ncor2	0.148594	7.75823e-13	Crush	Rnase4	7.75823e-13	2.77201e-12	12.1102	Positive
Wdr6	0.148589	7.77121e-13	Crush	Rnase4	7.77121e-13	2.77605e-12	12.1095	Positive
Pip5k1a	0.148575	7.8101e-13	Crush	Rnase4	7.8101e-13	2.78933e-12	12.1073	Positive
Caml	0.148567	7.8334e-13	Crush	Rnase4	7.8334e-13	2.79705e-12	12.106	Positive
Cdk2ap1	0.148564	7.84144e-13	Crush	Rnase4	7.84144e-13	2.79961e-12	12.1056	Positive
Phactr2	0.148503	8.01336e-13	Crush	Rnase4	8.01336e-13	2.85913e-12	12.0962	Positive
Kif3c	0.148461	8.1349e-13	Crush	Rnase4	8.1349e-13	2.90186e-12	12.0896	Positive
Cblb	0.148454	8.15374e-13	Crush	Rnase4	8.15374e-13	2.90827e-12	12.0886	Positive
Ptbp3	0.148434	8.21162e-13	Crush	Rnase4	8.21162e-13	2.92764e-12	12.0856	Positive
Wapl	0.148427	8.23272e-13	Crush	Rnase4	8.23272e-13	2.93485e-12	12.0845	Positive
Ttc39b	0.148418	8.26031e-13	Crush	Rnase4	8.26031e-13	2.94372e-12	12.083	Positive
Sumo1	0.148412	8.27874e-13	Crush	Rnase4	8.27874e-13	2.94997e-12	12.082	Positive
Mtmr3	0.148325	8.53731e-13	Crush	Rnase4	8.53731e-13	3.0398e-12	12.0687	Positive
Uqcr11	0.148313	8.5731e-13	Crush	Rnase4	8.5731e-13	3.05188e-12	12.0669	Positive
2610001J05Rik	0.148307	8.5934e-13	Crush	Rnase4	8.5934e-13	3.05844e-12	12.0658	Positive
Gstm1	0.148289	8.64584e-13	Crush	Rnase4	8.64584e-13	3.07677e-12	12.0632	Positive
Ube2a	0.148285	8.66073e-13	Crush	Rnase4	8.66073e-13	3.08145e-12	12.0624	Positive
Vcl	0.148263	8.7268e-13	Crush	Rnase4	8.7268e-13	3.1039e-12	12.0591	Positive
Brox	0.148232	8.82515e-13	Crush	Rnase4	8.82515e-13	3.13854e-12	12.0543	Positive
Sap30l	0.14823	8.83109e-13	Crush	Rnase4	8.83109e-13	3.14031e-12	12.054	Positive
B3gat3	0.14817	9.02083e-13	Crush	Rnase4	9.02083e-13	3.20536e-12	12.0448	Positive
Wdr13	0.148154	9.07221e-13	Crush	Rnase4	9.07221e-13	3.22257e-12	12.0423	Positive
Tcp1	0.148104	9.23314e-13	Crush	Rnase4	9.23314e-13	3.27902e-12	12.0347	Positive
Arl2bp	0.148042	9.43823e-13	Crush	Rnase4	9.43823e-13	3.35077e-12	12.0251	Positive
Mrpl30	0.148041	9.44133e-13	Crush	Rnase4	9.44133e-13	3.35151e-12	12.025	Positive
Zmiz2	0.14798	9.64835e-13	Crush	Rnase4	9.64835e-13	3.42421e-12	12.0155	Positive
Uqcrc1	0.147961	9.71571e-13	Crush	Rnase4	9.71571e-13	3.44667e-12	12.0125	Positive
2410002F23Rik	0.147959	9.72034e-13	Crush	Rnase4	9.72034e-13	3.44794e-12	12.0123	Positive
Ybx1	0.147949	9.75622e-13	Crush	Rnase4	9.75622e-13	3.45992e-12	12.0107	Positive
Apeh	0.147944	9.77503e-13	Crush	Rnase4	9.77503e-13	3.46622e-12	12.0099	Positive
Usp47	0.147929	9.82495e-13	Crush	Rnase4	9.82495e-13	3.48317e-12	12.0077	Positive
Ccm2	0.147927	9.83343e-13	Crush	Rnase4	9.83343e-13	3.4858e-12	12.0073	Positive
Sugt1	0.147909	9.89409e-13	Crush	Rnase4	9.89409e-13	3.50655e-12	12.0046	Positive
Vopp1	0.147865	1.00508e-12	Crush	Rnase4	1.00508e-12	3.56017e-12	11.9978	Positive
Psmd7	0.14779	1.03195e-12	Crush	Rnase4	1.03195e-12	3.65297e-12	11.9863	Positive
Asphd2	0.14777	1.03943e-12	Crush	Rnase4	1.03943e-12	3.67906e-12	11.9832	Positive
Ctnnd1	0.147755	1.04507e-12	Crush	Rnase4	1.04507e-12	3.69863e-12	11.9809	Positive
Ppp1r37	0.147739	1.05081e-12	Crush	Rnase4	1.05081e-12	3.71853e-12	11.9785	Positive
Tmx1	0.147734	1.05274e-12	Crush	Rnase4	1.05274e-12	3.72417e-12	11.9777	Positive
Atg12	0.147666	1.07846e-12	Crush	Rnase4	1.07846e-12	3.81269e-12	11.9672	Positive
Mapkapk2	0.14763	1.09217e-12	Crush	Rnase4	1.09217e-12	3.86032e-12	11.9617	Positive
Eif4e3	0.147596	1.10529e-12	Crush	Rnase4	1.10529e-12	3.90542e-12	11.9565	Positive
Eif1ax	0.147557	1.12073e-12	Crush	Rnase4	1.12073e-12	3.95916e-12	11.9505	Positive
Glrx3	0.147536	1.12902e-12	Crush	Rnase4	1.12902e-12	3.98801e-12	11.9473	Positive
Nisch	0.147532	1.13067e-12	Crush	Rnase4	1.13067e-12	3.99316e-12	11.9467	Positive
Junb	0.147532	1.13073e-12	Crush	Rnase4	1.13073e-12	3.99316e-12	11.9466	Positive
Ykt6	0.147505	1.14146e-12	Crush	Rnase4	1.14146e-12	4.0302e-12	11.9425	Positive
Hadh	0.147492	1.14683e-12	Crush	Rnase4	1.14683e-12	4.04829e-12	11.9405	Positive
Map1s	0.147481	1.15124e-12	Crush	Rnase4	1.15124e-12	4.06341e-12	11.9388	Positive
Lasp1	0.147466	1.15745e-12	Crush	Rnase4	1.15745e-12	4.08447e-12	11.9365	Positive
Atp5g2	0.14744	1.16807e-12	Crush	Rnase4	1.16807e-12	4.12105e-12	11.9325	Positive
Grik1	-0.147427	1.17359e-12	Crush	Rnase4	1.17359e-12	4.14009e-12	11.9305	Negative
Bag3	0.147416	1.17803e-12	Crush	Rnase4	1.17803e-12	4.15484e-12	11.9288	Positive
Camk2n1	0.147315	1.22077e-12	Crush	Rnase4	1.22077e-12	4.30235e-12	11.9134	Positive
Dync1h1	0.147298	1.22821e-12	Crush	Rnase4	1.22821e-12	4.32811e-12	11.9107	Positive
Hmgn3	0.147247	1.2506e-12	Crush	Rnase4	1.2506e-12	4.40562e-12	11.9029	Positive
Snx11	0.147207	1.26824e-12	Crush	Rnase4	1.26824e-12	4.46583e-12	11.8968	Positive
Snrpe	0.147206	1.26863e-12	Crush	Rnase4	1.26863e-12	4.46674e-12	11.8967	Positive
Usp5	0.147194	1.27426e-12	Crush	Rnase4	1.27426e-12	4.48607e-12	11.8947	Positive
Azin2	0.14716	1.28932e-12	Crush	Rnase4	1.28932e-12	4.53811e-12	11.8896	Positive
Ak3	0.147132	1.30215e-12	Crush	Rnase4	1.30215e-12	4.58132e-12	11.8853	Positive
Egln1	0.147127	1.30427e-12	Crush	Rnase4	1.30427e-12	4.58827e-12	11.8846	Positive
Hipk3	0.147111	1.31179e-12	Crush	Rnase4	1.31179e-12	4.61373e-12	11.8821	Positive
Hspb8	0.147074	1.32925e-12	Crush	Rnase4	1.32925e-12	4.67364e-12	11.8764	Positive
Eef1b2	0.147011	1.35897e-12	Crush	Rnase4	1.35897e-12	4.77661e-12	11.8668	Positive
Idh1	0.146999	1.36489e-12	Crush	Rnase4	1.36489e-12	4.79638e-12	11.8649	Positive
Bola2	0.146977	1.37538e-12	Crush	Rnase4	1.37538e-12	4.83171e-12	11.8616	Positive
Lrp8	0.146902	1.41197e-12	Crush	Rnase4	1.41197e-12	4.9597e-12	11.8502	Positive
Zfhx2	0.1469	1.41307e-12	Crush	Rnase4	1.41307e-12	4.96304e-12	11.8498	Positive
Ypel5	0.146851	1.43754e-12	Crush	Rnase4	1.43754e-12	5.04521e-12	11.8424	Positive
Rin1	0.146833	1.44659e-12	Crush	Rnase4	1.44659e-12	5.07481e-12	11.8397	Positive
Vti1b	0.146815	1.45592e-12	Crush	Rnase4	1.45592e-12	5.10698e-12	11.8369	Positive
Srp54a	0.146801	1.46309e-12	Crush	Rnase4	1.46309e-12	5.13158e-12	11.8347	Positive
Limd2	0.146708	1.51177e-12	Crush	Rnase4	1.51177e-12	5.30065e-12	11.8205	Positive
Rab33a	0.146684	1.52473e-12	Crush	Rnase4	1.52473e-12	5.34492e-12	11.8168	Positive
Ssh1	0.146585	1.57847e-12	Crush	Rnase4	1.57847e-12	5.52684e-12	11.8018	Positive
Usp13	0.146577	1.58304e-12	Crush	Rnase4	1.58304e-12	5.54225e-12	11.8005	Positive
Phf23	0.146477	1.63925e-12	Crush	Rnase4	1.63925e-12	5.7366e-12	11.7854	Positive
Nmt1	0.146468	1.64489e-12	Crush	Rnase4	1.64489e-12	5.75573e-12	11.7839	Positive
Snx15	0.146442	1.65949e-12	Crush	Rnase4	1.65949e-12	5.80557e-12	11.78	Positive
Vldlr	0.146426	1.66918e-12	Crush	Rnase4	1.66918e-12	5.83883e-12	11.7775	Positive
Tuba4a	0.146403	1.68251e-12	Crush	Rnase4	1.68251e-12	5.88486e-12	11.774	Positive
Rnasek	0.146382	1.69515e-12	Crush	Rnase4	1.69515e-12	5.92736e-12	11.7708	Positive
Irs2	0.146382	1.69521e-12	Crush	Rnase4	1.69521e-12	5.92736e-12	11.7708	Positive
Vps4a	0.146373	1.70047e-12	Crush	Rnase4	1.70047e-12	5.94512e-12	11.7694	Positive
Rp9	0.146349	1.71505e-12	Crush	Rnase4	1.71505e-12	5.99483e-12	11.7657	Positive
Ndufa13	0.14633	1.72619e-12	Crush	Rnase4	1.72619e-12	6.03313e-12	11.7629	Positive
Rbx1	0.146323	1.73026e-12	Crush	Rnase4	1.73026e-12	6.0467e-12	11.7619	Positive
Cog4	0.1463	1.7447e-12	Crush	Rnase4	1.7447e-12	6.09651e-12	11.7583	Positive
Rabep1	0.146292	1.74919e-12	Crush	Rnase4	1.74919e-12	6.11156e-12	11.7572	Positive
Ssrp1	0.146116	1.86068e-12	Crush	Rnase4	1.86068e-12	6.4935e-12	11.7303	Positive
Gramd1a	0.146109	1.86487e-12	Crush	Rnase4	1.86487e-12	6.50741e-12	11.7294	Positive
Mcl1	0.146052	1.90247e-12	Crush	Rnase4	1.90247e-12	6.63511e-12	11.7207	Positive
Rnf185	0.145983	1.94932e-12	Crush	Rnase4	1.94932e-12	6.79562e-12	11.7101	Positive
Slc7a6	0.14596	1.96472e-12	Crush	Rnase4	1.96472e-12	6.84857e-12	11.7067	Positive
Gtf2f1	0.145919	1.99335e-12	Crush	Rnase4	1.99335e-12	6.94615e-12	11.7004	Positive
9530068E07Rik	0.145914	1.99692e-12	Crush	Rnase4	1.99692e-12	6.95785e-12	11.6996	Positive
1700037H04Rik	0.145842	2.04746e-12	Crush	Rnase4	2.04746e-12	7.12943e-12	11.6888	Positive
Wrnip1	0.145841	2.04826e-12	Crush	Rnase4	2.04826e-12	7.13146e-12	11.6886	Positive
Il31ra	0.14582	2.06316e-12	Crush	Rnase4	2.06316e-12	7.1818e-12	11.6855	Positive
Rabgef1	0.145807	2.07295e-12	Crush	Rnase4	2.07295e-12	7.21513e-12	11.6834	Positive
Poldip3	0.145778	2.09406e-12	Crush	Rnase4	2.09406e-12	7.28784e-12	11.679	Positive
Creld1	0.145758	2.10879e-12	Crush	Rnase4	2.10879e-12	7.3383e-12	11.676	Positive
Phc2	0.145752	2.11273e-12	Crush	Rnase4	2.11273e-12	7.35046e-12	11.6752	Positive
Arrb2	0.145749	2.11558e-12	Crush	Rnase4	2.11558e-12	7.35961e-12	11.6746	Positive
Gpatch2	0.145695	2.15534e-12	Crush	Rnase4	2.15534e-12	7.49317e-12	11.6665	Positive
Rps14	0.145674	2.17135e-12	Crush	Rnase4	2.17135e-12	7.54722e-12	11.6633	Positive
Ogfod2	0.145653	2.18751e-12	Crush	Rnase4	2.18751e-12	7.6026e-12	11.66	Positive
Cnppd1	0.145615	2.21613e-12	Crush	Rnase4	2.21613e-12	7.69961e-12	11.6544	Positive
Lsm4	0.145564	2.25589e-12	Crush	Rnase4	2.25589e-12	7.83443e-12	11.6467	Positive
Arl4c	0.145559	2.26055e-12	Crush	Rnase4	2.26055e-12	7.84895e-12	11.6458	Positive
Ecd	0.145498	2.30875e-12	Crush	Rnase4	2.30875e-12	8.01206e-12	11.6366	Positive
1110004F10Rik	0.145463	2.3367e-12	Crush	Rnase4	2.3367e-12	8.1082e-12	11.6314	Positive
Gtf2i	0.145463	2.33696e-12	Crush	Rnase4	2.33696e-12	8.10826e-12	11.6313	Positive
Sdhaf2	0.145463	2.33741e-12	Crush	Rnase4	2.33741e-12	8.10897e-12	11.6313	Positive
Shroom3	0.145422	2.37104e-12	Crush	Rnase4	2.37104e-12	8.21869e-12	11.6251	Positive
Serpini1	0.145391	2.39666e-12	Crush	Rnase4	2.39666e-12	8.30398e-12	11.6204	Positive
Acvr2b	0.145389	2.3984e-12	Crush	Rnase4	2.3984e-12	8.30915e-12	11.6201	Positive
Rack1	0.145353	2.42832e-12	Crush	Rnase4	2.42832e-12	8.41192e-12	11.6147	Positive
Borcs7	0.145338	2.44118e-12	Crush	Rnase4	2.44118e-12	8.45469e-12	11.6124	Positive
Cntfr	0.145318	2.45808e-12	Crush	Rnase4	2.45808e-12	8.51051e-12	11.6094	Positive
Zdhhc20	0.14531	2.46535e-12	Crush	Rnase4	2.46535e-12	8.53387e-12	11.6081	Positive
Chm	0.145296	2.47728e-12	Crush	Rnase4	2.47728e-12	8.57427e-12	11.606	Positive
Rlim	0.145295	2.47768e-12	Crush	Rnase4	2.47768e-12	8.57475e-12	11.606	Positive
Tkt	0.145293	2.47985e-12	Crush	Rnase4	2.47985e-12	8.58137e-12	11.6056	Positive
Ccdc124	0.145292	2.48042e-12	Crush	Rnase4	2.48042e-12	8.58243e-12	11.6055	Positive
Las1l	0.145277	2.49328e-12	Crush	Rnase4	2.49328e-12	8.62602e-12	11.6032	Positive
H2-K1	0.145264	2.50496e-12	Crush	Rnase4	2.50496e-12	8.66552e-12	11.6012	Positive
Cct3	0.145261	2.50708e-12	Crush	Rnase4	2.50708e-12	8.67195e-12	11.6008	Positive
Mrpl19	0.145243	2.52342e-12	Crush	Rnase4	2.52342e-12	8.72662e-12	11.598	Positive
Dnajc10	0.145197	2.56389e-12	Crush	Rnase4	2.56389e-12	8.86283e-12	11.5911	Positive
Aamp	0.145189	2.57089e-12	Crush	Rnase4	2.57089e-12	8.88423e-12	11.5899	Positive
Cplx2	0.145179	2.57986e-12	Crush	Rnase4	2.57986e-12	8.9143e-12	11.5884	Positive
Tbl1x	0.145173	2.5857e-12	Crush	Rnase4	2.5857e-12	8.93352e-12	11.5874	Positive
Dars	0.145154	2.60287e-12	Crush	Rnase4	2.60287e-12	8.99097e-12	11.5845	Positive
Ier5	0.145134	2.62051e-12	Crush	Rnase4	2.62051e-12	9.04998e-12	11.5816	Positive
Rpl26	0.145129	2.62562e-12	Crush	Rnase4	2.62562e-12	9.06667e-12	11.5808	Positive
Ap2b1	0.145092	2.65891e-12	Crush	Rnase4	2.65891e-12	9.17969e-12	11.5753	Positive
Ciapin1	0.145037	2.71058e-12	Crush	Rnase4	2.71058e-12	9.35513e-12	11.5669	Positive
Agpat5	0.145017	2.72939e-12	Crush	Rnase4	2.72939e-12	9.41907e-12	11.5639	Positive
Ddr1	0.144986	2.75861e-12	Crush	Rnase4	2.75861e-12	9.51792e-12	11.5593	Positive
Gm17066	0.144979	2.76575e-12	Crush	Rnase4	2.76575e-12	9.54055e-12	11.5582	Positive
Grn	0.14497	2.77425e-12	Crush	Rnase4	2.77425e-12	9.56887e-12	11.5569	Positive
Cfl2	0.144949	2.79426e-12	Crush	Rnase4	2.79426e-12	9.63282e-12	11.5537	Positive
Ube2i	0.144919	2.82417e-12	Crush	Rnase4	2.82417e-12	9.73185e-12	11.5491	Positive
Tbc1d16	0.144863	2.87886e-12	Crush	Rnase4	2.87886e-12	9.91718e-12	11.5408	Positive
Ralbp1	0.144815	2.92721e-12	Crush	Rnase4	2.92721e-12	1.00816e-11	11.5335	Positive
Tln1	0.144794	2.94932e-12	Crush	Rnase4	2.94932e-12	1.01546e-11	11.5303	Positive
Scap	0.144756	2.98848e-12	Crush	Rnase4	2.98848e-12	1.02851e-11	11.5245	Positive
Arpin	0.144715	3.03055e-12	Crush	Rnase4	3.03055e-12	1.04277e-11	11.5185	Positive
Lrrc15	0.144706	3.04051e-12	Crush	Rnase4	3.04051e-12	1.04609e-11	11.5171	Positive
Ccni	0.144704	3.04239e-12	Crush	Rnase4	3.04239e-12	1.04663e-11	11.5168	Positive
Supt6	0.144698	3.04882e-12	Crush	Rnase4	3.04882e-12	1.04872e-11	11.5159	Positive
Arpc1b	0.144689	3.05856e-12	Crush	Rnase4	3.05856e-12	1.05197e-11	11.5145	Positive
Ndrg4	-0.144642	3.10811e-12	Crush	Rnase4	3.10811e-12	1.06856e-11	11.5075	Negative
Rpl4	0.144627	3.12429e-12	Crush	Rnase4	3.12429e-12	1.0739e-11	11.5052	Positive
Kbtbd11	0.14462	3.13282e-12	Crush	Rnase4	3.13282e-12	1.07672e-11	11.5041	Positive
Cd59a	0.144597	3.15784e-12	Crush	Rnase4	3.15784e-12	1.08509e-11	11.5006	Positive
Abcd3	0.144582	3.1741e-12	Crush	Rnase4	3.1741e-12	1.09056e-11	11.4984	Positive
Brsk2	0.144565	3.19266e-12	Crush	Rnase4	3.19266e-12	1.0966e-11	11.4958	Positive
Oxct1	0.144557	3.20167e-12	Crush	Rnase4	3.20167e-12	1.09946e-11	11.4946	Positive
Cul2	0.144552	3.20671e-12	Crush	Rnase4	3.20671e-12	1.10108e-11	11.4939	Positive
Tbcd	0.144517	3.24649e-12	Crush	Rnase4	3.24649e-12	1.1145e-11	11.4886	Positive
Ndnf	0.144457	3.3144e-12	Crush	Rnase4	3.3144e-12	1.13734e-11	11.4796	Positive
Tsg101	0.144455	3.31645e-12	Crush	Rnase4	3.31645e-12	1.13792e-11	11.4793	Positive
Hist3h2ba	0.14444	3.33404e-12	Crush	Rnase4	3.33404e-12	1.14384e-11	11.477	Positive
Brd2	0.144428	3.3474e-12	Crush	Rnase4	3.3474e-12	1.14819e-11	11.4753	Positive
Pnmal1	0.14437	3.4155e-12	Crush	Rnase4	3.4155e-12	1.17118e-11	11.4665	Positive
Cst3	0.14436	3.42708e-12	Crush	Rnase4	3.42708e-12	1.17478e-11	11.4651	Positive
Nyap1	0.144357	3.43102e-12	Crush	Rnase4	3.43102e-12	1.17591e-11	11.4646	Positive
Emc10	0.144355	3.43304e-12	Crush	Rnase4	3.43304e-12	1.17645e-11	11.4643	Positive
Ddx6	0.144337	3.45513e-12	Crush	Rnase4	3.45513e-12	1.18365e-11	11.4615	Positive
Mrpl48	0.144309	3.48838e-12	Crush	Rnase4	3.48838e-12	1.1948e-11	11.4574	Positive
Rab10	0.144294	3.50586e-12	Crush	Rnase4	3.50586e-12	1.20066e-11	11.4552	Positive
Zfp827	0.144293	3.50763e-12	Crush	Rnase4	3.50763e-12	1.20114e-11	11.455	Positive
1810058I24Rik	0.144261	3.54625e-12	Crush	Rnase4	3.54625e-12	1.21386e-11	11.4502	Positive
Tmed10	0.144257	3.55166e-12	Crush	Rnase4	3.55166e-12	1.21558e-11	11.4496	Positive
Immt	0.144231	3.58309e-12	Crush	Rnase4	3.58309e-12	1.22621e-11	11.4457	Positive
Mrps10	0.144164	3.66792e-12	Crush	Rnase4	3.66792e-12	1.25446e-11	11.4356	Positive
Psmc4	0.144155	3.67931e-12	Crush	Rnase4	3.67931e-12	1.25822e-11	11.4342	Positive
Flot2	0.144126	3.71579e-12	Crush	Rnase4	3.71579e-12	1.27017e-11	11.4299	Positive
Zmym3	0.144085	3.76846e-12	Crush	Rnase4	3.76846e-12	1.28764e-11	11.4238	Positive
Nrxn3	0.14404	3.82769e-12	Crush	Rnase4	3.82769e-12	1.30733e-11	11.4171	Positive
Pcsk1n	0.14403	3.84108e-12	Crush	Rnase4	3.84108e-12	1.31136e-11	11.4155	Positive
Zfp428	0.143932	3.9729e-12	Crush	Rnase4	3.9729e-12	1.35566e-11	11.4009	Positive
Kars	0.143928	3.97855e-12	Crush	Rnase4	3.97855e-12	1.35744e-11	11.4003	Positive
Mcur1	0.143915	3.99612e-12	Crush	Rnase4	3.99612e-12	1.36301e-11	11.3984	Positive
Tnrc6a	0.143899	4.01874e-12	Crush	Rnase4	4.01874e-12	1.37044e-11	11.3959	Positive
Cpox	0.143775	4.19442e-12	Crush	Rnase4	4.19442e-12	1.42902e-11	11.3773	Positive
Ddx39b	0.143773	4.19661e-12	Crush	Rnase4	4.19661e-12	1.42947e-11	11.3771	Positive
Dguok	0.14375	4.22951e-12	Crush	Rnase4	4.22951e-12	1.44052e-11	11.3737	Positive
Slc25a45	0.14372	4.27345e-12	Crush	Rnase4	4.27345e-12	1.45534e-11	11.3692	Positive
Cmas	0.143719	4.27474e-12	Crush	Rnase4	4.27474e-12	1.45563e-11	11.3691	Positive
Rnf150	0.143649	4.38012e-12	Crush	Rnase4	4.38012e-12	1.49089e-11	11.3585	Positive
Rnf122	0.143584	4.47797e-12	Crush	Rnase4	4.47797e-12	1.52357e-11	11.3489	Positive
Ak1	0.14358	4.48492e-12	Crush	Rnase4	4.48492e-12	1.52577e-11	11.3482	Positive
Anapc4	0.143515	4.58596e-12	Crush	Rnase4	4.58596e-12	1.55982e-11	11.3386	Positive
Frmd3	0.143443	4.7003e-12	Crush	Rnase4	4.7003e-12	1.59739e-11	11.3279	Positive
Eif6	0.143435	4.71374e-12	Crush	Rnase4	4.71374e-12	1.60179e-11	11.3266	Positive
Fem1b	0.143431	4.72013e-12	Crush	Rnase4	4.72013e-12	1.6038e-11	11.326	Positive
Rps11	0.143398	4.77486e-12	Crush	Rnase4	4.77486e-12	1.62189e-11	11.321	Positive
Csnk2b	0.143365	4.82822e-12	Crush	Rnase4	4.82822e-12	1.63985e-11	11.3162	Positive
Ostc	0.143342	4.86663e-12	Crush	Rnase4	4.86663e-12	1.65255e-11	11.3128	Positive
Mbd3	0.14331	4.92054e-12	Crush	Rnase4	4.92054e-12	1.67068e-11	11.308	Positive
Pnpla2	0.143307	4.92558e-12	Crush	Rnase4	4.92558e-12	1.67222e-11	11.3075	Positive
Srprb	0.143293	4.9499e-12	Crush	Rnase4	4.9499e-12	1.68031e-11	11.3054	Positive
Upf1	0.143282	4.96788e-12	Crush	Rnase4	4.96788e-12	1.68624e-11	11.3038	Positive
Rab2b	0.143276	4.97935e-12	Crush	Rnase4	4.97935e-12	1.68995e-11	11.3028	Positive
Fto	0.143264	4.99928e-12	Crush	Rnase4	4.99928e-12	1.69654e-11	11.3011	Positive
Clcn4	0.14326	5.00631e-12	Crush	Rnase4	5.00631e-12	1.6984e-11	11.3005	Positive
Adgrd1	0.143254	5.0163e-12	Crush	Rnase4	5.0163e-12	1.70161e-11	11.2996	Positive
Ube4a	0.143236	5.04663e-12	Crush	Rnase4	5.04663e-12	1.71137e-11	11.297	Positive
Fgfr1op2	0.14323	5.0578e-12	Crush	Rnase4	5.0578e-12	1.71499e-11	11.296	Positive
Ctns	0.143207	5.09791e-12	Crush	Rnase4	5.09791e-12	1.72805e-11	11.2926	Positive
Pdcl3	0.143187	5.133e-12	Crush	Rnase4	5.133e-12	1.73959e-11	11.2896	Positive
Pfdn6	0.143158	5.18451e-12	Crush	Rnase4	5.18451e-12	1.75668e-11	11.2853	Positive
Pias4	0.143124	5.24509e-12	Crush	Rnase4	5.24509e-12	1.77684e-11	11.2802	Positive
Lamtor1	0.143064	5.35442e-12	Crush	Rnase4	5.35442e-12	1.81313e-11	11.2713	Positive
Tmem120a	0.143049	5.38146e-12	Crush	Rnase4	5.38146e-12	1.82191e-11	11.2691	Positive
Ncs1	0.143047	5.38567e-12	Crush	Rnase4	5.38567e-12	1.82296e-11	11.2688	Positive
Nup88	0.142977	5.51532e-12	Crush	Rnase4	5.51532e-12	1.86607e-11	11.2584	Positive
Psap	0.142951	5.56438e-12	Crush	Rnase4	5.56438e-12	1.88228e-11	11.2546	Positive
3830406C13Rik	0.142933	5.59896e-12	Crush	Rnase4	5.59896e-12	1.89359e-11	11.2519	Positive
Zfand3	0.142859	5.74335e-12	Crush	Rnase4	5.74335e-12	1.94063e-11	11.2408	Positive
Pias1	0.142812	5.8357e-12	Crush	Rnase4	5.8357e-12	1.97082e-11	11.2339	Positive
Dazap1	0.142788	5.88438e-12	Crush	Rnase4	5.88438e-12	1.98685e-11	11.2303	Positive
Atp13a2	0.142758	5.94444e-12	Crush	Rnase4	5.94444e-12	2.0063e-11	11.2259	Positive
Tmem127	0.142756	5.94881e-12	Crush	Rnase4	5.94881e-12	2.00757e-11	11.2256	Positive
Shf	0.142677	6.11251e-12	Crush	Rnase4	6.11251e-12	2.06176e-11	11.2138	Positive
Zfp637	0.142643	6.18429e-12	Crush	Rnase4	6.18429e-12	2.08554e-11	11.2087	Positive
Sdf4	0.142625	6.22159e-12	Crush	Rnase4	6.22159e-12	2.0979e-11	11.2061	Positive
Dhx32	0.142619	6.23385e-12	Crush	Rnase4	6.23385e-12	2.10161e-11	11.2052	Positive
Nedd8	0.142608	6.25697e-12	Crush	Rnase4	6.25697e-12	2.10918e-11	11.2036	Positive
Nip7	0.142596	6.28333e-12	Crush	Rnase4	6.28333e-12	2.11742e-11	11.2018	Positive
Katnal1	0.142593	6.28909e-12	Crush	Rnase4	6.28909e-12	2.11914e-11	11.2014	Positive
Rpl34	0.142567	6.34502e-12	Crush	Rnase4	6.34502e-12	2.13733e-11	11.1976	Positive
Osmr	0.142553	6.37744e-12	Crush	Rnase4	6.37744e-12	2.14781e-11	11.1954	Positive
Brpf1	0.142545	6.39277e-12	Crush	Rnase4	6.39277e-12	2.15275e-11	11.1943	Positive
Ncdn	0.142542	6.40032e-12	Crush	Rnase4	6.40032e-12	2.15485e-11	11.1938	Positive
Oat	0.1425	6.49364e-12	Crush	Rnase4	6.49364e-12	2.18605e-11	11.1875	Positive
Eif3f	0.142453	6.59673e-12	Crush	Rnase4	6.59673e-12	2.22007e-11	11.1807	Positive
Glipr2	0.142446	6.61345e-12	Crush	Rnase4	6.61345e-12	2.22547e-11	11.1796	Positive
Zmynd11	0.142399	6.7205e-12	Crush	Rnase4	6.7205e-12	2.26056e-11	11.1726	Positive
Homer2	0.142383	6.75767e-12	Crush	Rnase4	6.75767e-12	2.2726e-11	11.1702	Positive
Bex2	0.142369	6.78964e-12	Crush	Rnase4	6.78964e-12	2.28312e-11	11.1682	Positive
Calr	0.142258	7.05154e-12	Crush	Rnase4	7.05154e-12	2.36949e-11	11.1517	Positive
Naca	0.142231	7.11533e-12	Crush	Rnase4	7.11533e-12	2.39043e-11	11.1478	Positive
Rpl39	0.142175	7.25386e-12	Crush	Rnase4	7.25386e-12	2.43598e-11	11.1394	Positive
Zfand2a	0.142158	7.295e-12	Crush	Rnase4	7.295e-12	2.44929e-11	11.137	Positive
Phb	0.142155	7.30417e-12	Crush	Rnase4	7.30417e-12	2.45212e-11	11.1364	Positive
Ndufa2	0.142151	7.31253e-12	Crush	Rnase4	7.31253e-12	2.45437e-11	11.1359	Positive
Kdm5b	0.142075	7.50565e-12	Crush	Rnase4	7.50565e-12	2.51744e-11	11.1246	Positive
Pole4	0.14207	7.51622e-12	Crush	Rnase4	7.51622e-12	2.52058e-11	11.124	Positive
Fbxo28	0.14207	7.51654e-12	Crush	Rnase4	7.51654e-12	2.52058e-11	11.124	Positive
Wars	0.142022	7.64182e-12	Crush	Rnase4	7.64182e-12	2.56207e-11	11.1168	Positive
Uck2	0.142012	7.66838e-12	Crush	Rnase4	7.66838e-12	2.57071e-11	11.1153	Positive
Lpin2	0.142011	7.66966e-12	Crush	Rnase4	7.66966e-12	2.57088e-11	11.1152	Positive
Numbl	0.141942	7.85234e-12	Crush	Rnase4	7.85234e-12	2.63077e-11	11.105	Positive
Sec11a	0.141928	7.88825e-12	Crush	Rnase4	7.88825e-12	2.64226e-11	11.103	Positive
Sars	0.141895	7.97942e-12	Crush	Rnase4	7.97942e-12	2.67198e-11	11.098	Positive
Syt7	-0.14189	7.99309e-12	Crush	Rnase4	7.99309e-12	2.67629e-11	11.0973	Negative
Bsn	0.14184	8.13024e-12	Crush	Rnase4	8.13024e-12	2.7211e-11	11.0899	Positive
Mrrf	0.14184	8.1295e-12	Crush	Rnase4	8.1295e-12	2.7211e-11	11.0899	Positive
Bbs4	0.141828	8.16212e-12	Crush	Rnase4	8.16212e-12	2.73149e-11	11.0882	Positive
Med31	0.141828	8.16345e-12	Crush	Rnase4	8.16345e-12	2.73166e-11	11.0881	Positive
U2af1	0.141794	8.25632e-12	Crush	Rnase4	8.25632e-12	2.76245e-11	11.0832	Positive
Tspan31	0.141791	8.26519e-12	Crush	Rnase4	8.26519e-12	2.76514e-11	11.0827	Positive
Spryd3	0.141789	8.27176e-12	Crush	Rnase4	8.27176e-12	2.76706e-11	11.0824	Positive
Avpr1a	0.141776	8.3083e-12	Crush	Rnase4	8.3083e-12	2.77899e-11	11.0805	Positive
Bscl2	0.141739	8.41195e-12	Crush	Rnase4	8.41195e-12	2.81252e-11	11.0751	Positive
Dnttip1	0.141697	8.53272e-12	Crush	Rnase4	8.53272e-12	2.85145e-11	11.0689	Positive
Ubxn6	0.141633	8.72082e-12	Crush	Rnase4	8.72082e-12	2.91342e-11	11.0594	Positive
Ext2	0.141607	8.79928e-12	Crush	Rnase4	8.79928e-12	2.93843e-11	11.0556	Positive
Elavl1	0.141568	8.9152e-12	Crush	Rnase4	8.9152e-12	2.97593e-11	11.0499	Positive
Sbds	0.141564	8.92616e-12	Crush	Rnase4	8.92616e-12	2.97929e-11	11.0493	Positive
Fbxo30	0.141538	9.00762e-12	Crush	Rnase4	9.00762e-12	3.00495e-11	11.0454	Positive
Rrp1b	0.141531	9.02785e-12	Crush	Rnase4	9.02785e-12	3.01139e-11	11.0444	Positive
Irf6	0.141529	9.03257e-12	Crush	Rnase4	9.03257e-12	3.01266e-11	11.0442	Positive
Acsl5	0.141527	9.04085e-12	Crush	Rnase4	9.04085e-12	3.01512e-11	11.0438	Positive
Pdgfa	0.141513	9.08401e-12	Crush	Rnase4	9.08401e-12	3.0292e-11	11.0417	Positive
Rspo1	0.141501	9.11953e-12	Crush	Rnase4	9.11953e-12	3.04043e-11	11.04	Positive
Prdx1	0.141466	9.22738e-12	Crush	Rnase4	9.22738e-12	3.07545e-11	11.0349	Positive
Acad8	0.141429	9.3452e-12	Crush	Rnase4	9.3452e-12	3.11346e-11	11.0294	Positive
Lig4	0.141404	9.42527e-12	Crush	Rnase4	9.42527e-12	3.13918e-11	11.0257	Positive
Setd7	0.141375	9.5181e-12	Crush	Rnase4	9.5181e-12	3.16945e-11	11.0214	Positive
Smdt1	0.141363	9.55662e-12	Crush	Rnase4	9.55662e-12	3.18131e-11	11.0197	Positive
Gmcl1	0.141363	9.55626e-12	Crush	Rnase4	9.55626e-12	3.18131e-11	11.0197	Positive
Nudt9	0.141362	9.56053e-12	Crush	Rnase4	9.56053e-12	3.18229e-11	11.0195	Positive
Snx1	0.14135	9.59679e-12	Crush	Rnase4	9.59679e-12	3.19371e-11	11.0179	Positive
Arf4	0.141348	9.60505e-12	Crush	Rnase4	9.60505e-12	3.19614e-11	11.0175	Positive
Arpc3	0.141305	9.74611e-12	Crush	Rnase4	9.74611e-12	3.24156e-11	11.0112	Positive
Ugp2	0.141209	1.00667e-11	Crush	Rnase4	1.00667e-11	3.34603e-11	10.9971	Positive
Ap3d1	0.141196	1.01114e-11	Crush	Rnase4	1.01114e-11	3.36019e-11	10.9952	Positive
Nop56	0.141194	1.01177e-11	Crush	Rnase4	1.01177e-11	3.36195e-11	10.9949	Positive
Cct5	0.141179	1.01685e-11	Crush	Rnase4	1.01685e-11	3.37816e-11	10.9927	Positive
Ift20	0.141116	1.03906e-11	Crush	Rnase4	1.03906e-11	3.44914e-11	10.9834	Positive
Cct7	0.141094	1.04648e-11	Crush	Rnase4	1.04648e-11	3.47343e-11	10.9803	Positive
Mmadhc	0.141055	1.06058e-11	Crush	Rnase4	1.06058e-11	3.51951e-11	10.9745	Positive
Slc24a3	0.141017	1.07423e-11	Crush	Rnase4	1.07423e-11	3.56446e-11	10.9689	Positive
Zranb1	0.141005	1.07873e-11	Crush	Rnase4	1.07873e-11	3.57829e-11	10.9671	Positive
Flnc	0.140956	1.09675e-11	Crush	Rnase4	1.09675e-11	3.63699e-11	10.9599	Positive
Mpdu1	0.140945	1.1006e-11	Crush	Rnase4	1.1006e-11	3.64899e-11	10.9584	Positive
Tmem9	0.140902	1.11693e-11	Crush	Rnase4	1.11693e-11	3.70241e-11	10.952	Positive
Pdcd5	0.140899	1.11786e-11	Crush	Rnase4	1.11786e-11	3.70512e-11	10.9516	Positive
Prkcz	0.140846	1.13791e-11	Crush	Rnase4	1.13791e-11	3.7708e-11	10.9439	Positive
Nt5m	0.140795	1.15766e-11	Crush	Rnase4	1.15766e-11	3.83392e-11	10.9364	Positive
Eif3g	0.140788	1.16061e-11	Crush	Rnase4	1.16061e-11	3.84331e-11	10.9353	Positive
Ankrd46	0.140772	1.16673e-11	Crush	Rnase4	1.16673e-11	3.86318e-11	10.933	Positive
Rpl36	0.140738	1.18014e-11	Crush	Rnase4	1.18014e-11	3.90679e-11	10.9281	Positive
Rps19	0.140715	1.18932e-11	Crush	Rnase4	1.18932e-11	3.93678e-11	10.9247	Positive
Nup50	0.140708	1.19236e-11	Crush	Rnase4	1.19236e-11	3.94646e-11	10.9236	Positive
Ptges3	0.140556	1.25469e-11	Crush	Rnase4	1.25469e-11	4.14898e-11	10.9015	Positive
Mpv17	0.140505	1.27677e-11	Crush	Rnase4	1.27677e-11	4.22073e-11	10.8939	Positive
Mrpl37	0.14049	1.28295e-11	Crush	Rnase4	1.28295e-11	4.24073e-11	10.8918	Positive
Krtcap2	0.140488	1.28398e-11	Crush	Rnase4	1.28398e-11	4.24371e-11	10.8914	Positive
Atp6v0a1	0.140485	1.28512e-11	Crush	Rnase4	1.28512e-11	4.24706e-11	10.8911	Positive
Cmc2	0.140484	1.28564e-11	Crush	Rnase4	1.28564e-11	4.24834e-11	10.8909	Positive
Lemd1	0.140481	1.28688e-11	Crush	Rnase4	1.28688e-11	4.25201e-11	10.8905	Positive
Med19	0.140458	1.29677e-11	Crush	Rnase4	1.29677e-11	4.28339e-11	10.8871	Positive
Zeb2	0.140449	1.30073e-11	Crush	Rnase4	1.30073e-11	4.29603e-11	10.8858	Positive
Brd3	0.140423	1.31248e-11	Crush	Rnase4	1.31248e-11	4.33442e-11	10.8819	Positive
Ergic2	0.140379	1.33209e-11	Crush	Rnase4	1.33209e-11	4.39653e-11	10.8755	Positive
B2m	0.140374	1.3343e-11	Crush	Rnase4	1.3343e-11	4.40338e-11	10.8747	Positive
Gabbr1	0.140367	1.33725e-11	Crush	Rnase4	1.33725e-11	4.41222e-11	10.8738	Positive
Ckb	0.140334	1.35233e-11	Crush	Rnase4	1.35233e-11	4.46108e-11	10.8689	Positive
Arpc2	0.140269	1.3822e-11	Crush	Rnase4	1.3822e-11	4.5578e-11	10.8594	Positive
Mrpl33	0.140249	1.39129e-11	Crush	Rnase4	1.39129e-11	4.58732e-11	10.8566	Positive
Lars	0.140247	1.39241e-11	Crush	Rnase4	1.39241e-11	4.59053e-11	10.8562	Positive
Ppp1r12a	0.140215	1.4072e-11	Crush	Rnase4	1.4072e-11	4.6379e-11	10.8516	Positive
Prkg2	0.140211	1.40935e-11	Crush	Rnase4	1.40935e-11	4.64453e-11	10.851	Positive
Lix1l	0.140205	1.41195e-11	Crush	Rnase4	1.41195e-11	4.65263e-11	10.8502	Positive
Auts2	0.140193	1.41762e-11	Crush	Rnase4	1.41762e-11	4.67084e-11	10.8484	Positive
Rsl24d1	0.14013	1.44827e-11	Crush	Rnase4	1.44827e-11	4.76944e-11	10.8391	Positive
Pdlim7	0.140109	1.4582e-11	Crush	Rnase4	1.4582e-11	4.80118e-11	10.8362	Positive
Bet1l	0.140087	1.46924e-11	Crush	Rnase4	1.46924e-11	4.83656e-11	10.8329	Positive
Apbb1	0.140079	1.47294e-11	Crush	Rnase4	1.47294e-11	4.84825e-11	10.8318	Positive
Serhl	0.140053	1.4862e-11	Crush	Rnase4	1.4862e-11	4.89091e-11	10.8279	Positive
March6	0.140038	1.49368e-11	Crush	Rnase4	1.49368e-11	4.91258e-11	10.8257	Positive
Rap2b	0.14002	1.50275e-11	Crush	Rnase4	1.50275e-11	4.9419e-11	10.8231	Positive
Eif1b	0.140009	1.5079e-11	Crush	Rnase4	1.5079e-11	4.95685e-11	10.8216	Positive
Shisa4	0.140002	1.51178e-11	Crush	Rnase4	1.51178e-11	4.96911e-11	10.8205	Positive
Kctd13	0.139983	1.52134e-11	Crush	Rnase4	1.52134e-11	4.99953e-11	10.8178	Positive
Arf3	0.139965	1.53036e-11	Crush	Rnase4	1.53036e-11	5.02765e-11	10.8152	Positive
Cdk9	0.139949	1.53863e-11	Crush	Rnase4	1.53863e-11	5.05434e-11	10.8129	Positive
Cyb5a	0.139925	1.55094e-11	Crush	Rnase4	1.55094e-11	5.09374e-11	10.8094	Positive
Mob4	0.139845	1.59319e-11	Crush	Rnase4	1.59319e-11	5.22937e-11	10.7977	Positive
Triap1	0.139805	1.61497e-11	Crush	Rnase4	1.61497e-11	5.29875e-11	10.7918	Positive
Mvk	0.139786	1.62528e-11	Crush	Rnase4	1.62528e-11	5.33204e-11	10.7891	Positive
Pak1ip1	0.139764	1.6372e-11	Crush	Rnase4	1.6372e-11	5.37062e-11	10.7859	Positive
Efna1	0.139745	1.64754e-11	Crush	Rnase4	1.64754e-11	5.404e-11	10.7832	Positive
Cdh13	0.139666	1.69187e-11	Crush	Rnase4	1.69187e-11	5.54607e-11	10.7716	Positive
Mmp24	0.139641	1.70577e-11	Crush	Rnase4	1.70577e-11	5.59109e-11	10.7681	Positive
Spg20	0.139633	1.71019e-11	Crush	Rnase4	1.71019e-11	5.60501e-11	10.767	Positive
Syn2	0.139623	1.71637e-11	Crush	Rnase4	1.71637e-11	5.62414e-11	10.7654	Positive
Lman2	0.139584	1.73876e-11	Crush	Rnase4	1.73876e-11	5.6958e-11	10.7598	Positive
Ssb	0.139559	1.75308e-11	Crush	Rnase4	1.75308e-11	5.74214e-11	10.7562	Positive
Ube2l3	0.13954	1.76418e-11	Crush	Rnase4	1.76418e-11	5.77735e-11	10.7535	Positive
Spats2	0.139538	1.76556e-11	Crush	Rnase4	1.76556e-11	5.78127e-11	10.7531	Positive
Rabl6	0.139536	1.76653e-11	Crush	Rnase4	1.76653e-11	5.78388e-11	10.7529	Positive
Pkib	0.139503	1.78661e-11	Crush	Rnase4	1.78661e-11	5.84845e-11	10.748	Positive
Gpr173	0.139469	1.80652e-11	Crush	Rnase4	1.80652e-11	5.91304e-11	10.7432	Positive
Psip1	0.139459	1.81311e-11	Crush	Rnase4	1.81311e-11	5.93402e-11	10.7416	Positive
Prrc2b	0.139423	1.83484e-11	Crush	Rnase4	1.83484e-11	6.00156e-11	10.7364	Positive
Gcsh	0.139421	1.83609e-11	Crush	Rnase4	1.83609e-11	6.00503e-11	10.7361	Positive
Eef1g	0.139413	1.84101e-11	Crush	Rnase4	1.84101e-11	6.02055e-11	10.7349	Positive
Hivep3	0.139409	1.84363e-11	Crush	Rnase4	1.84363e-11	6.02852e-11	10.7343	Positive
Kdelr2	0.139386	1.85724e-11	Crush	Rnase4	1.85724e-11	6.0712e-11	10.7311	Positive
Mtmr7	0.139374	1.86496e-11	Crush	Rnase4	1.86496e-11	6.09582e-11	10.7293	Positive
Tmem248	0.139367	1.86929e-11	Crush	Rnase4	1.86929e-11	6.10875e-11	10.7283	Positive
Bcl11b	0.139346	1.88275e-11	Crush	Rnase4	1.88275e-11	6.15214e-11	10.7252	Positive
Dnajc15	0.139311	1.90494e-11	Crush	Rnase4	1.90494e-11	6.22402e-11	10.7201	Positive
Chd8	0.139309	1.90559e-11	Crush	Rnase4	1.90559e-11	6.22554e-11	10.72	Positive
Ndufa8	0.139256	1.93966e-11	Crush	Rnase4	1.93966e-11	6.3337e-11	10.7123	Positive
Snrk	0.139228	1.95794e-11	Crush	Rnase4	1.95794e-11	6.39146e-11	10.7082	Positive
Lgals8	0.13922	1.963e-11	Crush	Rnase4	1.963e-11	6.40737e-11	10.7071	Positive
Tprkb	0.139203	1.97415e-11	Crush	Rnase4	1.97415e-11	6.44184e-11	10.7046	Positive
Lipo3	0.139198	1.97802e-11	Crush	Rnase4	1.97802e-11	6.45383e-11	10.7038	Positive
Ehd1	0.13917	1.99621e-11	Crush	Rnase4	1.99621e-11	6.5093e-11	10.6998	Positive
Cnbp	0.139166	1.99924e-11	Crush	Rnase4	1.99924e-11	6.51837e-11	10.6991	Positive
Sema4c	0.139162	2.00195e-11	Crush	Rnase4	2.00195e-11	6.52606e-11	10.6985	Positive
Mcub	0.139152	2.00841e-11	Crush	Rnase4	2.00841e-11	6.54581e-11	10.6971	Positive
Bmyc	0.139104	2.04064e-11	Crush	Rnase4	2.04064e-11	6.64954e-11	10.6902	Positive
Zmat4	0.139101	2.04273e-11	Crush	Rnase4	2.04273e-11	6.65568e-11	10.6898	Positive
Gm9774	0.139036	2.08727e-11	Crush	Rnase4	2.08727e-11	6.79609e-11	10.6804	Positive
Uri1	0.138986	2.12263e-11	Crush	Rnase4	2.12263e-11	6.90439e-11	10.6731	Positive
Rc3h1	0.138986	2.12243e-11	Crush	Rnase4	2.12243e-11	6.90439e-11	10.6732	Positive
Aurkaip1	0.138964	2.13841e-11	Crush	Rnase4	2.13841e-11	6.95502e-11	10.6699	Positive
Htr1f	0.138937	2.15717e-11	Crush	Rnase4	2.15717e-11	7.01327e-11	10.6661	Positive
Gria1	0.138915	2.17355e-11	Crush	Rnase4	2.17355e-11	7.0658e-11	10.6628	Positive
Ammecr1l	0.138903	2.18193e-11	Crush	Rnase4	2.18193e-11	7.09164e-11	10.6612	Positive
Cebpb	0.138902	2.18237e-11	Crush	Rnase4	2.18237e-11	7.09238e-11	10.6611	Positive
Nup93	0.138895	2.18771e-11	Crush	Rnase4	2.18771e-11	7.10832e-11	10.66	Positive
Ndufs5	0.138812	2.24918e-11	Crush	Rnase4	2.24918e-11	7.30371e-11	10.648	Positive
Top2b	0.138801	2.25754e-11	Crush	Rnase4	2.25754e-11	7.33014e-11	10.6464	Positive
Map9	0.138716	2.32215e-11	Crush	Rnase4	2.32215e-11	7.53843e-11	10.6341	Positive
Rac3	0.138698	2.33585e-11	Crush	Rnase4	2.33585e-11	7.5799e-11	10.6316	Positive
Khdrbs3	0.138692	2.34032e-11	Crush	Rnase4	2.34032e-11	7.59368e-11	10.6307	Positive
Ptpdc1	0.138604	2.41018e-11	Crush	Rnase4	2.41018e-11	7.81725e-11	10.618	Positive
Jkamp	0.138574	2.43373e-11	Crush	Rnase4	2.43373e-11	7.89052e-11	10.6137	Positive
Syngr1	0.138568	2.43892e-11	Crush	Rnase4	2.43892e-11	7.90657e-11	10.6128	Positive
Nono	0.138545	2.4573e-11	Crush	Rnase4	2.4573e-11	7.96458e-11	10.6095	Positive
Hoxd8	0.138533	2.46757e-11	Crush	Rnase4	2.46757e-11	7.99707e-11	10.6077	Positive
Btg2	0.138507	2.48833e-11	Crush	Rnase4	2.48833e-11	8.06357e-11	10.6041	Positive
Grb2	0.138503	2.49218e-11	Crush	Rnase4	2.49218e-11	8.07444e-11	10.6034	Positive
Crcp	0.138463	2.52516e-11	Crush	Rnase4	2.52516e-11	8.17806e-11	10.5977	Positive
Mapk8	0.138457	2.53012e-11	Crush	Rnase4	2.53012e-11	8.19334e-11	10.5969	Positive
Phf2	0.138454	2.53264e-11	Crush	Rnase4	2.53264e-11	8.20066e-11	10.5964	Positive
Fam57b	0.138412	2.56816e-11	Crush	Rnase4	2.56816e-11	8.31384e-11	10.5904	Positive
Trim25	0.138405	2.57428e-11	Crush	Rnase4	2.57428e-11	8.33139e-11	10.5893	Positive
Pin4	0.138394	2.58349e-11	Crush	Rnase4	2.58349e-11	8.35957e-11	10.5878	Positive
Paics	0.138392	2.58573e-11	Crush	Rnase4	2.58573e-11	8.36598e-11	10.5874	Positive
Crat	0.138375	2.59968e-11	Crush	Rnase4	2.59968e-11	8.40946e-11	10.5851	Positive
H2afv	0.138358	2.615e-11	Crush	Rnase4	2.615e-11	8.45652e-11	10.5825	Positive
Ppfibp2	0.138332	2.637e-11	Crush	Rnase4	2.637e-11	8.52684e-11	10.5789	Positive
Bub3	0.138331	2.63856e-11	Crush	Rnase4	2.63856e-11	8.53102e-11	10.5786	Positive
Abi2	0.1383	2.66524e-11	Crush	Rnase4	2.66524e-11	8.61474e-11	10.5743	Positive
Ndufa6	0.138291	2.67326e-11	Crush	Rnase4	2.67326e-11	8.63982e-11	10.573	Positive
Gpx1	0.138285	2.67859e-11	Crush	Rnase4	2.67859e-11	8.6562e-11	10.5721	Positive
Me1	0.138283	2.68027e-11	Crush	Rnase4	2.68027e-11	8.66077e-11	10.5718	Positive
Psmb7	0.138282	2.68181e-11	Crush	Rnase4	2.68181e-11	8.66405e-11	10.5716	Positive
Phb2	0.138275	2.68779e-11	Crush	Rnase4	2.68779e-11	8.68251e-11	10.5706	Positive
Abhd17a	0.138266	2.69528e-11	Crush	Rnase4	2.69528e-11	8.70499e-11	10.5694	Positive
Tfb2m	0.138265	2.6961e-11	Crush	Rnase4	2.6961e-11	8.70678e-11	10.5693	Positive
Fam13b	0.138245	2.71411e-11	Crush	Rnase4	2.71411e-11	8.76236e-11	10.5664	Positive
Lrrc8b	0.13816	2.79146e-11	Crush	Rnase4	2.79146e-11	9.0059e-11	10.5542	Positive
Laptm4a	0.138153	2.79804e-11	Crush	Rnase4	2.79804e-11	9.02622e-11	10.5531	Positive
Eif3l	0.138122	2.8269e-11	Crush	Rnase4	2.8269e-11	9.11574e-11	10.5487	Positive
Tfip11	0.138098	2.85001e-11	Crush	Rnase4	2.85001e-11	9.18755e-11	10.5452	Positive
Borcs6	0.138096	2.85119e-11	Crush	Rnase4	2.85119e-11	9.19047e-11	10.545	Positive
Hspa1b	0.138066	2.8799e-11	Crush	Rnase4	2.8799e-11	9.27935e-11	10.5406	Positive
Man1b1	0.138064	2.88206e-11	Crush	Rnase4	2.88206e-11	9.28541e-11	10.5403	Positive
Ttc38	0.13805	2.89526e-11	Crush	Rnase4	2.89526e-11	9.32703e-11	10.5383	Positive
Cdk11b	0.138042	2.90349e-11	Crush	Rnase4	2.90349e-11	9.35079e-11	10.5371	Positive
Ubxn2b	0.137959	2.98371e-11	Crush	Rnase4	2.98371e-11	9.60161e-11	10.5252	Positive
Dolpp1	0.13793	3.01278e-11	Crush	Rnase4	3.01278e-11	9.69135e-11	10.521	Positive
Coro1c	0.137908	3.03408e-11	Crush	Rnase4	3.03408e-11	9.75796e-11	10.518	Positive
Ppp4r2	0.13789	3.05243e-11	Crush	Rnase4	3.05243e-11	9.81603e-11	10.5154	Positive
Enah	0.137872	3.07111e-11	Crush	Rnase4	3.07111e-11	9.87513e-11	10.5127	Positive
Fah	0.137871	3.07179e-11	Crush	Rnase4	3.07179e-11	9.87634e-11	10.5126	Positive
Gde1	0.137865	3.07808e-11	Crush	Rnase4	3.07808e-11	9.89558e-11	10.5117	Positive
Rtkn	0.137862	3.08135e-11	Crush	Rnase4	3.08135e-11	9.90512e-11	10.5113	Positive
Nfil3	0.137832	3.11144e-11	Crush	Rnase4	3.11144e-11	9.99991e-11	10.507	Positive
Hsdl1	0.137828	3.11617e-11	Crush	Rnase4	3.11617e-11	1.00141e-10	10.5064	Positive
Cand1	0.137755	3.19156e-11	Crush	Rnase4	3.19156e-11	1.02514e-10	10.496	Positive
Trim3	0.137728	3.21991e-11	Crush	Rnase4	3.21991e-11	1.03394e-10	10.4922	Positive
Rpl32	0.137649	3.30531e-11	Crush	Rnase4	3.30531e-11	1.06105e-10	10.4808	Positive
Pdxk	0.13761	3.34815e-11	Crush	Rnase4	3.34815e-11	1.0746e-10	10.4752	Positive
Stard13	0.137566	3.39731e-11	Crush	Rnase4	3.39731e-11	1.09005e-10	10.4689	Positive
Aptx	0.137562	3.40104e-11	Crush	Rnase4	3.40104e-11	1.09114e-10	10.4684	Positive
Zfp426	0.137559	3.40518e-11	Crush	Rnase4	3.40518e-11	1.09237e-10	10.4679	Positive
Pgd	0.137553	3.41175e-11	Crush	Rnase4	3.41175e-11	1.09436e-10	10.467	Positive
Micall1	0.137543	3.42293e-11	Crush	Rnase4	3.42293e-11	1.09784e-10	10.4656	Positive
Tspan8	0.137515	3.45427e-11	Crush	Rnase4	3.45427e-11	1.10746e-10	10.4616	Positive
Tmem63b	0.137511	3.45883e-11	Crush	Rnase4	3.45883e-11	1.1086e-10	10.4611	Positive
Epn2	0.137456	3.52225e-11	Crush	Rnase4	3.52225e-11	1.1286e-10	10.4532	Positive
Tesk1	0.137443	3.53677e-11	Crush	Rnase4	3.53677e-11	1.13314e-10	10.4514	Positive
Gm10419	0.137442	3.53811e-11	Crush	Rnase4	3.53811e-11	1.13335e-10	10.4512	Positive
Fdps	0.137434	3.54811e-11	Crush	Rnase4	3.54811e-11	1.13629e-10	10.45	Positive
Meaf6	0.13736	3.63561e-11	Crush	Rnase4	3.63561e-11	1.16345e-10	10.4394	Positive
Bms1	0.137336	3.66416e-11	Crush	Rnase4	3.66416e-11	1.17235e-10	10.436	Positive
Rab22a	0.137317	3.68702e-11	Crush	Rnase4	3.68702e-11	1.17955e-10	10.4333	Positive
Klhdc3	0.137315	3.68967e-11	Crush	Rnase4	3.68967e-11	1.18028e-10	10.433	Positive
Mrpl13	0.137273	3.74017e-11	Crush	Rnase4	3.74017e-11	1.19609e-10	10.4271	Positive
Smarcb1	0.137253	3.76556e-11	Crush	Rnase4	3.76556e-11	1.20386e-10	10.4242	Positive
Creb5	0.13724	3.78211e-11	Crush	Rnase4	3.78211e-11	1.20891e-10	10.4223	Positive
Polr2d	0.13722	3.80697e-11	Crush	Rnase4	3.80697e-11	1.21662e-10	10.4194	Positive
Srsf6	0.137178	3.85962e-11	Crush	Rnase4	3.85962e-11	1.23309e-10	10.4135	Positive
Cntnap2	0.137158	3.88432e-11	Crush	Rnase4	3.88432e-11	1.24074e-10	10.4107	Positive
Tpr	0.137125	3.92766e-11	Crush	Rnase4	3.92766e-11	1.25422e-10	10.4059	Positive
Capzb	0.137116	3.93883e-11	Crush	Rnase4	3.93883e-11	1.25742e-10	10.4046	Positive
Btbd3	0.137077	3.98931e-11	Crush	Rnase4	3.98931e-11	1.27291e-10	10.3991	Positive
Dynlrb1	0.137028	4.05408e-11	Crush	Rnase4	4.05408e-11	1.2932e-10	10.3921	Positive
Pde4dip	0.13699	4.10528e-11	Crush	Rnase4	4.10528e-11	1.30915e-10	10.3867	Positive
Ppp2r5d	0.136964	4.14079e-11	Crush	Rnase4	4.14079e-11	1.32009e-10	10.3829	Positive
Ndufb7	0.136954	4.15437e-11	Crush	Rnase4	4.15437e-11	1.32429e-10	10.3815	Positive
Cox5b	0.13695	4.15995e-11	Crush	Rnase4	4.15995e-11	1.32569e-10	10.3809	Positive
Srsf3	0.136874	4.26493e-11	Crush	Rnase4	4.26493e-11	1.35861e-10	10.3701	Positive
Mgat5	0.136805	4.36111e-11	Crush	Rnase4	4.36111e-11	1.38831e-10	10.3604	Positive
Dlg4	0.136797	4.37375e-11	Crush	Rnase4	4.37375e-11	1.3922e-10	10.3591	Positive
Coro2b	0.136794	4.37808e-11	Crush	Rnase4	4.37808e-11	1.39331e-10	10.3587	Positive
Prrc2a	0.136794	4.37794e-11	Crush	Rnase4	4.37794e-11	1.39331e-10	10.3587	Positive
Kifc3	0.136791	4.38235e-11	Crush	Rnase4	4.38235e-11	1.39453e-10	10.3583	Positive
Rps26	0.136755	4.43363e-11	Crush	Rnase4	4.43363e-11	1.41044e-10	10.3532	Positive
Raly	0.136749	4.44312e-11	Crush	Rnase4	4.44312e-11	1.41318e-10	10.3523	Positive
Psmg3	0.136734	4.46387e-11	Crush	Rnase4	4.46387e-11	1.41951e-10	10.3503	Positive
Prph	0.136668	4.5613e-11	Crush	Rnase4	4.5613e-11	1.44923e-10	10.3409	Positive
Akirin1	0.136658	4.57621e-11	Crush	Rnase4	4.57621e-11	1.45354e-10	10.3395	Positive
Sympk	0.136658	4.57698e-11	Crush	Rnase4	4.57698e-11	1.45355e-10	10.3394	Positive
Dyrk2	0.136658	4.57712e-11	Crush	Rnase4	4.57712e-11	1.45355e-10	10.3394	Positive
Hnrnpl	0.136651	4.58803e-11	Crush	Rnase4	4.58803e-11	1.45688e-10	10.3384	Positive
Cnih1	0.136563	4.72084e-11	Crush	Rnase4	4.72084e-11	1.49803e-10	10.326	Positive
Dnase1l3	0.136537	4.76239e-11	Crush	Rnase4	4.76239e-11	1.51093e-10	10.3222	Positive
Rnf123	0.136532	4.76898e-11	Crush	Rnase4	4.76898e-11	1.51287e-10	10.3216	Positive
Polr2h	0.13653	4.77293e-11	Crush	Rnase4	4.77293e-11	1.51383e-10	10.3212	Positive
Zfp706	0.13651	4.80405e-11	Crush	Rnase4	4.80405e-11	1.52356e-10	10.3184	Positive
Scp2	0.136509	4.80512e-11	Crush	Rnase4	4.80512e-11	1.52375e-10	10.3183	Positive
Stx18	0.136491	4.83458e-11	Crush	Rnase4	4.83458e-11	1.53279e-10	10.3156	Positive
Ddrgk1	0.136467	4.87258e-11	Crush	Rnase4	4.87258e-11	1.54439e-10	10.3122	Positive
Eif1ad	0.136439	4.91672e-11	Crush	Rnase4	4.91672e-11	1.55808e-10	10.3083	Positive
Srm	0.136436	4.92132e-11	Crush	Rnase4	4.92132e-11	1.55939e-10	10.3079	Positive
Gclm	0.136423	4.94243e-11	Crush	Rnase4	4.94243e-11	1.56578e-10	10.3061	Positive
Eif4g1	0.136412	4.95998e-11	Crush	Rnase4	4.95998e-11	1.57104e-10	10.3045	Positive
Txndc15	0.136409	4.96529e-11	Crush	Rnase4	4.96529e-11	1.57257e-10	10.3041	Positive
Senp6	0.136407	4.96823e-11	Crush	Rnase4	4.96823e-11	1.57335e-10	10.3038	Positive
Slc41a2	0.136396	4.9869e-11	Crush	Rnase4	4.9869e-11	1.5791e-10	10.3022	Positive
Camsap2	0.136394	4.99008e-11	Crush	Rnase4	4.99008e-11	1.57996e-10	10.3019	Positive
Supt4a	0.136372	5.02517e-11	Crush	Rnase4	5.02517e-11	1.59061e-10	10.2988	Positive
Slc7a1	0.136351	5.05959e-11	Crush	Rnase4	5.05959e-11	1.60135e-10	10.2959	Positive
Eepd1	0.13635	5.0615e-11	Crush	Rnase4	5.0615e-11	1.6018e-10	10.2957	Positive
Tnks1bp1	0.136241	5.24482e-11	Crush	Rnase4	5.24482e-11	1.65838e-10	10.2803	Positive
Dcaf5	0.136172	5.36386e-11	Crush	Rnase4	5.36386e-11	1.6952e-10	10.2705	Positive
Rpl7	0.136166	5.37567e-11	Crush	Rnase4	5.37567e-11	1.6987e-10	10.2696	Positive
Pnpo	0.136152	5.40015e-11	Crush	Rnase4	5.40015e-11	1.70601e-10	10.2676	Positive
Il10rb	0.136135	5.4304e-11	Crush	Rnase4	5.4304e-11	1.71507e-10	10.2652	Positive
Wipi1	0.136131	5.43689e-11	Crush	Rnase4	5.43689e-11	1.71696e-10	10.2646	Positive
Kcnh3	0.136129	5.44096e-11	Crush	Rnase4	5.44096e-11	1.71808e-10	10.2643	Positive
Thrap3	0.136104	5.48445e-11	Crush	Rnase4	5.48445e-11	1.73165e-10	10.2609	Positive
Anapc5	0.136093	5.50475e-11	Crush	Rnase4	5.50475e-11	1.73789e-10	10.2593	Positive
Cda	0.136091	5.50864e-11	Crush	Rnase4	5.50864e-11	1.73895e-10	10.259	Positive
Prkag1	0.13609	5.50954e-11	Crush	Rnase4	5.50954e-11	1.73907e-10	10.2589	Positive
Acsl3	0.136059	5.56571e-11	Crush	Rnase4	5.56571e-11	1.75612e-10	10.2545	Positive
Rtn4r	0.136055	5.57317e-11	Crush	Rnase4	5.57317e-11	1.75831e-10	10.2539	Positive
Cela1	0.136044	5.59373e-11	Crush	Rnase4	5.59373e-11	1.76462e-10	10.2523	Positive
Trafd1	0.136009	5.65723e-11	Crush	Rnase4	5.65723e-11	1.78431e-10	10.2474	Positive
Psmd10	0.13596	5.74871e-11	Crush	Rnase4	5.74871e-11	1.81247e-10	10.2404	Positive
Ptger4	0.135949	5.76968e-11	Crush	Rnase4	5.76968e-11	1.81891e-10	10.2388	Positive
Adam19	0.135947	5.7728e-11	Crush	Rnase4	5.7728e-11	1.81971e-10	10.2386	Positive
Stard3nl	0.135944	5.77793e-11	Crush	Rnase4	5.77793e-11	1.82116e-10	10.2382	Positive
Atp8b2	0.135935	5.79539e-11	Crush	Rnase4	5.79539e-11	1.82648e-10	10.2369	Positive
Rpl12	0.135933	5.79899e-11	Crush	Rnase4	5.79899e-11	1.82727e-10	10.2366	Positive
Dbnl	0.135923	5.81829e-11	Crush	Rnase4	5.81829e-11	1.83282e-10	10.2352	Positive
Gnai3	0.135902	5.85885e-11	Crush	Rnase4	5.85885e-11	1.84525e-10	10.2322	Positive
Kctd2	0.1359	5.86198e-11	Crush	Rnase4	5.86198e-11	1.84605e-10	10.232	Positive
Ddx54	0.135887	5.88668e-11	Crush	Rnase4	5.88668e-11	1.85348e-10	10.2301	Positive
Prelid1	0.135885	5.88952e-11	Crush	Rnase4	5.88952e-11	1.8541e-10	10.2299	Positive
Rps24	0.135885	5.88978e-11	Crush	Rnase4	5.88978e-11	1.8541e-10	10.2299	Positive
Rpl18	0.135852	5.95368e-11	Crush	Rnase4	5.95368e-11	1.87367e-10	10.2252	Positive
Slc38a1	0.135834	5.9892e-11	Crush	Rnase4	5.9892e-11	1.88449e-10	10.2226	Positive
Snx16	0.135833	5.99023e-11	Crush	Rnase4	5.99023e-11	1.88463e-10	10.2226	Positive
Ccdc71	0.135795	6.06544e-11	Crush	Rnase4	6.06544e-11	1.90775e-10	10.2171	Positive
Casp9	0.135783	6.0893e-11	Crush	Rnase4	6.0893e-11	1.91507e-10	10.2154	Positive
Cc2d1b	0.135781	6.09365e-11	Crush	Rnase4	6.09365e-11	1.91607e-10	10.2151	Positive
Acin1	0.135688	6.27937e-11	Crush	Rnase4	6.27937e-11	1.97371e-10	10.2021	Positive
Lypla2	0.13561	6.4415e-11	Crush	Rnase4	6.4415e-11	2.02332e-10	10.191	Positive
Gsto1	0.135592	6.47835e-11	Crush	Rnase4	6.47835e-11	2.03451e-10	10.1885	Positive
Ppdpf	0.13558	6.50363e-11	Crush	Rnase4	6.50363e-11	2.04225e-10	10.1868	Positive
Grid2	0.135577	6.51065e-11	Crush	Rnase4	6.51065e-11	2.04426e-10	10.1864	Positive
P4hb	0.135559	6.54954e-11	Crush	Rnase4	6.54954e-11	2.05627e-10	10.1838	Positive
Rbm15b	0.135551	6.56505e-11	Crush	Rnase4	6.56505e-11	2.06094e-10	10.1828	Positive
Colgalt1	0.135504	6.66777e-11	Crush	Rnase4	6.66777e-11	2.09299e-10	10.176	Positive
Timp2	0.135495	6.68662e-11	Crush	Rnase4	6.68662e-11	2.09871e-10	10.1748	Positive
Pou6f1	0.135465	6.75107e-11	Crush	Rnase4	6.75107e-11	2.11813e-10	10.1706	Positive
Rwdd1	0.135417	6.85775e-11	Crush	Rnase4	6.85775e-11	2.15098e-10	10.1638	Positive
Appbp2	0.135387	6.92469e-11	Crush	Rnase4	6.92469e-11	2.17135e-10	10.1596	Positive
Cfap74	0.135378	6.94604e-11	Crush	Rnase4	6.94604e-11	2.17784e-10	10.1583	Positive
Aftph	0.135375	6.95215e-11	Crush	Rnase4	6.95215e-11	2.17955e-10	10.1579	Positive
Cic	0.135353	7.00223e-11	Crush	Rnase4	7.00223e-11	2.19504e-10	10.1548	Positive
Erp29	0.135283	7.1611e-11	Crush	Rnase4	7.1611e-11	2.24398e-10	10.145	Positive
Slc48a1	0.135279	7.17066e-11	Crush	Rnase4	7.17066e-11	2.24677e-10	10.1444	Positive
Sh2d3c	0.135247	7.2455e-11	Crush	Rnase4	7.2455e-11	2.26956e-10	10.1399	Positive
Rnf214	0.135236	7.27273e-11	Crush	Rnase4	7.27273e-11	2.27788e-10	10.1383	Positive
Pik3r1	0.135222	7.30613e-11	Crush	Rnase4	7.30613e-11	2.28812e-10	10.1363	Positive
Prpf40a	0.135192	7.37623e-11	Crush	Rnase4	7.37623e-11	2.30985e-10	10.1322	Positive
Dpysl5	0.135154	7.46682e-11	Crush	Rnase4	7.46682e-11	2.33711e-10	10.1269	Positive
Mrpl24	0.13512	7.54966e-11	Crush	Rnase4	7.54966e-11	2.36236e-10	10.1221	Positive
Son	0.135111	7.57151e-11	Crush	Rnase4	7.57151e-11	2.36897e-10	10.1208	Positive
Dbpht2	0.135104	7.59002e-11	Crush	Rnase4	7.59002e-11	2.37431e-10	10.1198	Positive
Dhx29	0.135101	7.5967e-11	Crush	Rnase4	7.5967e-11	2.37618e-10	10.1194	Positive
Abca7	0.135098	7.60506e-11	Crush	Rnase4	7.60506e-11	2.37856e-10	10.1189	Positive
Apex1	0.135062	7.69393e-11	Crush	Rnase4	7.69393e-11	2.40613e-10	10.1139	Positive
Sec63	0.135056	7.70756e-11	Crush	Rnase4	7.70756e-11	2.41016e-10	10.1131	Positive
Igf1r	0.135047	7.7301e-11	Crush	Rnase4	7.7301e-11	2.41698e-10	10.1118	Positive
Rhot2	0.134937	8.01013e-11	Crush	Rnase4	8.01013e-11	2.50263e-10	10.0964	Positive
Pttg1ip	0.134936	8.01405e-11	Crush	Rnase4	8.01405e-11	2.50362e-10	10.0961	Positive
Endod1	0.134929	8.03066e-11	Crush	Rnase4	8.03066e-11	2.50833e-10	10.0952	Positive
Nek9	0.134921	8.05149e-11	Crush	Rnase4	8.05149e-11	2.5146e-10	10.0941	Positive
Rpl18a	0.134916	8.06437e-11	Crush	Rnase4	8.06437e-11	2.51836e-10	10.0934	Positive
Wdr73	0.134913	8.07312e-11	Crush	Rnase4	8.07312e-11	2.52063e-10	10.093	Positive
Ckap4	0.134899	8.11105e-11	Crush	Rnase4	8.11105e-11	2.532e-10	10.0909	Positive
Capn9	0.134875	8.17222e-11	Crush	Rnase4	8.17222e-11	2.55036e-10	10.0877	Positive
Zfyve27	0.134869	8.18911e-11	Crush	Rnase4	8.18911e-11	2.55539e-10	10.0868	Positive
Lin7c	0.134852	8.23503e-11	Crush	Rnase4	8.23503e-11	2.56948e-10	10.0843	Positive
Rrbp1	0.134849	8.24281e-11	Crush	Rnase4	8.24281e-11	2.57166e-10	10.0839	Positive
Ankrd33b	0.134798	8.37919e-11	Crush	Rnase4	8.37919e-11	2.61247e-10	10.0768	Positive
Ddah2	0.134763	8.47453e-11	Crush	Rnase4	8.47453e-11	2.6417e-10	10.0719	Positive
Tomm34	0.134747	8.51912e-11	Crush	Rnase4	8.51912e-11	2.65484e-10	10.0696	Positive
Ip6k1	0.134719	8.59393e-11	Crush	Rnase4	8.59393e-11	2.6779e-10	10.0658	Positive
C1d	0.134717	8.60071e-11	Crush	Rnase4	8.60071e-11	2.67976e-10	10.0655	Positive
Rbfox3	0.1347	8.647e-11	Crush	Rnase4	8.647e-11	2.69392e-10	10.0631	Positive
Zfp512	0.134687	8.6847e-11	Crush	Rnase4	8.6847e-11	2.7049e-10	10.0612	Positive
Lrrc41	0.134682	8.69853e-11	Crush	Rnase4	8.69853e-11	2.70895e-10	10.0606	Positive
Josd1	0.13468	8.70437e-11	Crush	Rnase4	8.70437e-11	2.71051e-10	10.0603	Positive
Camsap3	0.134674	8.71999e-11	Crush	Rnase4	8.71999e-11	2.71512e-10	10.0595	Positive
Polr2a	0.134668	8.73767e-11	Crush	Rnase4	8.73767e-11	2.72011e-10	10.0586	Positive
Trpc4ap	0.134651	8.78676e-11	Crush	Rnase4	8.78676e-11	2.73513e-10	10.0562	Positive
Stard7	0.134595	8.94704e-11	Crush	Rnase4	8.94704e-11	2.78449e-10	10.0483	Positive
Eif2s2	0.134567	9.02603e-11	Crush	Rnase4	9.02603e-11	2.80854e-10	10.0445	Positive
F8a	0.134545	9.09127e-11	Crush	Rnase4	9.09127e-11	2.82831e-10	10.0414	Positive
Cct8	0.134532	9.12789e-11	Crush	Rnase4	9.12789e-11	2.83943e-10	10.0396	Positive
Anxa7	0.134514	9.18174e-11	Crush	Rnase4	9.18174e-11	2.85591e-10	10.0371	Positive
Atg13	0.134471	9.31037e-11	Crush	Rnase4	9.31037e-11	2.89538e-10	10.031	Positive
Fam173a	0.134466	9.32573e-11	Crush	Rnase4	9.32573e-11	2.89988e-10	10.0303	Positive
Zfp622	0.134455	9.35883e-11	Crush	Rnase4	9.35883e-11	2.90962e-10	10.0288	Positive
Fbxo25	0.134443	9.39399e-11	Crush	Rnase4	9.39399e-11	2.91972e-10	10.0271	Positive
Zswim4	0.134429	9.4387e-11	Crush	Rnase4	9.4387e-11	2.93306e-10	10.0251	Positive
Rgs20	0.134421	9.46081e-11	Crush	Rnase4	9.46081e-11	2.93882e-10	10.0241	Positive
H2afz	0.134383	9.57696e-11	Crush	Rnase4	9.57696e-11	2.97405e-10	10.0188	Positive
Imp3	0.134341	9.70819e-11	Crush	Rnase4	9.70819e-11	3.01395e-10	10.0129	Positive
Scmh1	0.134306	9.81819e-11	Crush	Rnase4	9.81819e-11	3.04695e-10	10.008	Positive
BC004004	0.134282	9.89474e-11	Crush	Rnase4	9.89474e-11	3.07042e-10	10.0046	Positive
Hdac5	0.134281	9.89802e-11	Crush	Rnase4	9.89802e-11	3.07114e-10	10.0045	Positive
Atp5c1	0.134276	9.91329e-11	Crush	Rnase4	9.91329e-11	3.07559e-10	10.0038	Positive
Cdyl2	0.134274	9.92133e-11	Crush	Rnase4	9.92133e-11	3.07779e-10	10.0034	Positive
Nudcd3	0.134242	1.00225e-10	Crush	Rnase4	1.00225e-10	3.10829e-10	9.99902	Positive
Polr2e	0.134226	1.00757e-10	Crush	Rnase4	1.00757e-10	3.1239e-10	9.99673	Positive
Epm2aip1	0.134221	1.00901e-10	Crush	Rnase4	1.00901e-10	3.12807e-10	9.99611	Positive
Golga4	0.134219	1.00966e-10	Crush	Rnase4	1.00966e-10	3.12954e-10	9.99582	Positive
Itga7	0.134219	1.00967e-10	Crush	Rnase4	1.00967e-10	3.12954e-10	9.99582	Positive
Fbxl20	0.134113	1.04485e-10	Crush	Rnase4	1.04485e-10	3.23583e-10	9.98095	Positive
Cops2	0.134101	1.04868e-10	Crush	Rnase4	1.04868e-10	3.24739e-10	9.97936	Positive
Abhd11	0.134096	1.05035e-10	Crush	Rnase4	1.05035e-10	3.25226e-10	9.97866	Positive
Vars	0.134092	1.05184e-10	Crush	Rnase4	1.05184e-10	3.25657e-10	9.97805	Positive
Comt	0.134083	1.05489e-10	Crush	Rnase4	1.05489e-10	3.26568e-10	9.97679	Positive
Dctn3	0.134075	1.05759e-10	Crush	Rnase4	1.05759e-10	3.27374e-10	9.97568	Positive
Napg	0.134067	1.06009e-10	Crush	Rnase4	1.06009e-10	3.28117e-10	9.97466	Positive
Csdc2	0.134042	1.06877e-10	Crush	Rnase4	1.06877e-10	3.30711e-10	9.97112	Positive
Rusc2	0.134026	1.07413e-10	Crush	Rnase4	1.07413e-10	3.32276e-10	9.96894	Positive
Enho	0.134001	1.08308e-10	Crush	Rnase4	1.08308e-10	3.34979e-10	9.96534	Positive
Os9	0.133996	1.08467e-10	Crush	Rnase4	1.08467e-10	3.3544e-10	9.9647	Positive
Sec61b	0.133985	1.08851e-10	Crush	Rnase4	1.08851e-10	3.36566e-10	9.96317	Positive
Mark4	0.133955	1.09907e-10	Crush	Rnase4	1.09907e-10	3.39669e-10	9.95898	Positive
Kpnb1	0.133945	1.10263e-10	Crush	Rnase4	1.10263e-10	3.40737e-10	9.95757	Positive
Gtpbp2	0.133944	1.10299e-10	Crush	Rnase4	1.10299e-10	3.40816e-10	9.95743	Positive
Abhd6	0.133925	1.10958e-10	Crush	Rnase4	1.10958e-10	3.42693e-10	9.95484	Positive
Abca3	0.13391	1.11498e-10	Crush	Rnase4	1.11498e-10	3.44327e-10	9.95273	Positive
Tax1bp1	0.133899	1.11908e-10	Crush	Rnase4	1.11908e-10	3.45519e-10	9.95114	Positive
Scamp3	0.133898	1.11928e-10	Crush	Rnase4	1.11928e-10	3.45519e-10	9.95106	Positive
Gsk3a	0.133883	1.12478e-10	Crush	Rnase4	1.12478e-10	3.47127e-10	9.94893	Positive
Akt2	0.133872	1.12868e-10	Crush	Rnase4	1.12868e-10	3.48296e-10	9.94743	Positive
Slc9a9	0.133815	1.14947e-10	Crush	Rnase4	1.14947e-10	3.54512e-10	9.9395	Positive
Ccpg1	0.133795	1.15705e-10	Crush	Rnase4	1.15705e-10	3.56818e-10	9.93665	Positive
Uba5	0.133778	1.16307e-10	Crush	Rnase4	1.16307e-10	3.58604e-10	9.9344	Positive
Nt5c3	0.133692	1.19555e-10	Crush	Rnase4	1.19555e-10	3.68483e-10	9.92243	Positive
Uxs1	0.133651	1.21134e-10	Crush	Rnase4	1.21134e-10	3.73244e-10	9.91673	Positive
S100a1	0.133629	1.2199e-10	Crush	Rnase4	1.2199e-10	3.7581e-10	9.91368	Positive
Rpl19	0.133606	1.22893e-10	Crush	Rnase4	1.22893e-10	3.78558e-10	9.91047	Positive
Ubap1	0.133587	1.23679e-10	Crush	Rnase4	1.23679e-10	3.80906e-10	9.90771	Positive
Pin1	0.13358	1.23927e-10	Crush	Rnase4	1.23927e-10	3.81636e-10	9.90683	Positive
Slc20a1	0.133505	1.26964e-10	Crush	Rnase4	1.26964e-10	3.90914e-10	9.89632	Positive
Ap1g1	0.133504	1.26977e-10	Crush	Rnase4	1.26977e-10	3.90917e-10	9.89628	Positive
Mroh1	0.133499	1.27199e-10	Crush	Rnase4	1.27199e-10	3.91563e-10	9.89552	Positive
G6pdx	0.133483	1.27843e-10	Crush	Rnase4	1.27843e-10	3.93511e-10	9.89332	Positive
Srp72	0.133437	1.29755e-10	Crush	Rnase4	1.29755e-10	3.99283e-10	9.88688	Positive
Eid2	0.13343	1.30028e-10	Crush	Rnase4	1.30028e-10	4.00085e-10	9.88596	Positive
1500011B03Rik	0.13341	1.3086e-10	Crush	Rnase4	1.3086e-10	4.02495e-10	9.88319	Positive
G3bp2	0.133397	1.31407e-10	Crush	Rnase4	1.31407e-10	4.04138e-10	9.88138	Positive
Snrpd1	0.133375	1.3232e-10	Crush	Rnase4	1.3232e-10	4.06872e-10	9.87837	Positive
Serp2	0.133367	1.32688e-10	Crush	Rnase4	1.32688e-10	4.07964e-10	9.87717	Positive
Drg1	0.133343	1.33705e-10	Crush	Rnase4	1.33705e-10	4.11014e-10	9.87385	Positive
Bcl6	0.133278	1.36516e-10	Crush	Rnase4	1.36516e-10	4.19379e-10	9.86482	Positive
Atxn7l3	0.13325	1.37714e-10	Crush	Rnase4	1.37714e-10	4.22902e-10	9.86102	Positive
Elmod2	0.133224	1.38863e-10	Crush	Rnase4	1.38863e-10	4.26312e-10	9.85741	Positive
Brsk1	0.133174	1.41083e-10	Crush	Rnase4	1.41083e-10	4.32802e-10	9.85053	Positive
Ric8b	0.133165	1.41492e-10	Crush	Rnase4	1.41492e-10	4.34018e-10	9.84927	Positive
Tmem173	0.13314	1.42643e-10	Crush	Rnase4	1.42643e-10	4.37466e-10	9.84575	Positive
Sptssa	0.133136	1.42808e-10	Crush	Rnase4	1.42808e-10	4.37931e-10	9.84525	Positive
Timp3	0.133119	1.43606e-10	Crush	Rnase4	1.43606e-10	4.40295e-10	9.84283	Positive
Sept5	0.133102	1.44397e-10	Crush	Rnase4	1.44397e-10	4.42681e-10	9.84044	Positive
Zswim8	0.133095	1.44698e-10	Crush	Rnase4	1.44698e-10	4.43521e-10	9.83954	Positive
Nars	0.133094	1.44741e-10	Crush	Rnase4	1.44741e-10	4.4361e-10	9.83941	Positive
Gnl3	0.133085	1.45153e-10	Crush	Rnase4	1.45153e-10	4.4483e-10	9.83818	Positive
Emc3	0.133084	1.4519e-10	Crush	Rnase4	1.4519e-10	4.44903e-10	9.83806	Positive
Ythdf2	0.133083	1.45237e-10	Crush	Rnase4	1.45237e-10	4.44965e-10	9.83792	Positive
Elp5	0.133077	1.45526e-10	Crush	Rnase4	1.45526e-10	4.45809e-10	9.83706	Positive
Cast	0.133069	1.45893e-10	Crush	Rnase4	1.45893e-10	4.4685e-10	9.83597	Positive
Sphk2	0.132976	1.50317e-10	Crush	Rnase4	1.50317e-10	4.60186e-10	9.82299	Positive
Gatad2a	0.132972	1.50497e-10	Crush	Rnase4	1.50497e-10	4.60692e-10	9.82247	Positive
Hdhd2	0.132945	1.5179e-10	Crush	Rnase4	1.5179e-10	4.64564e-10	9.81876	Positive
Ppp4c	0.132923	1.52863e-10	Crush	Rnase4	1.52863e-10	4.67761e-10	9.8157	Positive
Copg1	0.132906	1.53679e-10	Crush	Rnase4	1.53679e-10	4.70215e-10	9.81338	Positive
Capn7	0.132904	1.53763e-10	Crush	Rnase4	1.53763e-10	4.70426e-10	9.81315	Positive
Thap11	0.132863	1.55797e-10	Crush	Rnase4	1.55797e-10	4.76518e-10	9.80744	Positive
Ddx3y	0.132842	1.56848e-10	Crush	Rnase4	1.56848e-10	4.79553e-10	9.80452	Positive
Tbl1xr1	0.132816	1.58129e-10	Crush	Rnase4	1.58129e-10	4.83291e-10	9.80099	Positive
Ncam1	0.132804	1.58775e-10	Crush	Rnase4	1.58775e-10	4.85082e-10	9.79922	Positive
Ndn	0.132803	1.58824e-10	Crush	Rnase4	1.58824e-10	4.85187e-10	9.79909	Positive
Drg2	0.132789	1.59517e-10	Crush	Rnase4	1.59517e-10	4.87215e-10	9.79719	Positive
Mbtd1	0.132782	1.5985e-10	Crush	Rnase4	1.5985e-10	4.88142e-10	9.79629	Positive
U2af2	0.132774	1.60258e-10	Crush	Rnase4	1.60258e-10	4.8934e-10	9.79518	Positive
G6pc3	0.132761	1.60954e-10	Crush	Rnase4	1.60954e-10	4.91283e-10	9.7933	Positive
Ubr2	0.132735	1.62268e-10	Crush	Rnase4	1.62268e-10	4.9502e-10	9.78977	Positive
Hexdc	0.132718	1.63136e-10	Crush	Rnase4	1.63136e-10	4.97621e-10	9.78745	Positive
Ppp3cc	0.132717	1.63208e-10	Crush	Rnase4	1.63208e-10	4.97793e-10	9.78726	Positive
Eno2	0.132661	1.66132e-10	Crush	Rnase4	1.66132e-10	5.0657e-10	9.77955	Positive
Ppm1b	0.132658	1.66287e-10	Crush	Rnase4	1.66287e-10	5.06996e-10	9.77914	Positive
Tmem41a	0.132657	1.66368e-10	Crush	Rnase4	1.66368e-10	5.07195e-10	9.77893	Positive
Dut	0.13265	1.6674e-10	Crush	Rnase4	1.6674e-10	5.08284e-10	9.77796	Positive
Cdk14	0.132634	1.67585e-10	Crush	Rnase4	1.67585e-10	5.10765e-10	9.77576	Positive
Tmem109	0.132619	1.68348e-10	Crush	Rnase4	1.68348e-10	5.13043e-10	9.77379	Positive
Msrb1	0.13258	1.70443e-10	Crush	Rnase4	1.70443e-10	5.19187e-10	9.76842	Positive
Cltb	0.132549	1.7213e-10	Crush	Rnase4	1.7213e-10	5.24177e-10	9.76414	Positive
Srr	0.13253	1.73207e-10	Crush	Rnase4	1.73207e-10	5.27263e-10	9.76143	Positive
Atox1	0.132521	1.73676e-10	Crush	Rnase4	1.73676e-10	5.28445e-10	9.76026	Positive
Gps1	0.132516	1.73991e-10	Crush	Rnase4	1.73991e-10	5.29355e-10	9.75947	Positive
Cnot10	0.132488	1.75522e-10	Crush	Rnase4	1.75522e-10	5.33865e-10	9.75567	Positive
Blvrb	0.132464	1.76873e-10	Crush	Rnase4	1.76873e-10	5.37726e-10	9.75234	Positive
Atp6v0d1	0.132458	1.77183e-10	Crush	Rnase4	1.77183e-10	5.38569e-10	9.75158	Positive
Ube2o	0.13245	1.77645e-10	Crush	Rnase4	1.77645e-10	5.3992e-10	9.75045	Positive
Ssbp4	0.132436	1.78453e-10	Crush	Rnase4	1.78453e-10	5.42277e-10	9.74848	Positive
Cd2bp2	0.132434	1.78575e-10	Crush	Rnase4	1.78575e-10	5.42596e-10	9.74818	Positive
Prmt5	0.132419	1.79428e-10	Crush	Rnase4	1.79428e-10	5.4514e-10	9.74611	Positive
Hectd3	0.132391	1.81032e-10	Crush	Rnase4	1.81032e-10	5.49911e-10	9.74224	Positive
Gpr107	0.132361	1.82755e-10	Crush	Rnase4	1.82755e-10	5.55042e-10	9.73813	Positive
Hdac7	0.132354	1.83149e-10	Crush	Rnase4	1.83149e-10	5.56187e-10	9.7372	Positive
Chtop	0.132328	1.84657e-10	Crush	Rnase4	1.84657e-10	5.60611e-10	9.73363	Positive
Dazap2	0.132309	1.858e-10	Crush	Rnase4	1.858e-10	5.6403e-10	9.73095	Positive
R3hcc1	0.132294	1.86643e-10	Crush	Rnase4	1.86643e-10	5.66326e-10	9.72899	Positive
Hdgf	0.132294	1.86672e-10	Crush	Rnase4	1.86672e-10	5.66362e-10	9.72892	Positive
Sgpl1	0.132283	1.87298e-10	Crush	Rnase4	1.87298e-10	5.6821e-10	9.72747	Positive
Cdkn1b	0.132267	1.88255e-10	Crush	Rnase4	1.88255e-10	5.70954e-10	9.72525	Positive
Ifi35	0.132264	1.88428e-10	Crush	Rnase4	1.88428e-10	5.71426e-10	9.72485	Positive
Usp10	0.132251	1.89229e-10	Crush	Rnase4	1.89229e-10	5.73749e-10	9.72301	Positive
5730455P16Rik	0.132244	1.89614e-10	Crush	Rnase4	1.89614e-10	5.74864e-10	9.72213	Positive
Cdk16	0.132215	1.91379e-10	Crush	Rnase4	1.91379e-10	5.80106e-10	9.71811	Positive
Serf2	0.132195	1.92627e-10	Crush	Rnase4	1.92627e-10	5.83728e-10	9.71528	Positive
Nagk	0.132169	1.94227e-10	Crush	Rnase4	1.94227e-10	5.88415e-10	9.71169	Positive
Slc7a3	0.132018	2.03699e-10	Crush	Rnase4	2.03699e-10	6.16711e-10	9.69101	Positive
Eif3j1	0.131988	2.05625e-10	Crush	Rnase4	2.05625e-10	6.22314e-10	9.68692	Positive
Ap4e1	0.131984	2.05913e-10	Crush	Rnase4	2.05913e-10	6.23128e-10	9.68632	Positive
Fam160a2	0.131983	2.05944e-10	Crush	Rnase4	2.05944e-10	6.23165e-10	9.68625	Positive
Rps23	0.131975	2.06494e-10	Crush	Rnase4	2.06494e-10	6.24712e-10	9.68509	Positive
Shc1	0.131955	2.07807e-10	Crush	Rnase4	2.07807e-10	6.2857e-10	9.68234	Positive
Itga3	0.131949	2.08185e-10	Crush	Rnase4	2.08185e-10	6.29654e-10	9.68155	Positive
Cc2d1a	0.131944	2.08514e-10	Crush	Rnase4	2.08514e-10	6.3059e-10	9.68087	Positive
Sun2	0.131935	2.09137e-10	Crush	Rnase4	2.09137e-10	6.32418e-10	9.67957	Positive
Camk2n2	0.131925	2.09803e-10	Crush	Rnase4	2.09803e-10	6.34372e-10	9.67819	Positive
Rnf11	0.13191	2.10766e-10	Crush	Rnase4	2.10766e-10	6.37172e-10	9.6762	Positive
Asb8	0.13191	2.10769e-10	Crush	Rnase4	2.10769e-10	6.37172e-10	9.67619	Positive
Kat5	0.13191	2.10787e-10	Crush	Rnase4	2.10787e-10	6.37172e-10	9.67616	Positive
Hif1a	0.131906	2.11048e-10	Crush	Rnase4	2.11048e-10	6.37845e-10	9.67562	Positive
Flot1	0.131888	2.12266e-10	Crush	Rnase4	2.12266e-10	6.41466e-10	9.67312	Positive
Ndufb4	0.131881	2.12744e-10	Crush	Rnase4	2.12744e-10	6.42793e-10	9.67214	Positive
Rtca	0.131873	2.13249e-10	Crush	Rnase4	2.13249e-10	6.44259e-10	9.67111	Positive
Arfgap1	0.131872	2.13351e-10	Crush	Rnase4	2.13351e-10	6.44508e-10	9.6709	Positive
Camk2a	0.131861	2.14075e-10	Crush	Rnase4	2.14075e-10	6.46566e-10	9.66943	Positive
Jagn1	0.131835	2.15801e-10	Crush	Rnase4	2.15801e-10	6.51608e-10	9.66595	Positive
Slc16a2	0.131824	2.16553e-10	Crush	Rnase4	2.16553e-10	6.53819e-10	9.66444	Positive
Rnps1	0.131778	2.19764e-10	Crush	Rnase4	2.19764e-10	6.63394e-10	9.65804	Positive
Akr1b3	0.131753	2.21475e-10	Crush	Rnase4	2.21475e-10	6.68495e-10	9.65468	Positive
Dpm2	0.131719	2.23894e-10	Crush	Rnase4	2.23894e-10	6.75672e-10	9.64996	Positive
Tecpr1	0.131702	2.25101e-10	Crush	Rnase4	2.25101e-10	6.79128e-10	9.64762	Positive
Tubb4a	0.13167	2.27359e-10	Crush	Rnase4	2.27359e-10	6.85879e-10	9.64329	Positive
Kcmf1	0.131642	2.29395e-10	Crush	Rnase4	2.29395e-10	6.91828e-10	9.63942	Positive
Banf1	0.131618	2.31103e-10	Crush	Rnase4	2.31103e-10	6.96789e-10	9.63619	Positive
Slc35b2	0.13158	2.33918e-10	Crush	Rnase4	2.33918e-10	7.05146e-10	9.63094	Positive
Pdzd4	0.131546	2.36452e-10	Crush	Rnase4	2.36452e-10	7.12588e-10	9.62626	Positive
Cox4i1	0.131536	2.37219e-10	Crush	Rnase4	2.37219e-10	7.1477e-10	9.62485	Positive
Hist3h2a	0.131526	2.37906e-10	Crush	Rnase4	2.37906e-10	7.16643e-10	9.62359	Positive
Mapre3	0.131522	2.3824e-10	Crush	Rnase4	2.3824e-10	7.17582e-10	9.62299	Positive
Dnm1	0.131521	2.38324e-10	Crush	Rnase4	2.38324e-10	7.17771e-10	9.62283	Positive
Cstf2t	0.131518	2.38508e-10	Crush	Rnase4	2.38508e-10	7.18258e-10	9.6225	Positive
Kpna1	0.131511	2.39077e-10	Crush	Rnase4	2.39077e-10	7.19838e-10	9.62146	Positive
Tvp23a	0.131508	2.3928e-10	Crush	Rnase4	2.3928e-10	7.20386e-10	9.62109	Positive
Ep400	0.131448	2.43854e-10	Crush	Rnase4	2.43854e-10	7.33885e-10	9.61287	Positive
Huwe1	0.13144	2.44434e-10	Crush	Rnase4	2.44434e-10	7.35563e-10	9.61184	Positive
Slc37a3	0.131427	2.45439e-10	Crush	Rnase4	2.45439e-10	7.38453e-10	9.61006	Positive
Tonsl	0.131411	2.46721e-10	Crush	Rnase4	2.46721e-10	7.42174e-10	9.60779	Positive
Fam155a	0.131346	2.51804e-10	Crush	Rnase4	2.51804e-10	7.5705e-10	9.59894	Positive
Tmbim6	0.131343	2.52052e-10	Crush	Rnase4	2.52052e-10	7.57723e-10	9.59851	Positive
Zfand2b	0.131328	2.5325e-10	Crush	Rnase4	2.5325e-10	7.61257e-10	9.59645	Positive
Usp3	0.131319	2.53955e-10	Crush	Rnase4	2.53955e-10	7.63305e-10	9.59524	Positive
Stard4	0.131315	2.54293e-10	Crush	Rnase4	2.54293e-10	7.64251e-10	9.59467	Positive
Irf2bp2	0.131293	2.56026e-10	Crush	Rnase4	2.56026e-10	7.6939e-10	9.59172	Positive
Coa7	0.131273	2.57633e-10	Crush	Rnase4	2.57633e-10	7.74076e-10	9.589	Positive
Ass1	0.13125	2.59515e-10	Crush	Rnase4	2.59515e-10	7.79447e-10	9.58584	Positive
Phkg2	0.13125	2.59554e-10	Crush	Rnase4	2.59554e-10	7.79492e-10	9.58577	Positive
Uqcc2	0.131227	2.61447e-10	Crush	Rnase4	2.61447e-10	7.85034e-10	9.58262	Positive
Foxp1	0.131203	2.63393e-10	Crush	Rnase4	2.63393e-10	7.90805e-10	9.5794	Positive
Slc25a14	0.131199	2.63707e-10	Crush	Rnase4	2.63707e-10	7.91675e-10	9.57888	Positive
Mrps12	0.131189	2.64568e-10	Crush	Rnase4	2.64568e-10	7.94188e-10	9.57746	Positive
Bcap31	0.131187	2.64753e-10	Crush	Rnase4	2.64753e-10	7.9467e-10	9.57716	Positive
Lsm11	0.131177	2.65514e-10	Crush	Rnase4	2.65514e-10	7.96883e-10	9.57591	Positive
Nudt3	0.131164	2.66629e-10	Crush	Rnase4	2.66629e-10	8.00156e-10	9.57409	Positive
Slc16a1	0.131149	2.67884e-10	Crush	Rnase4	2.67884e-10	8.03775e-10	9.57205	Positive
Sec23a	0.13114	2.6867e-10	Crush	Rnase4	2.6867e-10	8.06059e-10	9.57078	Positive
Pcyox1	0.131124	2.70049e-10	Crush	Rnase4	2.70049e-10	8.10047e-10	9.56856	Positive
Btbd2	0.131117	2.7064e-10	Crush	Rnase4	2.7064e-10	8.11746e-10	9.56761	Positive
Vps72	0.131097	2.72289e-10	Crush	Rnase4	2.72289e-10	8.16619e-10	9.56497	Positive
Fmc1	0.131075	2.74208e-10	Crush	Rnase4	2.74208e-10	8.22148e-10	9.56192	Positive
Tomm7	0.131074	2.74259e-10	Crush	Rnase4	2.74259e-10	8.22227e-10	9.56184	Positive
Dad1	0.131055	2.75887e-10	Crush	Rnase4	2.75887e-10	8.26955e-10	9.55927	Positive
Lamtor5	0.131028	2.78263e-10	Crush	Rnase4	2.78263e-10	8.33775e-10	9.55554	Positive
Chfr	0.130992	2.81437e-10	Crush	Rnase4	2.81437e-10	8.43054e-10	9.55062	Positive
Cmtr1	0.130924	2.87497e-10	Crush	Rnase4	2.87497e-10	8.60815e-10	9.54137	Positive
Rapgef1	0.130893	2.90296e-10	Crush	Rnase4	2.90296e-10	8.68956e-10	9.53716	Positive
Zmym4	0.130885	2.91045e-10	Crush	Rnase4	2.91045e-10	8.71118e-10	9.53604	Positive
Tmem234	0.130878	2.91727e-10	Crush	Rnase4	2.91727e-10	8.73082e-10	9.53502	Positive
Gpcpd1	0.130823	2.96759e-10	Crush	Rnase4	2.96759e-10	8.87899e-10	9.5276	Positive
Pitpnb	0.13082	2.97003e-10	Crush	Rnase4	2.97003e-10	8.88548e-10	9.52724	Positive
Adam8	0.130801	2.98782e-10	Crush	Rnase4	2.98782e-10	8.93708e-10	9.52464	Positive
Hsbp1	0.130787	3.00143e-10	Crush	Rnase4	3.00143e-10	8.97697e-10	9.52267	Positive
Enpp4	0.130752	3.03446e-10	Crush	Rnase4	3.03446e-10	9.07326e-10	9.51792	Positive
Stk16	0.130721	3.06427e-10	Crush	Rnase4	3.06427e-10	9.1599e-10	9.51367	Positive
Taf1	0.130707	3.07715e-10	Crush	Rnase4	3.07715e-10	9.19504e-10	9.51185	Positive
Pde2a	0.130686	3.09767e-10	Crush	Rnase4	3.09767e-10	9.25469e-10	9.50896	Positive
Stim2	0.130618	3.16391e-10	Crush	Rnase4	3.16391e-10	9.44743e-10	9.49978	Positive
Cyhr1	0.130613	3.16972e-10	Crush	Rnase4	3.16972e-10	9.46304e-10	9.49898	Positive
Gdap2	0.13057	3.21233e-10	Crush	Rnase4	3.21233e-10	9.58941e-10	9.49318	Positive
Spast	0.130551	3.23165e-10	Crush	Rnase4	3.23165e-10	9.64531e-10	9.49058	Positive
Eif3a	0.130544	3.23831e-10	Crush	Rnase4	3.23831e-10	9.66255e-10	9.48968	Positive
Tmem143	0.130543	3.23935e-10	Crush	Rnase4	3.23935e-10	9.66479e-10	9.48954	Positive
[truncated: 7,273 more rows]

## Sheet: GSEA
Gene_set	Term	Overlap	P-value	Adjusted P-value	Old P-value	Old Adjusted P-value	Odds Ratio	Combined Score	Genes	UP_DW	Conditions
GO_Biological_Process_2023	Regulation Of Apoptotic Process	13/705	4.91459e-05	0.0265552	0	0	4.14763	41.1475	NTRK1;JUN;MAGED1;NME2;ASNS;FSTL1;AQP1;GADD45G;DSTYK;LGALS1;CYP1B1;ATF5;PHLDA1	UP	Crush
GO_Biological_Process_2023	Nervous System Development	10/433	6.21836e-05	0.0265552	0	0	5.1161	49.5516	MARCKS;MARCKSL1;GSN;NRSN1;FLRT3;BDNF;APLP1;SOX11;GFRA3;APBA2	UP	Crush
GO_Biological_Process_2023	Response To Axon Injury	2025-03-18	9.37129e-05	0.0265552	0	0	41	380.286	GAP43;FLRT3;DPYSL3	UP	Crush
GO_Biological_Process_2023	Cellular Response To Organic Cyclic Compound	6/152	0.000115583	0.0265552	0	0	8.63626	78.2922	NRIP1;ADCY3;CYP1B1;ADCY2;TRPV1;AQP1	UP	Crush
GO_Biological_Process_2023	Negative Regulation Of Lymphocyte Activation	2025-03-23	0.00019973	0.0367104	0	0	30.7423	261.879	LGALS3;ILDR2;SOX11	UP	Crush
GO_Biological_Process_2023	Chemical Synaptic Transmission	11/273	1.21283e-07	9.03555e-05	0	0	9.264	147.531	GABRA1;SNAP25;CACNB4;TH;KCNIP2;GABRA3;LPAR3;GRIK1;CPLX1;GRIA3;HCRTR2	DOWN	Crush
GO_Biological_Process_2023	Positive Regulation Of Potassium Ion Transmembrane Transporter Activity	2025-04-13	4.06322e-07	0.000107373	0	0	92.088	1355.18	KCNIP2;FXYD2;ATP1B3;ATP1B1	DOWN	Crush
GO_Biological_Process_2023	Potassium Ion Transmembrane Transport	8/137	4.32376e-07	0.000107373	0	0	13.3273	195.297	KCNJ4;KCNF1;KCND3;KCNIP2;FXYD2;ATP1B3;KCNN3;ATP1B1	DOWN	Crush
GO_Biological_Process_2023	Membrane Repolarization	2025-04-18	1.70588e-06	0.00031772	0	0	59.1845	786.055	KCND3;KCNIP2;ATP1B3;ATP1B1	DOWN	Crush
GO_Biological_Process_2023	Potassium Ion Transport	7/122	2.64547e-06	0.000394175	0	0	12.9495	166.306	KCNJ4;KCNF1;KCND3;KCNIP2;ATP1B3;KCNAB1;KCNN3	DOWN	Crush
