# Supplementary material for: Ribonuclease 4 Functions in Nociceptor-Mediated Nerve Homeostasis
Source: Nat Commun. 2026 Mar 24;17:2862. doi: 10.1038/s41467-026-70365-8 (PMC13022371; doi:10.1038/s41467-026-70365-8)
Supplement: Supplementary file 7 — Supplementary Data 5 [file 41467_2026_70365_MOESM7_ESM.xlsx]

## Sheet: DEG
	baseMean	log2FoldChange	lfcSE	stat	pvalue	padj
Serpinb1a	45.7772	3.24521	0.303983	10.6757	1.32328e-26	1.69446e-22
Ly6a	16.1244	4.12834	0.436961	9.44786	3.4584e-21	2.21424e-17
Gap43	810.994	1.15227	0.128591	8.96079	3.22361e-19	1.37594e-15
Anxa1	12.0297	4.40564	0.496607	8.87148	7.21786e-19	2.31062e-15
Nsg1	158.873	1.43019	0.176054	8.12359	4.5259e-16	1.15908e-12
Rnh1	201.942	1.11074	0.139922	7.93828	2.05008e-15	4.37522e-12
Gadd45a	129.917	1.21492	0.155507	7.81268	5.59857e-15	9.25879e-12
Eif1	1475.07	0.631524	0.0808758	7.80856	5.78449e-15	9.25879e-12
Scpep1	69.0627	1.41442	0.194311	7.27919	3.35825e-13	4.30024e-10
Tuba1b	2910.67	0.966571	0.133144	7.2596	3.88227e-13	4.51932e-10
Trp53i11	14.576	2.81743	0.394862	7.13522	9.66351e-13	1.03118e-09
Cdkn1a	300.701	1.3551	0.196471	6.89719	5.3042e-12	4.85145e-09
Lgals3	55.7972	2.16962	0.315719	6.87199	6.33105e-12	5.40461e-09
Myl12b	752.229	0.635529	0.0942907	6.7401	1.58273e-11	1.19217e-08
Kif22	41.3352	1.82958	0.275117	6.65021	2.92682e-11	1.92334e-08
Prss12	23.8575	3.07754	0.463231	6.64363	3.06043e-11	1.92334e-08
Rhoq	331.803	0.870779	0.131157	6.63918	3.15424e-11	1.92334e-08
Lynx1	168.35	1.35304	0.206683	6.54643	5.89275e-11	3.30159e-08
Rgcc	41.9567	1.84202	0.281419	6.54549	5.93023e-11	3.30159e-08
Stmn4	146.661	1.57662	0.244046	6.46033	1.04478e-10	5.57434e-08
Itga7	177.511	1.40471	0.217821	6.44892	1.12648e-10	5.76982e-08
Ppia	4628.04	0.67562	0.105466	6.40607	1.49316e-10	7.35382e-08
D8Ertd738e	288.25	0.889549	0.139464	6.37834	1.79023e-10	8.49034e-08
Card19	363.956	0.811604	0.127617	6.35966	2.02195e-10	9.24679e-08
Cckbr	17.3388	3.65421	0.583075	6.26713	3.67757e-10	1.62384e-07
Chst2	45.6215	2.22538	0.361512	6.15576	7.47185e-10	3.18923e-07
Ccdc92	604.106	0.703108	0.114979	6.11513	9.648e-10	3.74371e-07
Vgf	219.629	1.22052	0.203171	6.00736	1.88564e-09	6.89875e-07
Nts	102.68	2.3967	0.4001	5.99026	2.09507e-09	7.25064e-07
Srpr	180.866	0.607113	0.102535	5.92102	3.19958e-09	1.07818e-06
Hnrnpa0	399.805	0.296658	0.0502025	5.90923	3.43716e-09	1.11782e-06
Txndc17	324.402	0.68056	0.115292	5.90293	3.57101e-09	1.11782e-06
Sdc1	77.9312	1.93939	0.328568	5.90256	3.57911e-09	1.11782e-06
Gpr153	79.6896	1.4701	0.252374	5.82508	5.70837e-09	1.6999e-06
Sema6a	38.4118	2.34017	0.408447	5.72944	1.00764e-08	2.93246e-06
Gpr151	13.4477	2.73095	0.478943	5.70203	1.18388e-08	3.36881e-06
Casp3	73.2382	1.13587	0.200057	5.67772	1.36505e-08	3.64156e-06
Cox17	255.796	0.65069	0.115619	5.62786	1.82456e-08	4.76805e-06
Atf3	47.7031	3.35523	0.599197	5.59954	2.14925e-08	5.50423e-06
Bcat1	26.5945	2.51369	0.449929	5.58687	2.31197e-08	5.80487e-06
Scrt1	75.947	0.960231	0.172642	5.56198	2.6673e-08	6.41269e-06
Galnt9	50.8047	1.23035	0.221337	5.55872	2.71763e-08	6.41269e-06
Neto1	25.6878	2.01387	0.362444	5.55637	2.75438e-08	6.41269e-06
Cyc1	252.171	0.70636	0.127285	5.54944	2.8658e-08	6.55296e-06
Oasl2	90.155	1.20831	0.218082	5.54062	3.01409e-08	6.77113e-06
Tuba1c	102.35	1.472	0.266332	5.52692	3.25894e-08	6.9482e-06
Sez6l	20.4169	3.59094	0.650001	5.52452	3.30392e-08	6.9482e-06
Tmem88b	19.5447	2.28181	0.413641	5.51641	3.45999e-08	7.03257e-06
Ergic1	152.618	0.731267	0.133228	5.48886	4.04542e-08	7.96947e-06
Ly6e	42.1763	1.75243	0.320262	5.47187	4.4531e-08	8.6397e-06
Nenf	261.228	0.936928	0.173859	5.38902	7.08422e-08	1.25991e-05
Fscn1	40.868	1.72198	0.319765	5.38516	7.23822e-08	1.26966e-05
Ecel1	15.6916	3.89243	0.724024	5.3761	7.61148e-08	1.29953e-05
Ssna1	103.959	0.928734	0.173066	5.36636	8.03394e-08	1.35361e-05
Col5a3	88.2489	1.28071	0.238902	5.36084	8.28377e-08	1.37758e-05
Gadd45g	88.5926	1.07636	0.201584	5.33949	9.32063e-08	1.53014e-05
Tmem229b	107.18	1.16789	0.221395	5.27512	1.32667e-07	2.12351e-05
Srxn1	300.657	0.738089	0.14013	5.26716	1.38548e-07	2.19025e-05
Trafd1	101.417	0.676738	0.128607	5.26204	1.42464e-07	2.22469e-05
Tmem43	79.0659	1.18729	0.226185	5.24921	1.52753e-07	2.35663e-05
Pin1	246.151	0.500277	0.0971217	5.15103	2.59056e-07	3.7272e-05
Lmo7	71.637	1.21814	0.237849	5.12151	3.03099e-07	4.31243e-05
Hspb1	395.22	1.10592	0.216508	5.10802	3.25559e-07	4.53128e-05
Pxdc1	11.8347	2.9812	0.585219	5.09417	3.50279e-07	4.78833e-05
Gpx1	413.788	0.420279	0.0828683	5.07165	3.94374e-07	5.26037e-05
Angptl2	28.8549	1.54105	0.307953	5.00416	5.61054e-07	7.11316e-05
Clu	137.402	0.726863	0.145551	4.99389	5.91765e-07	7.42897e-05
Jun	277.543	1.02407	0.20529	4.98838	6.08865e-07	7.56944e-05
Fabp5	572.552	0.913588	0.183268	4.98498	6.19682e-07	7.62983e-05
Tubb6	14.8459	3.76844	0.758601	4.96762	6.77796e-07	8.26588e-05
Ergic3	102.722	0.797487	0.160835	4.95842	7.10679e-07	8.58513e-05
Phlda1	69.3524	1.43424	0.290261	4.94121	7.76377e-07	9.29113e-05
Cndp2	142.03	0.770844	0.156521	4.92486	8.44216e-07	0.000100094
Csf1	35.562	1.64929	0.335047	4.92257	8.54159e-07	0.000100344
Spg7	110.912	0.650201	0.132677	4.90062	9.55352e-07	0.00011021
Eif4h	612.462	0.460922	0.0945031	4.87732	1.07536e-06	0.000118707
Commd3	143.961	0.555196	0.113926	4.87329	1.09757e-06	0.000120123
Dctn6	299.993	0.480606	0.0990548	4.85192	1.22272e-06	0.000131571
Flrt3	231.447	1.68496	0.348163	4.83957	1.30122e-06	0.000136294
Sox11	345.572	1.42775	0.29509	4.83835	1.30919e-06	0.000136294
Smim3	39.4833	1.37208	0.284297	4.8262	1.39159e-06	0.000141653
Psmb2	206.663	0.720447	0.150335	4.79228	1.64894e-06	0.000162328
Palm3	36.6547	0.984247	0.205443	4.79086	1.66067e-06	0.000162328
Prph	4658.93	0.394535	0.0824552	4.78484	1.71123e-06	0.000163722
Wsb2	447.787	0.534778	0.111833	4.78192	1.73633e-06	0.000163722
Rab11fip5	156.415	0.881511	0.184639	4.77424	1.80387e-06	0.000168602
Prr13	955.303	0.349148	0.0732059	4.7694	1.84778e-06	0.000171455
S100a11	258.155	1.47602	0.30982	4.76413	1.8967e-06	0.00017348
Ppib	154.577	0.620242	0.130379	4.75721	1.96292e-06	0.000175445
Cd81	186.261	1.09738	0.230727	4.75617	1.97298e-06	0.000175445
Zyx	57.664	1.02676	0.217521	4.72029	2.35506e-06	0.00020376
Gal	215.361	1.16358	0.24726	4.7059	2.52753e-06	0.000215766
Chac1	21.7169	1.68726	0.359336	4.69549	2.65968e-06	0.000225545
Uqcr10	551.965	0.482394	0.102881	4.68887	2.74712e-06	0.000231426
Esyt1	369.562	0.519253	0.110853	4.68415	2.81119e-06	0.000232038
Thy1	341.998	1.71803	0.366864	4.68301	2.82686e-06	0.000232038
Ndufa8	237.146	0.941709	0.201521	4.673	2.96833e-06	0.000240566
Ube2z	257.591	0.411127	0.0885927	4.64064	3.47331e-06	0.000276306
Cdc42ep2	55.1068	0.777417	0.167525	4.6406	3.47406e-06	0.000276306
Cda	110.964	1.38731	0.300609	4.61499	3.93111e-06	0.00030324
Apba2	222.699	0.988877	0.214574	4.60855	4.05483e-06	0.000305816
Chmp5	300.076	0.685518	0.148902	4.6038	4.14843e-06	0.000310647
Diablo	637.545	0.418974	0.0910631	4.60092	4.2062e-06	0.000313141
Cdc42se1	127.906	0.555798	0.120901	4.59715	4.28306e-06	0.00031702
Glrx5	209.732	0.751523	0.16354	4.59535	4.32014e-06	0.000317927
Chl1	232.942	1.22097	0.265808	4.59341	4.36055e-06	0.000319068
Dda1	357.581	0.627046	0.136807	4.58344	4.57383e-06	0.000332772
Serf2	752.061	0.663068	0.144723	4.58165	4.61321e-06	0.000333741
Tnfrsf12a	15.6394	1.83541	0.400935	4.57782	4.69855e-06	0.000338005
Tmbim6	509.462	0.356872	0.0781611	4.56585	4.9747e-06	0.000350006
Nudt9	88.2562	0.799044	0.175226	4.56008	5.11345e-06	0.000355857
Trappc3l	131.151	1.0003	0.219589	4.55533	5.23039e-06	0.000362028
Trappc4	407.729	0.379908	0.0834848	4.55063	5.34857e-06	0.000364469
Tecta	41.6907	1.04315	0.229246	4.55036	5.3555e-06	0.000364469
Rpl7	611.755	0.428379	0.0943363	4.54098	5.59945e-06	0.000377374
Aldoa	1153.12	0.869383	0.193009	4.50436	6.6574e-06	0.000435545
Ifitm10	53.5033	1.0246	0.227643	4.50091	6.76633e-06	0.000439812
Ube2v1	271.242	1.02939	0.229848	4.47857	7.51449e-06	0.000481115
Ptpro	68.7117	0.826923	0.184758	4.47571	7.61581e-06	0.000485176
Fis1	312.852	1.04384	0.233326	4.47377	7.68536e-06	0.000487154
Fbxo45	181.663	0.544002	0.121702	4.46996	7.82344e-06	0.000491074
Tppp3	3316.91	0.702127	0.157991	4.44409	8.82635e-06	0.000545997
Dtnbp1	142.686	0.84329	0.189807	4.44289	8.87571e-06	0.000546411
Rab31	40.6662	1.32969	0.300509	4.42481	9.65277e-06	0.0005858
Crmp1	570.031	0.38478	0.0871436	4.41547	1.0079e-05	0.000605925
Slitrk1	24.658	1.08588	0.246121	4.41198	1.02429e-05	0.000612899
Cox7c	1051.26	0.620892	0.141065	4.40146	1.07523e-05	0.000640385
Dynll1	1675.79	0.674968	0.153577	4.39499	1.1078e-05	0.00065382
Eif4e	108.815	2.15492	0.490617	4.39226	1.12177e-05	0.000658914
Ctsb	2329.36	0.612444	0.139661	4.38523	1.15862e-05	0.000668293
Shmt2	35.099	0.916669	0.209109	4.3837	1.16682e-05	0.000670005
Cmas	339.619	0.461777	0.105383	4.38188	1.1766e-05	0.000672604
Acot7	991.973	0.494744	0.113203	4.37041	1.24014e-05	0.000690537
Brk1	418.475	0.415147	0.0949912	4.37038	1.24032e-05	0.000690537
Podxl	21.9262	1.79437	0.411887	4.35646	1.32184e-05	0.000723342
Bin1	328.298	0.526008	0.120781	4.35507	1.33026e-05	0.000724589
Timm8b	242.959	0.553131	0.127034	4.35422	1.33544e-05	0.000724589
Arl2bp	417.403	0.630762	0.145107	4.34688	1.3809e-05	0.000742959
Gpr158	166.206	0.782852	0.180189	4.34463	1.39513e-05	0.00074675
Tubb5	3783.36	0.591335	0.136332	4.33748	1.44129e-05	0.000759494
Lmo1	32.9695	1.39712	0.322627	4.33044	1.48815e-05	0.000774623
Cited2	33.0994	1.20008	0.277575	4.32345	1.5361e-05	0.000793138
Yaf2	112.231	0.393062	0.0910414	4.3174	1.57876e-05	0.00080864
Kcnmb4	109.558	0.731239	0.169963	4.30234	1.69006e-05	0.000858517
H3f3b	577.6	0.337077	0.0784679	4.29573	1.74117e-05	0.00087256
Dynlrb1	1030.31	0.651079	0.151742	4.29068	1.78126e-05	0.000883009
Tmem25	85.0128	0.757418	0.176557	4.28994	1.78718e-05	0.000883009
Adpgk	57.0421	0.692134	0.161507	4.28548	1.82347e-05	0.000894616
Eif1b	579.556	0.501355	0.117015	4.28455	1.83109e-05	0.000894741
Pkm	1245.38	0.665243	0.155295	4.28375	1.8377e-05	0.000894741
Fndc10	48.9382	0.710408	0.166158	4.2755	1.90712e-05	0.000925028
Cltb	853.544	0.576533	0.134921	4.27313	1.92746e-05	0.000931364
Ube2j2	211.228	0.507544	0.119395	4.25098	2.12839e-05	0.00101316
Aars	173.763	0.666488	0.157566	4.22989	2.33802e-05	0.00110474
Gldn	14.8964	1.64106	0.388521	4.22387	2.40141e-05	0.00112638
Tmem14c	216.922	0.585288	0.138695	4.21996	2.44349e-05	0.00113028
Ndufc1	399.255	0.682104	0.161645	4.21976	2.4456e-05	0.00113028
Slc25a45	16.7971	1.59573	0.378222	4.21903	2.45353e-05	0.00113028
Cenpb	184.12	0.88974	0.210972	4.21733	2.4721e-05	0.00113054
Phyhipl	89.3471	0.782768	0.186979	4.18639	2.83425e-05	0.00127323
Fkbp4	627.384	0.467584	0.111721	4.18528	2.84821e-05	0.00127323
Selenoh	92.4335	0.6003	0.143545	4.18196	2.89008e-05	0.0012839
Got2	539.662	0.38798	0.0935549	4.14709	3.36733e-05	0.0014484
Fkbp1a	1620.32	0.49994	0.120553	4.14705	3.36794e-05	0.0014484
Slc38a10	186.343	0.552679	0.133271	4.14702	3.36838e-05	0.0014484
Rac1	924.952	0.402055	0.0970049	4.14469	3.40269e-05	0.00144915
Cat	190.215	0.561482	0.135473	4.14462	3.40379e-05	0.00144915
Lamtor5	249.449	0.715601	0.172968	4.13719	3.51578e-05	0.00148579
Mgat2	107.417	0.54023	0.131113	4.12032	3.7834e-05	0.00157702
Nefh	998.494	0.94354	0.22939	4.11325	3.90133e-05	0.00160117
Camk2g	748.997	0.387497	0.0942278	4.11234	3.91672e-05	0.00160235
Ssu72	225.478	0.457284	0.111418	4.10422	4.05684e-05	0.00164625
Atp6v1e1	712.211	0.324795	0.0795662	4.08208	4.46348e-05	0.0017695
Wrb	132.245	0.589807	0.144749	4.07469	4.60762e-05	0.00182101
Gtf2h5	282.229	0.479514	0.118082	4.06086	4.88925e-05	0.00190874
Glud1	567.34	0.398394	0.0981559	4.05879	4.93274e-05	0.00191987
Sema4a	13.7021	1.4834	0.365549	4.05802	4.94915e-05	0.00192042
Dctn3	503.93	0.506073	0.125191	4.0424	5.29066e-05	0.00202964
Rps27l	195.834	0.755086	0.186798	4.04225	5.29402e-05	0.00202964
Pdpn	19.4153	2.19027	0.542156	4.03993	5.34676e-05	0.00204374
Atpif1	1253.77	0.508564	0.127085	4.00176	6.28721e-05	0.00231344
Ube4b	348.148	0.415924	0.104111	3.99501	6.46921e-05	0.00236349
Timp3	165.057	0.733439	0.183605	3.99466	6.47859e-05	0.00236349
Ehd3	294.632	0.589577	0.147852	3.98762	6.67396e-05	0.00242097
Tgfbi	29.932	2.40968	0.604881	3.98372	6.78454e-05	0.00245412
Phgdh	18.7742	1.68463	0.422967	3.98289	6.80815e-05	0.00245573
Nme2	187.012	0.998107	0.250767	3.98023	6.88498e-05	0.00246263
Syngr3	636.274	0.515778	0.12982	3.97302	7.09659e-05	0.00251027
Lrrc20	76.9288	0.709097	0.17896	3.96232	7.42262e-05	0.00261117
Adam23	305.131	0.463277	0.11699	3.95997	7.49598e-05	0.00262718
Nefm	1828.21	0.577938	0.146026	3.95777	7.56539e-05	0.00263964
Atp6v1g1	756.47	0.503723	0.127542	3.94948	7.83207e-05	0.00270323
Btbd6	54.8908	0.767103	0.194414	3.94573	7.95587e-05	0.00272393
Cbr1	97.1553	0.659513	0.167311	3.94184	8.08585e-05	0.00276105
Prdx1	514.613	0.409446	0.103944	3.93912	8.17795e-05	0.00276763
Fam210b	42.1353	1.0611	0.269383	3.93901	8.18189e-05	0.00276763
Odc1	115.494	0.598656	0.152093	3.93611	8.28132e-05	0.00279059
Cyth2	131.511	0.502565	0.127779	3.93308	8.3866e-05	0.00281865
Stmn1	2130.85	0.395534	0.100897	3.92018	8.84836e-05	0.00294474
Zfand5	607.178	0.51033	0.130569	3.90852	9.28638e-05	0.00302778
Capn5	329.029	0.637661	0.163188	3.90753	9.32433e-05	0.00302778
Arl6ip4	118.761	0.696385	0.178235	3.90713	9.33991e-05	0.00302778
Clstn3	69.2541	0.72483	0.185576	3.90584	9.38993e-05	0.00303631
Rpl21	708.295	0.794385	0.203654	3.90066	9.59324e-05	0.00307873
Ptp4a1	236.989	0.531215	0.136268	3.89831	9.68658e-05	0.00310092
Smarcd1	133.893	0.482664	0.124094	3.88952	0.000100443	0.00318359
Actg1	7248.96	0.497774	0.128018	3.8883	0.000100947	0.00319167
Slc35e4	49.3367	0.836833	0.215715	3.87935	0.000104738	0.00327914
Uap1	172.562	0.568613	0.146673	3.87674	0.000105863	0.00330629
Dut	108.116	0.57206	0.147704	3.87302	0.000107495	0.00332644
Smim10l1	199.351	0.480762	0.124334	3.86671	0.000110314	0.00339561
Tubb3	4394.28	0.760319	0.196976	3.85997	0.000113403	0.00345745
Lgi2	34.1092	0.933828	0.242146	3.85647	0.000115034	0.00349868
Klhdc2	290.686	0.480862	0.124763	3.8542	0.00011611	0.00351485
Npy1r	248.794	1.02847	0.266972	3.85237	0.000116982	0.00351632
Hnrnpa2b1	568.663	0.380083	0.0990407	3.83765	0.000124219	0.00365526
Hid1	138.788	0.500461	0.130463	3.83605	0.00012503	0.00365526
Itm2b	1520.3	0.433189	0.113257	3.82483	0.000130864	0.00377413
Idh3b	254.118	0.479925	0.125527	3.82327	0.000131695	0.00378957
Igtp	63.7684	1.00477	0.263078	3.81927	0.000133849	0.00383431
Cst3	731.954	0.819356	0.214687	3.81651	0.000135354	0.00385888
Stmn2	5766.3	0.431275	0.113142	3.81181	0.000137951	0.00389947
Rpl13	1298.9	0.58588	0.154037	3.80351	0.00014266	0.00399729
Rnase4	121.902	0.806669	0.212642	3.79355	0.00014851	0.00414307
Mthfd2	95.8201	0.94724	0.249841	3.79137	0.000149817	0.00417044
Kcnk1	38.0558	0.763276	0.201408	3.7897	0.000150827	0.00417482
Fgf11	22.1125	1.78542	0.471148	3.7895	0.000150952	0.00417482
Tsc22d1	798.71	0.367972	0.0973176	3.78114	0.000156111	0.00428379
Tmem179	255.909	0.651845	0.172402	3.78095	0.00015623	0.00428379
Hist1h2bc	146.336	0.993885	0.263441	3.7727	0.000161492	0.00439979
Rnf152	12.1978	1.6254	0.430984	3.77138	0.000162345	0.00440791
Cit	45.8941	0.798009	0.211637	3.77065	0.000162822	0.00440791
Atp5d	630.723	0.636361	0.16889	3.7679	0.000164626	0.00441936
Lsm4	146.441	0.764122	0.203094	3.7624	0.000168293	0.00447594
Cox4i1	1361.66	0.411643	0.109418	3.76212	0.000168481	0.00447594
Amotl1	356.886	0.490129	0.13034	3.76039	0.000169648	0.00449762
Cela1	14.8193	1.76512	0.469879	3.75654	0.000172282	0.0045486
Slc25a22	200.358	0.519781	0.138667	3.74842	0.000177954	0.00466946
Hsd17b7	148.757	0.598742	0.160127	3.73916	0.000184638	0.00478601
Pdhb	249.556	0.433145	0.115871	3.73817	0.000185362	0.00479507
Actr1a	516.138	0.534535	0.143038	3.73701	0.000186219	0.0047983
Psmc1	334.382	0.459205	0.123099	3.73036	0.000191203	0.00489671
Wbp1	47.7465	0.758886	0.203525	3.72872	0.000192457	0.00490919
Cyb5r3	459.591	0.61323	0.164805	3.72094	0.000198484	0.0050229
Hdlbp	324.043	0.312423	0.0840461	3.71728	0.000201376	0.00508604
Hsbp1	477.094	0.376454	0.10153	3.70781	0.000209058	0.00523872
Gfra3	261.049	1.01173	0.273082	3.70484	0.000211522	0.00528254
Cox6c	1244.88	0.60052	0.162102	3.70457	0.000211747	0.00528254
Tars	89.6862	0.446054	0.120418	3.70422	0.000212044	0.00528254
Fndc4	66.5318	0.866952	0.23424	3.70112	0.000214646	0.00533698
Meaf6	72.2055	0.59561	0.161133	3.69638	0.000218698	0.00541668
Mtfr1l	320.383	0.427218	0.116357	3.67162	0.000241019	0.00588979
Sdhaf4	132.497	0.551268	0.15071	3.65781	0.000254378	0.00616845
1110008P14Rik	365.674	0.768392	0.210095	3.65736	0.000254831	0.00616845
Srp54a	317.244	0.321288	0.087919	3.65436	0.000257825	0.00620572
Sfr1	290.374	0.494052	0.135233	3.65335	0.000258845	0.00620941
Bag6	121.282	0.70155	0.192102	3.65197	0.000260239	0.00622871
Eef1a1	4047.24	0.555037	0.152013	3.65124	0.000260976	0.00623162
Nabp2	91.697	0.649135	0.177945	3.64796	0.000264329	0.00625134
Fam53c	272.458	0.388852	0.106602	3.6477	0.000264602	0.00625134
Vldlr	36.8029	1.27381	0.349417	3.64552	0.000266857	0.006293
Atxn10	436.255	0.353154	0.0969276	3.64348	0.000268977	0.00633135
Tbca	826.059	0.493115	0.135604	3.63644	0.000276433	0.00649491
Carhsp1	393.592	0.655606	0.180435	3.63348	0.000279624	0.00655784
Prdx6	173.607	0.532469	0.146735	3.62879	0.000284757	0.00665386
Hmg20b	78.9698	0.709713	0.195674	3.62701	0.000286719	0.00668749
Lamtor1	286.362	0.554434	0.152964	3.6246	0.000289404	0.00671344
Hagh	297.947	0.405423	0.111928	3.62218	0.000292128	0.00676437
Vamp1	192.142	0.435045	0.120174	3.62013	0.000294455	0.00680596
Slc7a1	236.691	0.453848	0.12557	3.61429	0.000301174	0.00692376
Rab1b	127.952	0.631058	0.174668	3.6129	0.000302788	0.0069484
Tbc1d9b	217.542	0.663357	0.183881	3.60754	0.00030912	0.00705575
Gars	465.018	0.568486	0.157639	3.60624	0.000310663	0.00706578
Lix1l	76.3985	0.52166	0.1449	3.60015	0.000318038	0.00715103
Slc3a2	299.517	0.375584	0.104345	3.59946	0.000318878	0.00715103
Mrpl34	118.669	0.554193	0.154137	3.59546	0.000323824	0.0072118
Naca	461.879	0.510066	0.14214	3.58847	0.000332626	0.00732934
Polr2j	87.3077	0.92004	0.256416	3.58808	0.000333126	0.00732934
Atp5c1	324.093	0.646377	0.180245	3.5861	0.000335657	0.00735974
Dctn2	437.441	0.471144	0.131417	3.58511	0.000336935	0.00737149
H1f0	146.349	0.721946	0.201641	3.58035	0.00034313	0.00743448
Uchl1	6387.15	0.509457	0.142516	3.57474	0.000350582	0.00755758
Hax1	97.5711	0.52169	0.145983	3.57363	0.00035207	0.00757494
Atp5a1	863.747	0.373597	0.104554	3.57326	0.00035257	0.00757494
Gapdh	632.113	0.536848	0.150292	3.57203	0.000354231	0.00758517
Chchd1	168.045	0.609214	0.170724	3.56841	0.000359151	0.00767768
Ypel3	1027.12	0.365281	0.102405	3.56702	0.000361058	0.00770246
Dusp14	17.5326	1.17316	0.329482	3.56062	0.000369983	0.00781597
Shisa4	109.248	0.591429	0.166111	3.56045	0.000370215	0.00781597
Mt2	33.456	1.68953	0.474554	3.56025	0.000370503	0.00781597
Rasgrf2	21.1724	1.7212	0.484362	3.55353	0.000380095	0.00800257
Fth1	4034.93	0.746816	0.210452	3.54864	0.000387233	0.00812871
Asb8	126.047	0.39928	0.112598	3.54608	0.000391007	0.00819451
Ddx24	267.869	0.364845	0.10305	3.54048	0.000399401	0.00830249
Arl8a	1389.67	0.49369	0.139586	3.53681	0.000404994	0.0084051
Acot13	108.608	0.575559	0.16279	3.53559	0.00040686	0.00842982
Rpl18a	1165.59	0.666495	0.188532	3.53518	0.000407502	0.00842982
Ybx3	46.7971	0.924189	0.261797	3.53018	0.00041528	0.00856763
Stx4a	192.324	0.460545	0.130506	3.52892	0.000417254	0.00858994
Pgk1	481.023	0.515104	0.146071	3.5264	0.000421246	0.00862821
Tubb2b	1868.22	0.505624	0.143388	3.52627	0.000421456	0.00862821
Mif	392.501	0.85016	0.241282	3.5235	0.00042588	0.00866994
Nedd8	826.459	0.592147	0.168446	3.51535	0.000439182	0.00885626
Sez6l2	140.393	0.474099	0.134914	3.51409	0.000441266	0.00886
Pfdn2	324.014	0.533255	0.151891	3.51077	0.000446811	0.008898
Plekho2	50.5609	0.762494	0.217676	3.50288	0.000460248	0.00912303
Esd	160.805	0.692867	0.197827	3.50239	0.0004611	0.00912579
Cbfb	588.944	0.339503	0.0969956	3.50019	0.000464932	0.00918743
Taf13	165.506	0.651611	0.186266	3.49827	0.000468283	0.00923938
Etf1	199.039	0.409218	0.1171	3.49459	0.000474783	0.00935323
Ino80c	49.2699	0.635167	0.182264	3.48488	0.000492366	0.00964201
Srp68	102.107	0.421652	0.121403	3.47317	0.000514351	0.0100095
Slc25a4	1578.22	0.444353	0.128031	3.47066	0.000519174	0.0100272
Psmc6	274.039	0.30623	0.0883108	3.46764	0.000525046	0.0100949
Pfdn4	162.556	0.600379	0.173841	3.45361	0.000553146	0.010509
Camk1	131.277	0.571115	0.165449	3.45191	0.000556634	0.0105395
Atp5g2	245.758	0.454146	0.131574	3.45163	0.000557221	0.0105395
Emp3	133.571	1.18189	0.342514	3.45062	0.000559291	0.010563
Rpl12	507.328	0.415087	0.120343	3.44919	0.000562262	0.0106035
Dclk2	82.4472	0.583919	0.169414	3.44669	0.000567496	0.0106546
Tln1	247.26	0.557157	0.161702	3.44559	0.000569811	0.0106546
D430019H16Rik	203.21	0.509436	0.147963	3.44299	0.00057531	0.0107388
Atg12	252.33	0.374177	0.108839	3.43789	0.000586261	0.0109273
Psmd14	373.785	0.552958	0.160863	3.43746	0.000587208	0.0109291
Slc35f6	50.3819	0.612483	0.178242	3.43625	0.000589829	0.0109619
Alg2	234.25	0.420253	0.122375	3.43415	0.000594416	0.0110152
Cops8	245.755	0.292763	0.085286	3.43272	0.000597552	0.0110573
mt-Atp6	2114.9	0.988287	0.288122	3.43009	0.000603373	0.0111168
Gsn	223.49	0.624494	0.18214	3.42865	0.000606589	0.01116
Cdk5	205.757	0.656234	0.191639	3.42432	0.000616341	0.0112702
Cfl1	2237.37	0.622028	0.181754	3.42235	0.00062082	0.0113081
Selenom	264.346	0.608887	0.178238	3.41614	0.000635145	0.0115036
Lhfpl5	51.4182	0.618076	0.181089	3.4131	0.000642286	0.0115838
Tbpl1	139.201	0.421118	0.12379	3.40187	0.000669274	0.0119194
Traf3	75.7558	0.553705	0.162851	3.40007	0.000673696	0.0119649
Rsad2	23.4345	1.77008	0.521009	3.39741	0.000680273	0.0120514
Hist3h2a	78.1622	0.65358	0.19238	3.39734	0.000680448	0.0120514
Cdc42ep4	74.9465	0.481725	0.141826	3.3966	0.000682286	0.0120672
Npc2	232.059	0.464607	0.137057	3.38987	0.00069926	0.0122995
S100a10	1612.24	0.504302	0.148979	3.38507	0.000711611	0.0124848
Rps17	501.029	0.62329	0.184381	3.38045	0.000723664	0.0126247
Cplx1	758.419	0.566263	0.167577	3.37912	0.000727176	0.0126687
Mea1	141.057	0.825549	0.244337	3.37873	0.000728218	0.0126696
Tpm4	248.58	0.530312	0.157053	3.37665	0.000733735	0.0127483
Snrpe	175.18	0.514031	0.152545	3.36971	0.00075248	0.013021
Rnd1	11.7358	1.20771	0.359016	3.36393	0.000768403	0.0131896
Nhp2	112.217	0.746847	0.222339	3.35905	0.000782106	0.0133532
Pcp4	431.711	1.06648	0.317612	3.35782	0.000785604	0.013395
Garem1	32.9943	0.868165	0.258599	3.35719	0.000787401	0.0134078
Endod1	281.398	0.537881	0.160478	3.35175	0.000803022	0.0136162
Wdr55	38.218	0.815709	0.24339	3.35145	0.000803894	0.0136162
Cdr2l	118.41	0.555923	0.165953	3.34989	0.000808439	0.0136751
Hnrnpab	407.472	0.267355	0.0799164	3.34543	0.000821543	0.0138237
Gm10053	199.166	0.457905	0.13703	3.34163	0.000832882	0.0139595
Pdlim7	231.121	0.760494	0.227771	3.33885	0.000841267	0.0140398
Cd63	209.807	0.908147	0.272047	3.3382	0.000843245	0.0140398
Sephs2	29.5236	0.792199	0.237329	3.33798	0.000843909	0.0140398
Stoml2	61.7088	0.739366	0.221654	3.33567	0.00085093	0.0140959
Nfil3	18.2481	1.3337	0.399928	3.33485	0.000853447	0.0141194
Dusp1	132.696	0.620638	0.186636	3.32539	0.000882957	0.0144767
Rbx1	867.316	0.25999	0.0782435	3.32283	0.000891101	0.0145729
Tmx2	411.811	0.559357	0.16845	3.32062	0.00089818	0.0146333
G0s2	23.5984	0.876652	0.264288	3.31703	0.0009098	0.0147655
Itpr3	26.764	1.14435	0.345519	3.31198	0.000926396	0.0149968
Fstl1	7193.07	0.469451	0.141763	3.31152	0.000927903	0.0150023
Igsf8	284.091	0.437326	0.132114	3.31022	0.000932235	0.0150484
Lgals1	274.834	1.28865	0.389681	3.30695	0.000943186	0.0151918
Supt6	171.949	0.566425	0.171358	3.3055	0.000948071	0.0152322
Vash2	15.6661	1.37383	0.415768	3.30433	0.000952045	0.015235
Dbn1	158.932	0.543113	0.164374	3.30414	0.000952695	0.015235
Gale	55.7699	0.66501	0.201279	3.30392	0.000953427	0.015235
Impdh2	40.4386	0.714801	0.216364	3.3037	0.000954194	0.015235
Dazap2	268.236	0.424244	0.128415	3.3037	0.000954195	0.015235
Men1	87.2128	0.503964	0.152579	3.30296	0.00095669	0.0152405
Sparcl1	98.1725	0.984467	0.298062	3.3029	0.00095692	0.0152405
Itpripl2	20.4257	1.24943	0.378816	3.29825	0.000972879	0.0154371
Rell2	110.885	0.586784	0.177946	3.29753	0.000975379	0.0154576
Stx2	302.546	0.406353	0.123262	3.29666	0.000978422	0.0154866
Trmt112	220.151	0.522779	0.158649	3.2952	0.00098352	0.0155481
Bmyc	195.266	0.50248	0.152526	3.29439	0.000986355	0.0155737
Cox8a	1560.64	0.438086	0.133091	3.29163	0.000996084	0.0156886
Sec13	132.974	0.55211	0.167811	3.29006	0.00100165	0.0157569
Acvr1b	96.7808	0.488464	0.148489	3.28956	0.00100343	0.0157655
Naa10	55.0454	0.616715	0.187629	3.28689	0.00101301	0.0158965
Taf10	105.785	0.958167	0.29207	3.2806	0.00103585	0.016156
Mfap3l	86.9873	0.725944	0.221554	3.2766	0.00105065	0.0163074
Cpne5	50.2762	0.733745	0.224146	3.27351	0.00106221	0.016447
Rit1	209.02	0.407967	0.124693	3.27177	0.00106878	0.0165087
Cic	288.239	0.593457	0.181573	3.26842	0.0010815	0.016665
Rab33a	41.2556	0.79002	0.241746	3.26798	0.00108318	0.0166709
Maged1	816.672	0.414551	0.127131	3.26082	0.00111089	0.0169143
Timm8a1	43.5011	0.882384	0.270701	3.25962	0.00111561	0.016966
Ntng1	32.6003	1.0846	0.333376	3.2534	0.00114033	0.0172395
Matn2	53.5809	0.713671	0.219442	3.25221	0.0011451	0.0172912
Got1	321.98	0.444379	0.137084	3.24166	0.00118835	0.0177767
Abca2	200.626	0.52416	0.16174	3.24076	0.00119211	0.0178121
Sema4f	229.396	0.405856	0.125284	3.23947	0.0011975	0.017851
Adam19	171.772	0.628619	0.194119	3.23832	0.00120235	0.0179024
Hk2	24.6867	1.67257	0.517013	3.23506	0.00121616	0.0180869
Fam104a	134.829	0.467331	0.144539	3.23325	0.00122392	0.0181603
Fam219b	101.09	0.416648	0.128962	3.23077	0.00123456	0.0182826
Tapbp	175.452	0.539946	0.167201	3.22933	0.0012408	0.0183067
Psma6	153.946	0.564866	0.174919	3.2293	0.00124094	0.0183067
Cct3	387.421	0.390812	0.121053	3.22843	0.0012447	0.018341
Hist1h1c	126.038	0.518565	0.160753	3.22584	0.00125602	0.0184853
M6pr	154.86	0.406635	0.126067	3.22553	0.00125738	0.0184853
Trim62	44.9681	0.71019	0.22021	3.22506	0.00125944	0.0184945
Avpi1	56.5945	0.699828	0.217045	3.22434	0.00126262	0.0185199
S100a1	31.5315	1.29278	0.40099	3.22398	0.0012642	0.0185219
Tspan31	119.086	0.42063	0.130618	3.22031	0.00128054	0.0187036
Rplp0	637.064	0.354372	0.110046	3.22021	0.00128099	0.0187036
Prdx2	626.016	0.303822	0.0943633	3.2197	0.00128324	0.0187151
Phlda3	23.569	1.53092	0.475836	3.21733	0.00129388	0.0187634
Uqcrc1	208.344	0.492783	0.153216	3.21626	0.00129872	0.0188124
1700025G04Rik	301.014	0.64612	0.201162	3.21193	0.00131845	0.0189907
Sf3b6	163.049	0.4368	0.136061	3.21032	0.00132586	0.0190546
Slc30a9	440.437	0.335443	0.104527	3.20915	0.00133128	0.0190896
Slc38a1	94.4571	0.748656	0.233523	3.20593	0.00134629	0.0192617
B2m	230.97	1.03989	0.324507	3.20453	0.00135284	0.0193335
Cradd	42.0903	0.718358	0.224277	3.20299	0.00136006	0.0193335
Actb	4761.62	0.461757	0.144171	3.20285	0.00136075	0.0193335
Sqstm1	1226.29	0.370079	0.115572	3.20216	0.00136399	0.0193335
Rpl23	1506.99	0.397671	0.124196	3.20197	0.0013649	0.0193335
Pitpna	752.779	0.282407	0.0883306	3.19716	0.00138786	0.0195938
Atp6ap2	554.677	0.449769	0.140785	3.19471	0.0013997	0.0196966
Htatip2	145.841	0.442295	0.138446	3.1947	0.00139976	0.0196966
Nup62	99.8088	0.433913	0.135906	3.19273	0.00140933	0.0197635
Tmem120b	46.8826	0.775917	0.243377	3.18813	0.00143195	0.0199958
Tmtc4	272.011	0.540683	0.169617	3.18766	0.00143428	0.0200065
Ndel1	238.45	0.630103	0.197714	3.18695	0.00143782	0.0200216
Cd109	33.4573	1.05036	0.329697	3.18584	0.00144336	0.0200675
Mgst3	141.765	0.728455	0.228841	3.18324	0.00145638	0.0202266
Slc16a1	91.8242	0.640419	0.201254	3.18214	0.00146189	0.0202812
Fads3	113.467	0.525684	0.165565	3.17509	0.00149789	0.0206464
Dnajc8	287.002	0.363231	0.114477	3.17296	0.00150894	0.020754
Dnajb5	36.033	0.780176	0.246172	3.16923	0.00152841	0.0209543
Ppm1a	544.717	0.43237	0.13658	3.1657	0.00154708	0.021054
Fxyd7	520.214	1.09608	0.346875	3.15985	0.00157849	0.0214334
Arl4c	122.926	0.628811	0.19937	3.15399	0.00161055	0.0217223
Tspan3	403.287	0.30379	0.0963409	3.15328	0.00161447	0.021735
Serinc3	794.041	0.240002	0.0761478	3.1518	0.0016227	0.021735
Zfp664	313.299	0.634637	0.201466	3.15009	0.00163219	0.0217938
Tm2d1	195.527	0.420731	0.133609	3.14898	0.00163843	0.0218315
Dad1	345.668	0.627776	0.199433	3.14781	0.00164498	0.021896
Cox5a	661.107	0.52046	0.165392	3.14682	0.00165055	0.0219426
Mdh1	657.525	0.350914	0.111609	3.14414	0.00166578	0.0220225
Cyb561	149.51	0.657017	0.209441	3.137	0.00170687	0.022463
Penk	110.081	2.82194	0.900437	3.13397	0.00172458	0.0226032
Glipr2	57.3303	0.586947	0.187354	3.13283	0.00173132	0.0226378
Snrpn	1852.82	0.522402	0.166862	3.13074	0.00174368	0.022737
Hikeshi	102.746	0.453861	0.145035	3.12933	0.00175208	0.0228234
Tmem63c	76.5623	0.755696	0.241593	3.12797	0.0017602	0.0228827
Gpr83	41.5831	1.52357	0.487211	3.12712	0.00176529	0.0229023
Plcd1	24.5791	0.981295	0.313998	3.12516	0.00177706	0.0230083
1500011B03Rik	328.557	0.486739	0.155817	3.12379	0.00178539	0.0230696
Cyb5a	320.832	0.449272	0.143859	3.12299	0.00179021	0.0231086
Pappa	20.2334	1.84156	0.590115	3.12068	0.00180432	0.0232599
Epn1	363.854	0.580081	0.185922	3.12002	0.00180841	0.023273
Yif1b	46.3247	1.0722	0.343752	3.11911	0.00181397	0.0233212
Coro1c	258.635	0.348907	0.112041	3.11409	0.00184513	0.0236505
Chst1	18.4685	1.66085	0.533741	3.11172	0.00186003	0.0237465
Isg20	17.8855	1.09066	0.350643	3.11047	0.0018679	0.0238085
Rps20	1061.09	0.609889	0.196083	3.11036	0.00186861	0.0238085
Pcsk5	14.5291	1.52315	0.490517	3.10519	0.00190159	0.0241326
Gnas	3911.85	0.583087	0.187853	3.10395	0.00190953	0.0242094
Fto	291.632	0.294335	0.0949773	3.09901	0.00194171	0.024593
Rnf11	476.676	0.476519	0.153868	3.09694	0.00195531	0.0247408
Drg2	60.5696	0.561242	0.181474	3.09268	0.00198356	0.0249593
Slc2a6	31.8396	0.701162	0.226724	3.09258	0.00198427	0.0249593
Timm10b	96.9511	0.509241	0.164806	3.08995	0.0020019	0.0251259
Atn1	83.3773	0.755635	0.244754	3.08732	0.00201967	0.0252085
Sh3glb2	282.479	0.408935	0.132555	3.08503	0.00203535	0.0253774
Morn4	124.271	0.621722	0.201645	3.08326	0.00204749	0.0254544
Ubxn1	168.877	0.579583	0.188078	3.08162	0.0020588	0.0255703
Ost4	244.283	0.481076	0.156283	3.07823	0.00208231	0.0258122
Spop	322.818	0.388372	0.126322	3.07445	0.00210891	0.0260592
Copg1	320.766	0.467467	0.152059	3.07424	0.00211038	0.0260592
Pelp1	43.729	0.859251	0.280461	3.06371	0.00218611	0.0268906
Mien1	317.066	0.567642	0.18537	3.06221	0.00219706	0.0269736
U2af1l4	56.2242	0.500119	0.163384	3.061	0.00220599	0.0270572
Ypel5	300.468	0.242412	0.0792404	3.05919	0.00221934	0.0271429
Myl12a	86.9119	0.454943	0.148792	3.05758	0.0022313	0.0272343
Shisa5	180.599	0.459253	0.150452	3.05249	0.00226954	0.0275914
Lrrc47	71.8874	0.52602	0.172409	3.05099	0.00228088	0.027684
Atp6v1f	799.898	0.385038	0.126215	3.05065	0.0022835	0.0276896
Gamt	63.0488	0.701908	0.230127	3.05008	0.00228778	0.0277152
Plxna4	450.423	0.907329	0.297713	3.04767	0.00230625	0.0278265
Metrnl	15.5937	1.34662	0.441882	3.04746	0.00230783	0.0278265
Slc25a17	102.947	0.432889	0.142166	3.04495	0.00232717	0.028007
Adam8	41.2396	0.966647	0.317653	3.04309	0.00234161	0.0281279
Spp1	37.6633	1.41057	0.463611	3.04258	0.00234562	0.0281496
Tro	260.751	0.272057	0.089591	3.03666	0.00239215	0.0284151
Rps27a	1429.92	0.357318	0.117738	3.03485	0.00240652	0.0285064
Rtca	185.032	0.404627	0.133419	3.03277	0.00242322	0.0286512
Cdc42	1245.31	0.241203	0.0796241	3.02927	0.00245142	0.028878
Tmem9	134.73	0.499759	0.165156	3.02598	0.00247826	0.0290918
Trmt61b	28.127	0.922077	0.304725	3.02594	0.00247865	0.0290918
Rexo2	427.856	0.437271	0.144608	3.02383	0.002496	0.0292418
Ptpmt1	72.8254	0.564596	0.186889	3.02102	0.00251924	0.02941
Arl15	202.116	0.603499	0.199769	3.02098	0.00251955	0.02941
Ppme1	467.097	0.268669	0.0889819	3.01937	0.00253299	0.02954
Rps24	892.581	0.562205	0.186274	3.01817	0.00254309	0.0296282
Abhd10	90.5542	0.440511	0.14601	3.017	0.00255289	0.029691
Otub2	36.4351	0.647142	0.2149	3.01137	0.00260073	0.0300834
Tmsb4x	8896.15	0.517047	0.172495	2.99747	0.00272234	0.0312641
Anxa2	1687.81	0.369926	0.123479	2.99586	0.00273676	0.0312648
Armc6	101.538	0.492007	0.16425	2.99547	0.00274026	0.0312648
Pmepa1	86.2185	0.926433	0.309285	2.9954	0.00274084	0.0312648
Brsk2	237.315	0.283611	0.094684	2.99534	0.00274141	0.0312648
Slc16a6	15.4517	1.01231	0.338001	2.99499	0.00274452	0.0312648
Ppif	42.4857	0.621271	0.207595	2.9927	0.00276517	0.0313623
Mdh2	494.891	0.395937	0.13233	2.99205	0.00277113	0.0314021
Khsrp	91.468	0.397077	0.132755	2.99106	0.00278011	0.0314759
B4gat1	67.6438	0.52223	0.17491	2.98571	0.00282923	0.0318911
Rhou	194.2	0.428307	0.143468	2.98538	0.0028323	0.0318976
Las1l	84.7536	0.494337	0.16566	2.98404	0.00284473	0.0320095
Ctsl	1515.82	0.412416	0.138244	2.98324	0.00285214	0.0320646
Map3k20	46.094	0.656069	0.220217	2.97919	0.00289013	0.0324064
Cfdp1	208.798	0.423247	0.142161	2.97725	0.00290849	0.0325552
Babam1	114.516	0.496949	0.167048	2.97489	0.0029309	0.0327488
Slc17a7	17.5881	1.17984	0.396767	2.97364	0.00294291	0.0328258
Asna1	98.776	0.739818	0.24898	2.97139	0.00296455	0.032981
Sf3b2	262.457	0.393471	0.132457	2.97056	0.00297259	0.0330417
Slc25a3	744.76	0.303613	0.102283	2.96836	0.0029939	0.0332209
Rabgef1	86.4097	0.402489	0.135692	2.9662	0.00301506	0.0333497
Sh3bgrl3	1879.23	0.581879	0.196344	2.96356	0.003041	0.0335401
Sumo1	318.58	0.3107	0.104967	2.95998	0.00307662	0.0337295
Chp1	689.361	0.424782	0.143556	2.959	0.00308638	0.0337998
2410006H16Rik	93.249	0.473613	0.160069	2.95881	0.00308831	0.0337998
Elk3	25.6648	0.822176	0.277978	2.9577	0.0030994	0.0338922
Hacd3	494.647	0.333509	0.113009	2.95117	0.00316576	0.0344121
Gabrg1	11.3838	1.13552	0.38486	2.95046	0.00317297	0.034432
Fam216a	128.75	0.382918	0.129809	2.94986	0.00317922	0.034432
Bag1	518.977	0.507811	0.172182	2.94927	0.0031853	0.034449
Ppa1	172.403	0.375578	0.127437	2.94716	0.0032071	0.0346264
Syt2	147.042	0.447027	0.151744	2.94593	0.00321986	0.0347056
Slc2a1	63.0743	0.894896	0.304035	2.9434	0.00324631	0.0348733
Hspe1	398.114	0.416862	0.141728	2.94129	0.00326849	0.0350093
Pqbp1	93.6058	0.478078	0.162611	2.94	0.00328209	0.0350713
Rpl35a	992.918	0.34979	0.119124	2.93635	0.00332096	0.035349
Trim3	74.2207	0.564008	0.192112	2.93584	0.00332648	0.0353784
Rpl18	523.775	0.40028	0.136588	2.93055	0.00338359	0.0357482
Scoc	672.129	0.341958	0.116755	2.92886	0.00340211	0.0358847
Sdr39u1	112.73	0.494851	0.169115	2.92612	0.00343223	0.0360853
Rarres2	19.484	1.24302	0.424842	2.92585	0.00343522	0.0360853
Nars	468.864	0.547255	0.187099	2.92495	0.00344514	0.0361303
Pcsk1	45.292	0.786217	0.268922	2.92359	0.0034602	0.0362585
Pcsk1n	1626.84	0.736843	0.252698	2.91591	0.00354656	0.0370329
Kpna2	57.9863	0.726995	0.249719	2.91125	0.00359984	0.0374155
Spcs2	336.027	0.401466	0.138025	2.90866	0.00362986	0.0375489
Ptpa	399.322	0.301344	0.103617	2.90826	0.00363451	0.0375489
Cdk11b	94.3793	0.596752	0.205202	2.90812	0.00363613	0.0375489
Slc25a39	245.493	0.592285	0.203697	2.90767	0.00364131	0.0375721
Arl6ip1	1195.61	0.371713	0.127878	2.90678	0.00365168	0.0376488
Srp19	302.393	0.374773	0.129259	2.89941	0.00373868	0.0381464
Arhgef19	14.0432	1.01177	0.349946	2.89122	0.00383753	0.0387536
Kif1bp	218.131	0.425041	0.147028	2.89089	0.00384158	0.0387639
Gnb5	220.538	0.343508	0.118915	2.88868	0.00386861	0.0389447
Med28	315.495	0.380032	0.131643	2.88684	0.00389128	0.0391114
Atpaf1	68.9124	0.491333	0.170273	2.88556	0.00390713	0.0392091
Kars	91.799	0.598168	0.207327	2.88515	0.0039123	0.0392093
Lrrc49	318.065	0.378347	0.13114	2.88507	0.00391327	0.0392093
Csnk1g2	247.768	0.351782	0.121994	2.88361	0.00393145	0.0393606
Igfbp3	40.4806	1.55698	0.540286	2.88177	0.00395452	0.0394682
Rpl37a	1167.76	0.385856	0.134013	2.87924	0.00398641	0.0397554
Mtmr7	186.408	0.595572	0.206928	2.87817	0.00399991	0.0398365
Xdh	13.4204	1.10677	0.384565	2.87798	0.00400233	0.0398365
Srd5a1	16.9006	0.892092	0.310069	2.87708	0.00401374	0.0398728
Farsb	144.19	0.378308	0.131542	2.87594	0.00402821	0.0399544
Higd2a	365.538	0.37902	0.131848	2.87468	0.00404433	0.0400523
Prkar1b	1144.62	0.362192	0.126022	2.87404	0.00405253	0.0400715
Pcp4l1	153.072	0.896601	0.312004	2.87368	0.00405717	0.0400864
Ak1	249.78	0.484537	0.168873	2.86925	0.00411451	0.0405227
Alyref	87.0165	0.587976	0.205187	2.86556	0.00416275	0.0408653
Tfb1m	27.9844	0.725896	0.253335	2.86535	0.00416542	0.0408653
Sbk1	151.905	0.335709	0.117238	2.86349	0.00418999	0.041019
Tmed9	212.39	0.371776	0.129861	2.86287	0.00419818	0.0410677
Bach1	42.8868	0.669911	0.23423	2.86006	0.00423564	0.0413395
Eef1b2	452.199	0.348591	0.122113	2.85466	0.00430831	0.0419528
Tubb2a	1818.81	0.490072	0.171715	2.85398	0.00431749	0.0419833
Ubc	705.568	0.553916	0.194088	2.85394	0.00431801	0.0419833
Chmp2b	121.116	0.561809	0.196964	2.85235	0.00433971	0.0421304
Gde1	463.974	0.363588	0.127531	2.85098	0.00435849	0.0421894
Set	703.28	0.359	0.125973	2.84982	0.00437438	0.0422746
Chchd10	216.887	0.600763	0.210913	2.8484	0.00439398	0.042432
Dtd1	136.842	0.410946	0.144469	2.84453	0.00444768	0.0428215
Aldh7a1	84.43	0.520825	0.183333	2.84087	0.00449913	0.0431869
Sprr1a	46.1092	5.88509	2.07212	2.84013	0.0045095	0.043254
Pard3	61.3753	0.632227	0.222757	2.83819	0.00453698	0.0434716
Tomm34	255.319	0.399466	0.140835	2.83642	0.00456231	0.0435323
Rsad1	33.8115	0.627493	0.221471	2.8333	0.00460703	0.043861
Col4a2	24.2582	1.23757	0.436904	2.83258	0.00461742	0.0438908
Ube2v2	339.346	0.22771	0.0804021	2.83213	0.00462387	0.0438908
Thap7	38.6797	0.650835	0.229905	2.83088	0.00464198	0.0439882
Eif3c	265.223	0.471324	0.166576	2.82949	0.00466227	0.0440687
Kcnip3	196.971	0.665256	0.235121	2.82942	0.00466326	0.0440687
Gng3	1202.55	0.423464	0.149746	2.82788	0.00468578	0.0442488
Eloc	355.333	0.27355	0.0967918	2.82617	0.00471079	0.0444195
Vim	313.453	0.692431	0.245159	2.82442	0.00473663	0.0445647
Tmem242	128.332	0.644103	0.228188	2.82269	0.0047623	0.0447405
Pdap1	220.588	0.443208	0.157053	2.82202	0.00477216	0.0447674
Hr	54.6021	0.775772	0.275012	2.82087	0.00478942	0.044896
Axl	12.7541	1.11337	0.395919	2.81211	0.0049217	0.0459682
Cotl1	16.0942	1.01998	0.362897	2.81066	0.00494394	0.0461022
Fads1	191.7	0.462015	0.164432	2.80976	0.00495779	0.0461705
Psma5	218.769	0.44873	0.159768	2.80863	0.00497525	0.0462658
Tspan17	661.382	0.42247	0.150471	2.80765	0.00499044	0.0463734
Anp32b	181.833	0.352941	0.125851	2.80444	0.00504043	0.0467007
Dner	253.178	0.506493	0.180617	2.80424	0.00504351	0.0467007
Rps3	826.794	0.348285	0.124412	2.79945	0.00511898	0.0472933
Hint1	1473.95	0.47917	0.171183	2.79917	0.00512337	0.0472998
Adprh	287.789	0.388469	0.138823	2.7983	0.00513719	0.0473107
Psmb7	278.19	0.546628	0.195347	2.79825	0.00513807	0.0473107
Fam129a	24.3533	0.964714	0.344853	2.79747	0.00515051	0.0473455
Jund	552.549	0.715451	0.255826	2.79663	0.00516379	0.0474296
Trappc3	142.233	0.36772	0.131496	2.79643	0.00516707	0.0474296
Scn1b	264.851	0.72118	0.257974	2.79556	0.00518106	0.0474899
Eif3h	324.887	0.403776	0.144565	2.79304	0.00522158	0.0477588
Ets2	49.4048	0.55849	0.199993	2.79254	0.00522955	0.0477976
C1qbp	229.753	0.365153	0.130813	2.7914	0.00524802	0.0479321
Mcm6	19.301	0.992094	0.355768	2.7886	0.00529361	0.048211
Igfbp5	80.904	0.734098	0.263502	2.78593	0.0053374	0.0485408
Csrp1	86.9504	0.699703	0.251371	2.78354	0.00537687	0.0488304
Vdac2	494.152	0.287985	0.103517	2.78199	0.00540266	0.0489604
Evl	325.534	0.405585	0.145805	2.7817	0.00540747	0.0489693
Gosr2	145.217	0.382028	0.137389	2.78064	0.0054252	0.0490952
Slc6a19	40.982	0.812581	0.292349	2.77949	0.0054445	0.0491324
Hoxd9	35.465	0.906405	0.326106	2.77948	0.00544466	0.0491324
Marcksl1	62.1192	0.791971	0.285023	2.77862	0.00545897	0.0491922
Sarnp	110.369	0.725632	0.26134	2.77658	0.00549333	0.0493548
Cox6b1	830.99	0.525674	0.189351	2.77618	0.00550014	0.0493548
Lmo4	101.996	0.848926	0.305909	2.77509	0.00551859	0.0494511
Pfkp	524.119	0.251593	0.0906965	2.77401	0.005537	0.0495467
Psme3	197.587	0.441822	0.159362	2.77244	0.00556383	0.049752
Pfn2	1074.95	0.296591	0.106999	2.77191	0.00557285	0.0497979
Ngrn	94.5187	0.459687	0.165864	2.77147	0.00558042	0.0498308
Ubap1	99.7609	0.5416	0.195456	2.77096	0.00558917	0.0498314
Gatad1	224.069	0.318399	0.114907	2.77092	0.00558981	0.0498314
Ackr1	232.723	0.612262	0.220971	2.77078	0.00559216	0.0498314
Nelfcd	81.5037	0.456768	0.1649	2.76998	0.00560604	0.0499203
Abcc5	540.364	-0.276788	0.0999509	-2.76924	0.00561875	0.049964
Ksr2	107.322	-1.85454	0.669688	-2.76926	0.00561842	0.049964
Itga4	18.2213	-1.08615	0.391435	-2.77478	0.00552393	0.0494643
Zfp60	155.948	-0.706727	0.254601	-2.77582	0.00550631	0.0493755
Catsper2	23.3165	-1.44022	0.518775	-2.77618	0.00550012	0.0493548
Rims1	385.574	-0.675878	0.243383	-2.77702	0.00548601	0.0493317
Mex3b	59.3053	-0.722285	0.260091	-2.77704	0.00548557	0.0493317
Nmrk1	141.278	-0.610308	0.21969	-2.77804	0.0054688	0.0492462
Ccdc15	22.3637	-1.01956	0.366886	-2.77896	0.00545336	0.0491763
Zfp287	106.157	-0.857415	0.308417	-2.78005	0.00543508	0.0491152
Lmbr1	214.825	-0.399274	0.143607	-2.78033	0.00543036	0.0491072
Pias1	225.552	-0.300068	0.10784	-2.78253	0.00539366	0.0489134
Foxr1	170.082	-0.780104	0.280346	-2.78265	0.00539169	0.0489134
Lhx5	28.805	-1.88251	0.676043	-2.78461	0.00535923	0.0487047
Dbf4	156.918	-0.822771	0.29516	-2.78754	0.00531099	0.0483349
Hes7	21.3685	-1.29787	0.465324	-2.78919	0.00528409	0.0481585
Cdca8	22.0278	-1.00793	0.361218	-2.79036	0.00526491	0.048018
Atxn2	403.606	-0.246181	0.0882036	-2.79106	0.00525365	0.0479494
Klhdc1	35.489	-0.682472	0.244285	-2.79375	0.00521008	0.0476877
Iqce	80.2802	-0.516385	0.184735	-2.79527	0.00518565	0.047498
Cramp1l	195.746	-0.570045	0.203886	-2.7959	0.00517546	0.0474727
Tnrc6c	391.266	-0.462559	0.165323	-2.7979	0.00514356	0.0473156
Lrch3	167.407	-0.596785	0.213277	-2.79817	0.00513934	0.0473107
Gm38393	112.612	-0.704837	0.251833	-2.79883	0.00512882	0.0473107
Gm16279	51.9209	-1.1606	0.414293	-2.80139	0.00508833	0.0470441
Pofut1	109.271	-0.961116	0.343038	-2.80178	0.00508222	0.0470215
D130017N08Rik	27.1947	-0.856818	0.305546	-2.80422	0.00504389	0.0467007
Rictor	217.979	-0.476159	0.169747	-2.80511	0.00502989	0.0466723
Orc5	160.823	-0.715021	0.254881	-2.80531	0.00502676	0.0466723
Snx21	323.995	-0.365185	0.130008	-2.80895	0.00497033	0.0462537
Platr9	119.676	-1.16911	0.415982	-2.81047	0.00494685	0.0461022
6030443J06Rik	202.802	-1.86391	0.663134	-2.81077	0.00494235	0.0461022
Cdk8	552.658	-0.559271	0.198485	-2.81771	0.00483681	0.0452083
Ttll4	42.0683	-0.684234	0.242765	-2.8185	0.00482485	0.0451294
Zfp607a	65.9141	-1.26776	0.44952	-2.82025	0.00479857	0.0449165
Nfatc3	125.682	-0.349111	0.12377	-2.82063	0.00479288	0.044896
Smg5	159.034	-0.474582	0.168152	-2.82234	0.00476741	0.0447556
9830132P13Rik	12.2765	-2.07739	0.735821	-2.82323	0.00475426	0.0446978
Foxo3	258.523	-0.38567	0.136498	-2.82546	0.00472125	0.0444527
Setd1b	64.1897	-0.835026	0.295516	-2.82565	0.00471842	0.0444527
Klhdc7a	11.7366	-1.34826	0.476993	-2.82658	0.00470476	0.0443953
Sec14l1	273.372	-0.616575	0.217887	-2.8298	0.00465776	0.0440687
Rcsd1	192.577	-1.8499	0.65351	-2.83071	0.00464444	0.0439882
Cct6a	158.019	-0.979469	0.345988	-2.83093	0.00464128	0.0439882
Gpr137b	122.653	-0.499681	0.176428	-2.83221	0.00462269	0.0438908
Vwa5b2	106.13	-0.503172	0.177621	-2.83285	0.0046135	0.04389
Hic2	49.5025	-0.653991	0.230658	-2.83533	0.00457788	0.0436159
4933427D06Rik	61.8342	-0.836381	0.294901	-2.83614	0.00456621	0.0435371
Cep57l1	149.06	-1.07577	0.379263	-2.83647	0.00456154	0.0435323
Malt1	45.3698	-1.02735	0.362191	-2.83649	0.00456127	0.0435323
Vash1	37.1924	-0.977674	0.344653	-2.83669	0.00455838	0.0435323
Cenpn	40.3342	-1.06914	0.376748	-2.83781	0.00454237	0.0434716
Ptprg	304.487	-0.503458	0.177398	-2.83801	0.00453956	0.0434716
Cpsf6	288.67	-0.387435	0.13629	-2.84272	0.00447297	0.042968
Dbndd1	40.6451	-0.613395	0.215758	-2.84297	0.00446946	0.0429666
Mrap2	29.8302	-0.94169	0.331177	-2.84346	0.00446263	0.0429331
Rpia	64.4405	-0.467861	0.16446	-2.84484	0.00444341	0.0428126
Mfsd6	295.91	-0.452137	0.158868	-2.84598	0.00442744	0.0426908
Cnrip1	218.662	-0.422786	0.148449	-2.84802	0.00439915	0.04245
Uaca	216.923	-0.409668	0.143719	-2.85049	0.0043652	0.0422179
Ank2	4883.72	-0.364722	0.12793	-2.85094	0.00435897	0.0421894
Gtpbp3	54.0607	-0.60714	0.212957	-2.851	0.0043582	0.0421894
Clca3a1	33.9468	-1.50736	0.528542	-2.85192	0.00434566	0.0421562
4930488L21Rik	56.4056	-0.859007	0.301077	-2.85311	0.00432936	0.0420618
Dcx	81.7134	-0.810299	0.283482	-2.85837	0.00425818	0.0414962
Pcyt1b	91.9467	-0.479716	0.167772	-2.85934	0.00424522	0.0414014
Psg16	31.0131	-0.912488	0.31899	-2.86055	0.00422908	0.041307
Ict1os	57.9333	-1.77143	0.61903	-2.86163	0.00421468	0.0411977
Ptpre	220.416	-0.693295	0.2421	-2.86367	0.00418769	0.041019
Dcaf10	122.053	-0.453257	0.158196	-2.86517	0.0041679	0.0408653
Phc3	198.806	-0.554308	0.193248	-2.86838	0.00412579	0.0405455
Supt20	218.937	-0.878106	0.306095	-2.86874	0.00412116	0.0405311
Schip1	621.949	-0.803452	0.280042	-2.86904	0.00411715	0.0405227
Carmil3	205.76	-0.499983	0.174099	-2.87183	0.00408099	0.0402287
Tsen2	69.8412	-0.552209	0.192242	-2.87247	0.00407279	0.0401788
Azin2	284.182	-0.588482	0.204808	-2.87334	0.00406163	0.0400996
Ap4e1	181.114	-0.732431	0.25484	-2.87408	0.00405206	0.0400715
Gpr157	52.6099	-0.719871	0.250401	-2.87487	0.00404196	0.0400523
A730082K24Rik	14.0626	-1.4262	0.495872	-2.87615	0.00402564	0.0399544
Dph5	106.203	-0.540217	0.187731	-2.87761	0.00400699	0.0398365
Sptbn1	2934.54	-0.221455	0.0769523	-2.87782	0.00400436	0.0398365
Gm35507	32.5925	-1.39797	0.48505	-2.88211	0.00395021	0.0394559
B230354K17Rik	187.967	-0.563046	0.195355	-2.88217	0.00394947	0.0394559
Tet2	171.671	-0.763407	0.264844	-2.88248	0.00394553	0.0394559
Rai14	43.6699	-0.842978	0.29209	-2.88602	0.00390142	0.0391825
Slc35b3	94.5873	-0.715457	0.247726	-2.88809	0.00387585	0.0389869
Srrm3	142.121	-0.731246	0.253119	-2.88894	0.00386543	0.0389432
Pstk	94.7519	-0.777801	0.269179	-2.88953	0.00385815	0.0389005
Trmt13	55.683	-0.749257	0.259074	-2.89206	0.00382722	0.03868
Anln	49.5973	-1.12391	0.38852	-2.89281	0.00381814	0.0386187
Tmcc3	395.872	-0.495715	0.171348	-2.89303	0.00381539	0.0386187
1700056N10Rik	14.0309	-1.97961	0.684234	-2.89318	0.00381361	0.0386187
Zmym1	51.0622	-0.780106	0.269596	-2.89361	0.00380842	0.0386119
Poldip3	325.593	-0.415999	0.143706	-2.8948	0.00379404	0.0384966
Fry	754.095	-0.530993	0.183406	-2.89517	0.00378953	0.0384814
St6galnac5	253.329	-0.486221	0.167938	-2.89524	0.00378865	0.0384814
Ap3b1	147.323	-0.480043	0.165763	-2.89595	0.0037801	0.0384465
1700017D01Rik	19.4261	-1.64365	0.567485	-2.89637	0.00377502	0.0384253
Plcxd3	372.924	-0.794929	0.274438	-2.89658	0.0037726	0.0384253
Stard4	201.654	-0.46818	0.16149	-2.89914	0.00374192	0.0381491
Dtx3	244.848	-0.5351	0.184545	-2.89956	0.00373691	0.0381464
Vav3	166.554	-0.607572	0.209398	-2.90152	0.00371357	0.0379507
Naip5	84.4549	-1.03135	0.355369	-2.90218	0.00370573	0.0379009
Gpx2	24.5568	-0.915239	0.315275	-2.90299	0.00369619	0.0378335
Tmem255a	740.649	-0.402256	0.138554	-2.90324	0.00369318	0.037833
Galr1	19.1298	-1.15927	0.39927	-2.90348	0.00369039	0.037833
Ccdc68	113.262	-0.42458	0.146212	-2.90386	0.00368596	0.0378195
Psma3	761.162	-0.409197	0.140913	-2.90389	0.00368554	0.0378195
Camk2d	1346.14	-0.436262	0.150214	-2.90426	0.00368122	0.0378195
Cd300lf	68.8842	-1.40729	0.484403	-2.9052	0.00367021	0.0377486
Gm45765	15.6174	-1.78841	0.615425	-2.90597	0.00366111	0.0376853
Vps33b	43.487	-0.678978	0.233638	-2.90611	0.00365947	0.0376853
Bco1	44.046	-1.91909	0.65982	-2.90851	0.00363157	0.0375489
Nr3c1	224.66	-0.469512	0.161422	-2.9086	0.00363055	0.0375489
Ap1ar	814.135	-0.619499	0.212928	-2.90943	0.0036209	0.0375431
Cdh1	392.384	-0.498833	0.171444	-2.90959	0.00361898	0.0375431
Rslcan18	35.3508	-1.25899	0.432684	-2.90972	0.00361756	0.0375431
Trerf1	122.097	-0.62236	0.213778	-2.91125	0.00359983	0.0374155
Kif5c	1680.54	-0.415678	0.14276	-2.91173	0.00359433	0.0374155
Recql4	13.3785	-1.75629	0.603036	-2.91241	0.0035865	0.0373679
Atp11c	153.203	-0.594697	0.204158	-2.91293	0.00358055	0.0373363
Stxbp2	231.636	-1.01118	0.346803	-2.91573	0.00354856	0.0370329
Ppp1r12b	146.619	-0.808568	0.277306	-2.9158	0.00354778	0.0370329
Lats2	211.239	-0.395986	0.135758	-2.91685	0.00353582	0.0369903
Slc25a43	66.7417	-0.854564	0.292667	-2.91992	0.00350123	0.0366584
Polr3e	63.284	-0.57507	0.196578	-2.9254	0.00344016	0.0361076
Dock4	202.665	-1.54765	0.528918	-2.92606	0.0034328	0.0360853
Rdh1	16.8198	-1.24137	0.42417	-2.92657	0.00342718	0.0360853
Gm2694	155.465	-0.916092	0.312852	-2.92819	0.00340939	0.0359319
Slc35g1	40.2616	-1.10959	0.378675	-2.93018	0.00338768	0.0357619
Phkg2	182.211	-0.674067	0.229939	-2.93151	0.00337321	0.035668
Fnbp4	94.9626	-0.532381	0.181602	-2.93158	0.00337244	0.035668
Rfx3	45.1064	-1.26767	0.432391	-2.93178	0.0033703	0.035668
Ccdc36	13.376	-1.55298	0.529365	-2.93366	0.00334994	0.0355099
Gclc	209.316	-0.455719	0.155317	-2.93411	0.00334502	0.0354871
Fam161b	35.7906	-0.745847	0.254183	-2.93429	0.00334312	0.0354871
Igsf9	11.5796	-1.3933	0.474669	-2.93532	0.00333207	0.0354084
Kdm5b	193.319	-0.558479	0.190167	-2.93679	0.00331633	0.0353292
Hps4	55.0157	-0.602392	0.205073	-2.93745	0.00330922	0.0352828
B430218F22Rik	82.3559	-1.20538	0.410136	-2.93897	0.00329301	0.0351392
Tmem39a	42.704	-0.862737	0.293465	-2.93983	0.00328391	0.0350713
G2e3	50.4204	-0.875826	0.297868	-2.94032	0.00327876	0.0350713
Lrrc8d	248.988	-0.3627	0.123319	-2.94116	0.0032699	0.0350093
Xpnpep3	66.8732	-0.636039	0.216232	-2.94147	0.00326655	0.0350093
Dmxl1	243.352	-0.596733	0.202774	-2.94285	0.00325207	0.0349059
Arhgap18	20.389	-1.36314	0.462951	-2.94445	0.00323526	0.0347838
Htt	389.905	-0.376107	0.127729	-2.94457	0.00323404	0.0347838
Mzf1	40.8156	-1.09965	0.373409	-2.94489	0.00323069	0.0347838
Krr1	141.439	-0.70758	0.240152	-2.94638	0.00321519	0.0346845
Arhgap39	376.128	-0.419948	0.142403	-2.94901	0.00318798	0.034449
Csf3r	231.883	-1.16052	0.393441	-2.94968	0.00318103	0.034432
Pcdh10	196.486	-0.457267	0.155006	-2.95001	0.00317768	0.034432
Gse1	134.515	-0.426441	0.144547	-2.95019	0.00317577	0.034432
Pou2f2	87.2962	-0.7236	0.24516	-2.95154	0.00316196	0.0344001
4930503L19Rik	87.0634	-0.773753	0.26211	-2.95201	0.00315709	0.0343763
Ubn2	454.011	-0.540234	0.182935	-2.95314	0.00314558	0.0342801
Lifr	848.987	-0.498992	0.16895	-2.95349	0.00314205	0.0342708
Osbpl7	79.8629	-0.603962	0.204481	-2.95364	0.00314051	0.0342708
Mttp	56.3997	-0.638839	0.216015	-2.95738	0.00310265	0.0338989
Samd11	53.0473	-1.00788	0.340491	-2.96008	0.00307562	0.0337295
Txndc11	173.343	-0.532087	0.179723	-2.96059	0.00307051	0.0337203
Uimc1	94.1116	-0.841877	0.284214	-2.96212	0.00305526	0.0335816
Rasa2	198.036	-0.528538	0.178422	-2.96229	0.00305362	0.0335816
Intu	30.7664	-1.13096	0.381714	-2.96286	0.00304799	0.0335594
Ifi204	22.4765	-1.02381	0.345541	-2.96292	0.0030474	0.0335594
Taf4	70.1577	-0.524127	0.1768	-2.96452	0.00303159	0.0334651
Hltf	149.49	-0.698716	0.235672	-2.96478	0.00302903	0.0334651
Gm20387	39.7551	-0.963399	0.324802	-2.96611	0.00301593	0.0333497
Rbfox1	2564.76	-0.402138	0.135552	-2.96666	0.00301049	0.0333472
Cd3d	22.3768	-1.30252	0.438899	-2.96771	0.00300032	0.0332633
B630019A10Rik	11.5928	-1.29512	0.436211	-2.96903	0.00298745	0.033178
Gm609	18.6961	-1.68319	0.566423	-2.97162	0.00296235	0.032981
Il17rd	46.5829	-0.853036	0.287047	-2.97177	0.00296093	0.032981
A330023F24Rik	233.075	-0.732679	0.246319	-2.97452	0.00293451	0.0327605
Slc9b1	51.8128	-0.73927	0.248503	-2.9749	0.00293088	0.0327488
Gm7271	207.426	-0.870514	0.292235	-2.97882	0.00289365	0.0324175
Carf	162.519	-0.494441	0.165882	-2.98068	0.00287607	0.032277
Sos2	164.217	-0.399291	0.133934	-2.98124	0.00287081	0.0322463
Fnbp1l	111.048	-1.15782	0.387784	-2.98575	0.00282885	0.0318911
Etnk1	1210.69	-0.325337	0.108944	-2.98627	0.00282404	0.0318887
Usp40	181.241	-0.571239	0.191248	-2.98691	0.00281816	0.0318504
Stx5a	111.061	-0.586511	0.196326	-2.98744	0.00281325	0.031823
A830008E24Rik	61.2701	-0.942202	0.314741	-2.99358	0.00275723	0.0313
Hdac4	352.064	-0.4638	0.154927	-2.99366	0.00275655	0.0313
Srrm1	331.979	-0.481176	0.160713	-2.99402	0.00275328	0.0313
F10	72.0346	-0.964756	0.32215	-2.99474	0.00274681	0.0312648
Fbxo33	121.188	-0.396045	0.132235	-2.99499	0.0027445	0.0312648
Asxl3	76.1941	-1.86768	0.623546	-2.99526	0.0027421	0.0312648
Ddx55	146.325	-0.955916	0.319057	-2.99607	0.00273483	0.0312648
4931406C07Rik	119.22	-0.742023	0.247598	-2.99688	0.00272758	0.0312648
Dgkk	43.5304	-0.587397	0.19592	-2.99815	0.00271623	0.031222
Ptger2	20.0658	-0.926414	0.308976	-2.99833	0.00271462	0.031222
Casp4	12.0785	-1.4222	0.474229	-2.99898	0.00270887	0.0311935
Cdk15	144.945	-0.643057	0.214356	-2.99995	0.00270023	0.0311219
Tsga10	94.5064	-0.625499	0.208219	-3.00404	0.00266424	0.0307347
Ncoa3	90.3553	-0.591357	0.196844	-3.00419	0.00266289	0.0307347
Patj	185.709	-0.58425	0.194379	-3.00572	0.00264952	0.0306201
Gm10687	153.948	-0.797375	0.264766	-3.01162	0.00259855	0.0300834
Ermard	65.5824	-0.811521	0.269389	-3.01245	0.00259146	0.0300305
Strip1	110.963	-0.57055	0.189331	-3.01351	0.00258246	0.0299532
C2cd3	237.122	-1.16097	0.384898	-3.01631	0.00255868	0.0297043
Syt7	2063.1	-0.597693	0.198141	-3.01651	0.00255706	0.0297043
Gprc5c	80.9308	-0.981337	0.32517	-3.01792	0.00254518	0.0296282
Ptprn2	82.8295	-0.984873	0.325982	-3.02125	0.00251732	0.02941
Dock9	306.759	-1.0221	0.338054	-3.02349	0.00249878	0.0292476
Sec24a	179.63	-0.860863	0.284655	-3.02423	0.00249263	0.029229
Apbb1ip	32.4222	-0.983183	0.324865	-3.02644	0.00247453	0.0290918
Thap2	76.8787	-1.0659	0.352155	-3.02678	0.0024717	0.0290902
Gm15446	38.557	-1.14662	0.37833	-3.03073	0.0024396	0.0287653
Arhgap21	368.208	-0.478375	0.157777	-3.03198	0.00242959	0.0286736
Prkca	1814.7	-0.601968	0.198535	-3.03206	0.00242893	0.0286736
Pcmtd1	440.976	-0.556431	0.183401	-3.03395	0.00241376	0.0285658
Ylpm1	202.016	-0.446344	0.147042	-3.03549	0.00240147	0.028473
Dvl3	126.755	-0.799361	0.263288	-3.03607	0.00239685	0.0284446
Chuk	237.879	-0.54983	0.181019	-3.03742	0.00238614	0.0283701
Ndufb2	526.817	-0.6995	0.230267	-3.03778	0.00238331	0.0283628
Tnfrsf11a	91.9608	-0.723549	0.238116	-3.03864	0.00237649	0.0283079
Stk38	219.506	-0.772252	0.2541	-3.03917	0.00237234	0.0282847
Exd2	84.1786	-0.553419	0.182084	-3.03936	0.00237082	0.0282847
1700028J19Rik	52.235	-1.04522	0.343881	-3.03949	0.00236978	0.0282847
Ppp1r3f	23.6389	-1.18955	0.391259	-3.04031	0.00236339	0.0282569
Cdc42bpa	507.68	-0.444028	0.146029	-3.04069	0.00236037	0.0282473
Zcchc7	403.596	-0.633755	0.208399	-3.04106	0.00235745	0.0282386
Rnf216	87.4049	-0.629943	0.207066	-3.04223	0.00234829	0.0281552
Tmem151b	201.005	-0.486235	0.159726	-3.04418	0.00233312	0.0280522
Tmprss11b	15.3518	-1.3308	0.436824	-3.04654	0.00231491	0.0278857
Sypl	155.918	-0.490934	0.161046	-3.04842	0.0023005	0.0277905
Sike1	224.309	-0.904533	0.296622	-3.04945	0.00229263	0.0277215
Mastl	40.6596	-1.16423	0.38175	-3.04971	0.00229065	0.0277215
Dus2	61.4177	-1.30756	0.428388	-3.05228	0.00227109	0.0275914
Gm45425	23.4008	-1.2984	0.424926	-3.0556	0.00224614	0.0273401
Clasp2	530.479	-0.669585	0.219045	-3.05683	0.0022369	0.0272535
Lsg1	221.644	-0.784031	0.256443	-3.05733	0.00223319	0.0272343
D130040H23Rik	48.7237	-1.20459	0.393852	-3.05849	0.00222458	0.0271811
5430400D12Rik	16.3386	-1.43468	0.468786	-3.06042	0.00221026	0.0270577
Il5ra	23.5232	-1.31819	0.430693	-3.06063	0.00220869	0.0270577
Brca2	113.687	-0.890084	0.290587	-3.06306	0.00219087	0.0269233
Tmem19	152.19	-0.395046	0.128784	-3.0675	0.00215859	0.0265776
Cnot6l	194.04	-0.726824	0.236929	-3.06769	0.00215722	0.0265776
Nim1k	59.3378	-0.670858	0.218578	-3.06919	0.00214639	0.0264784
Olfr1173	12.8577	-1.75762	0.57162	-3.07481	0.0021064	0.0260592
Ube3c	316.174	-0.30811	0.100184	-3.07542	0.00210204	0.0260315
Chd8	337.939	-0.411079	0.133439	-3.08066	0.00206545	0.025628
Zfp945	169.408	-0.529907	0.171855	-3.08345	0.00204616	0.0254544
4933434E20Rik	280.409	-0.582595	0.188918	-3.08385	0.00204343	0.0254534
Zfp459	38.4482	-1.26936	0.411155	-3.0873	0.00201983	0.0252085
Mirg	659.611	-0.744702	0.241166	-3.08792	0.00201563	0.0252052
Fmn2	249.599	-0.426492	0.138098	-3.08832	0.00201292	0.0251959
Macrod2os1	49.4156	-1.42555	0.461534	-3.08871	0.00201027	0.0251874
Il11	62.4091	-1.51458	0.4902	-3.08973	0.0020034	0.0251259
Cacna2d2	454.274	-0.853875	0.276352	-3.08982	0.00200281	0.0251259
Imp4	186.733	-1.10466	0.357126	-3.0932	0.00198013	0.0249562
Tbc1d8b	38.7959	-1.05315	0.340373	-3.09411	0.00197402	0.0249038
Glrx2	323.418	-0.762104	0.246189	-3.09561	0.00196408	0.0248028
Clcn7	114.818	-0.426341	0.13772	-3.09571	0.00196344	0.0248028
Magi3	747.995	-0.438235	0.14112	-3.1054	0.00190022	0.0241326
Unc79	200.283	-0.70059	0.225346	-3.10894	0.00187757	0.0238751
Cep63	421.125	-1.67201	0.537795	-3.109	0.00187719	0.0238751
Pkn2	199.923	-0.667143	0.214396	-3.11173	0.00185996	0.0237465
Tmem130	440.889	-0.723329	0.23237	-3.11283	0.00185303	0.0237043
Gm28826	47.8746	-1.12229	0.360475	-3.11336	0.00184967	0.0236851
Alkbh8	166.814	-0.551268	0.176949	-3.1154	0.00183697	0.0235696
Ccnt2	623.011	-0.511274	0.163954	-3.1184	0.00181837	0.0233543
Acer2	13.9329	-1.73094	0.554704	-3.12048	0.00180557	0.0232599
Bdp1	187.742	-0.632553	0.202427	-3.12485	0.00177894	0.0230094
Utp14a	64.3544	-0.794691	0.254158	-3.12676	0.00176743	0.0229068
Trim26	117.588	-0.46645	0.149143	-3.12754	0.00176274	0.0228924
Ptpn13	116.484	-0.816358	0.260935	-3.12859	0.00175648	0.0228575
Ash1l	259.138	-0.783274	0.25008	-3.13209	0.00173566	0.0226556
Zfp488	57.0445	-1.10305	0.352118	-3.13262	0.00173253	0.0226378
Map3k1	115.589	-0.415762	0.132688	-3.13339	0.00172802	0.0226251
Lrrc2	163.99	-0.84182	0.26856	-3.13457	0.00172106	0.0225801
Sema4b	222.966	-0.706774	0.225397	-3.13569	0.0017145	0.0225171
P4ha1	141.454	-0.4867	0.155181	-3.13634	0.00171073	0.0224907
Mtfr2	17.9727	-1.40541	0.447995	-3.13712	0.00170617	0.022463
Hal	61.7556	-1.29318	0.412081	-3.13817	0.00170006	0.0224195
Ints10	108.543	-0.718929	0.229003	-3.13938	0.00169303	0.0223498
Gm29455	22.9808	-1.32131	0.420262	-3.14401	0.00166652	0.0220225
Tctn1	216.56	-0.707978	0.225154	-3.14441	0.00166421	0.0220225
Ccdc93	115.447	-0.681417	0.216676	-3.14487	0.00166161	0.0220225
Irf2bpl	304.347	-0.45275	0.143932	-3.14559	0.0016575	0.0219941
Gon4l	124.114	-0.536787	0.170594	-3.14658	0.00165191	0.0219426
Zbtb1	114.313	-0.557555	0.177039	-3.14933	0.00163646	0.021828
Mau2	188.569	-0.605504	0.192206	-3.15029	0.00163111	0.0217938
Arid3b	47.5327	-0.859175	0.272659	-3.1511	0.00162659	0.0217643
Tanc2	492.124	-0.773466	0.245383	-3.15207	0.00162115	0.021735
Gm14391	46.7215	-1.20857	0.383406	-3.1522	0.00162045	0.021735
Aqr	237.34	-0.720277	0.228499	-3.15221	0.0016204	0.021735
Pdgfrl	165.003	-0.891878	0.282904	-3.15259	0.00161831	0.021735
Mycbp2	1354.68	-0.451943	0.143301	-3.1538	0.00161157	0.0217223
Hspa4l	592.786	-0.439856	0.139339	-3.15674	0.00159545	0.0215504
Uhrf2	221.786	-0.589273	0.186616	-3.15767	0.00159035	0.0215041
Akap13	160.365	-0.760733	0.240841	-3.15865	0.00158503	0.0214549
Mmp17	35.4859	-0.853954	0.270317	-3.15908	0.00158269	0.0214459
Asap1	1123.43	-0.497989	0.157613	-3.15956	0.0015801	0.0214334
Rpl23a	261.915	-0.956328	0.302122	-3.16537	0.00154884	0.021054
Dnajc3	220.031	-0.371648	0.117408	-3.16543	0.00154852	0.021054
Homer1	91.2541	-0.618538	0.195367	-3.16603	0.00154537	0.021054
Grap	16.7917	-1.78621	0.564035	-3.16684	0.00154106	0.0210375
Gm15535	38.2406	-0.891964	0.281627	-3.16718	0.00153923	0.021035
Adat1	130.532	-1.11603	0.352348	-3.1674	0.00153811	0.021035
Dzip3	224.497	-0.399715	0.126153	-3.16851	0.00153224	0.0209843
Herc1	728.85	-0.666315	0.210169	-3.17037	0.00152243	0.0208946
Rpap1	106.851	-1.09668	0.345737	-3.17199	0.00151397	0.0208008
Sntb2	185.954	-0.997296	0.31415	-3.17459	0.0015005	0.0206602
Utp11	162.587	-0.755685	0.237903	-3.17644	0.00149092	0.0205725
Hells	52.6168	-0.891654	0.280646	-3.17715	0.00148732	0.0205449
9330159M07Rik	63.981	-0.705985	0.222168	-3.17771	0.00148443	0.0205271
Pkd2	122.337	-0.867599	0.272789	-3.18047	0.00147034	0.0203543
Cyfip1	261.011	-0.747319	0.234953	-3.18071	0.00146913	0.0203543
Phf3	205.767	-0.430714	0.135155	-3.18681	0.00143849	0.0200216
Paqr5	230.565	-0.376457	0.117944	-3.19182	0.00141377	0.0197635
Ctso	29.4195	-1.11262	0.348572	-3.19194	0.00141321	0.0197635
Atg9a	143.634	-0.60584	0.189777	-3.19238	0.00141103	0.0197635
Hoxd4	124.524	-0.603191	0.188943	-3.19244	0.00141075	0.0197635
Crebzf	148.937	-0.529358	0.165751	-3.19369	0.00140469	0.0197443
Mir99ahg	283.379	-1.14499	0.358377	-3.19493	0.00139863	0.0196966
Trim30b	65.9917	-1.344	0.420256	-3.19806	0.00138355	0.0195544
Ppp6r3	176.179	-0.410421	0.128251	-3.20014	0.00137361	0.0194355
Lgi1	254.947	-0.480947	0.150189	-3.20229	0.00136341	0.0193335
Zc3hc1	1966.97	-2.06266	0.6441	-3.2024	0.00136289	0.0193335
Pgap1	78.4755	-1.64046	0.51213	-3.20322	0.00135902	0.0193335
Cntrl	62.9245	-0.847141	0.264453	-3.20337	0.00135831	0.0193335
Prim2	69.0743	-0.946793	0.295133	-3.20803	0.0013365	0.019143
Zfyve28	309.156	-0.766674	0.238901	-3.20917	0.00133118	0.0190896
Rims2	529.944	-0.894441	0.278514	-3.21148	0.00132052	0.0189992
Ccdc174	156.537	-0.536973	0.167064	-3.21419	0.00130815	0.0188635
Trmt1l	271.175	-0.557994	0.173597	-3.2143	0.00130763	0.0188635
Zfp959	55.4949	-1.18345	0.368165	-3.21447	0.00130686	0.0188635
Strn3	427.266	-0.663517	0.206356	-3.2154	0.00130265	0.0188479
Zfp12	64.0401	-0.499462	0.15521	-3.21797	0.001291	0.0187429
Txk	65.9012	-1.41875	0.440871	-3.21806	0.00129063	0.0187429
Mir124a-1hg	303.668	-0.767206	0.238344	-3.2189	0.00128683	0.0187248
Rbm34	203.674	-0.844009	0.262184	-3.21916	0.00128569	0.0187248
Gm2155	103.556	-1.30762	0.406002	-3.22071	0.00127872	0.0187036
Epha10	81.3593	-1.5903	0.492381	-3.22982	0.00123869	0.0183067
Zfp292	167.366	-0.567876	0.175777	-3.23067	0.00123502	0.0182826
Rbmx	57.4578	-0.891753	0.27568	-3.23473	0.00121756	0.0180869
Nom1	299.472	-0.774545	0.239035	-3.24031	0.00119402	0.0178198
Glg1	927.159	-0.663937	0.204672	-3.24391	0.00117901	0.0176575
Arhgap31	199.551	-0.747816	0.230426	-3.24536	0.001173	0.0175882
Mns1	58.352	-0.944471	0.290992	-3.24569	0.00117165	0.0175882
Ankib1	392.336	-0.404881	0.124685	-3.24722	0.00116539	0.017515
Lrrc7	55.7938	-1.47475	0.453916	-3.24895	0.00115832	0.0174293
Tfdp2	169.183	-0.469247	0.144376	-3.25018	0.00115334	0.0173747
Zfp142	124.13	-0.759974	0.233713	-3.25174	0.00114702	0.0172999
Ncor1	691.507	-0.522162	0.160492	-3.25351	0.0011399	0.0172395
Trim5	28.0146	-2.07855	0.638427	-3.25574	0.00113099	0.0171389
Srp72	314.281	-0.475154	0.145845	-3.25794	0.00112225	0.0170266
H2-M2	30.9647	-1.66266	0.510315	-3.25811	0.00112156	0.0170266
Tmed5	198.44	-0.725939	0.222526	-3.26226	0.00110526	0.0168486
Tubgcp3	107.811	-0.555466	0.170262	-3.26242	0.00110465	0.0168486
Tmem51os1	26.6147	-1.33131	0.407848	-3.26422	0.00109764	0.0167725
Fbxw2	410.832	-0.616453	0.188763	-3.26575	0.00109176	0.0167025
Nav2	238.669	-0.836122	0.256015	-3.26591	0.00109115	0.0167025
Slc25a36	213.111	-0.421633	0.129075	-3.26657	0.00108859	0.0166939
Hook3	523.354	-0.580455	0.177669	-3.26707	0.00108668	0.0166846
Grm7	1248.22	-0.428482	0.131142	-3.2673	0.00108577	0.0166846
Lcor	162.986	-0.829253	0.253662	-3.26912	0.00107881	0.0166436
2700081O15Rik	65.7108	-0.614742	0.187885	-3.2719	0.00106828	0.0165087
Maats1	32.0444	-0.707383	0.216084	-3.27365	0.00106168	0.016447
Sec61a2	240.858	-0.536363	0.163616	-3.27818	0.00104478	0.016236
Kcnma1	405.267	-0.568339	0.173309	-3.27935	0.00104048	0.0161887
Mfap3	140.516	-0.462955	0.141138	-3.28015	0.00103751	0.0161622
Kmt5b	118.683	-0.993635	0.302668	-3.28292	0.00102736	0.0160431
N4bp2l1	93.9291	-0.551522	0.167969	-3.28347	0.00102538	0.0160317
Zmat1	80.4395	-0.626204	0.190642	-3.28471	0.00102087	0.0159807
F630040K05Rik	14.1872	-1.5619	0.475481	-3.28489	0.00102022	0.0159807
Slc28a3	104.613	-1.08091	0.328247	-3.29298	0.000991308	0.0156326
4932438A13Rik	499.682	-0.488686	0.148151	-3.29856	0.000971816	0.0154371
Kif11	62.7987	-0.917517	0.27808	-3.29947	0.000968672	0.0154085
Plk4	98.3232	-0.827473	0.250265	-3.30638	0.000945085	0.0152033
Wdr47	307.603	-0.309302	0.093446	-3.30996	0.000933107	0.0150484
Ilf2	224.562	-0.579894	0.174996	-3.31375	0.000920522	0.0149206
Psmd9	95.7691	-0.53187	0.160329	-3.31736	0.000908721	0.0147655
Il21r	27.0967	-2.10545	0.634355	-3.31904	0.000903284	0.014697
Grem1	12.9367	-2.56459	0.772326	-3.32061	0.000898222	0.0146333
Otoa	29.3139	-1.00317	0.302068	-3.32101	0.000896924	0.0146333
Rabgap1l	749.181	-0.338201	0.101727	-3.3246	0.000885468	0.0144993
Dtl	111.212	-0.912344	0.274106	-3.32844	0.000873348	0.0143375
A230057D06Rik	270.538	-0.94484	0.283789	-3.32937	0.000870419	0.0143077
Mccc1	103.51	-0.666438	0.200154	-3.32962	0.000869644	0.0143077
Hint3	111.607	-0.951143	0.285453	-3.33204	0.000862107	0.0142076
Atrn	330.739	-0.332118	0.0996584	-3.33257	0.00086049	0.0141992
Med13l	289.132	-0.645587	0.193715	-3.33267	0.000860176	0.0141992
Enpp3	182.441	-0.990669	0.296952	-3.33613	0.00084954	0.0140911
Lrrc14b	170.105	-1.28095	0.383962	-3.33614	0.000849491	0.0140911
Nat8f3	44.9161	-1.43034	0.428519	-3.33786	0.000844252	0.0140398
Dmtf1	144.73	-0.545441	0.163354	-3.33901	0.000840774	0.0140398
Zcchc8	58.5854	-0.617368	0.184791	-3.3409	0.000835084	0.0139781
Dbt	130.147	-1.35626	0.405544	-3.3443	0.000824913	0.0138441
Tmppe	16.2704	-1.82342	0.545183	-3.34461	0.00082399	0.0138441
Dlgap5	96.4054	-1.44874	0.432829	-3.34715	0.00081648	0.0137566
Zfp607b	47.7091	-1.27338	0.380381	-3.34765	0.00081501	0.0137499
Terf1	180.687	-0.834251	0.2491	-3.34906	0.000810866	0.0136981
Unc80	264.174	-0.831123	0.247781	-3.35426	0.00079578	0.0135145
Xist	1307.6	-6.55011	1.95138	-3.35666	0.000788903	0.0134155
Ice2	49.3712	-0.693744	0.20645	-3.36035	0.000778443	0.0133084
Ttc8	94.3858	-0.982835	0.292372	-3.3616	0.000774936	0.0132661
Fam135a	150.288	-1.05645	0.314091	-3.36352	0.000769541	0.0131914
Strip2	54.7911	-0.814177	0.241903	-3.36572	0.000763434	0.0131218
Prex2	298.918	-1.39166	0.413285	-3.36731	0.000759047	0.013064
Gm13684	87.4272	-1.43891	0.427301	-3.36745	0.000758669	0.013064
Srsf11	364.925	-0.482971	0.143404	-3.36791	0.000757409	0.013064
Lrrc31	33.5653	-1.45321	0.43134	-3.36906	0.000754263	0.0130342
Adamts9	147.694	-1.19673	0.354851	-3.37247	0.000744959	0.0129082
Pcm1	224.136	-0.654613	0.193994	-3.3744	0.000739756	0.0128355
Zzef1	521.451	-0.471873	0.139566	-3.38101	0.000722193	0.0126162
Gm4117	230.638	-0.909897	0.268933	-3.38336	0.000716047	0.0125259
Uso1	293.849	-0.379532	0.112173	-3.38346	0.000715793	0.0125259
Nop58	171.623	-0.755056	0.223059	-3.38501	0.000711747	0.0124848
Gm4951	29.3397	-1.30981	0.386119	-3.39224	0.00069323	0.0122102
Baz2b	272.165	-0.858851	0.253025	-3.39433	0.000687972	0.0121343
Cacna1b	352.432	-1.54602	0.455248	-3.396	0.000683785	0.0120771
Anapc7	448.211	-1.44624	0.425335	-3.40024	0.000673264	0.0119649
Atp8b5	17.125	-2.04521	0.601174	-3.40202	0.000668898	0.0119194
Rspry1	384.408	-0.695325	0.204253	-3.40423	0.000663509	0.0118497
Mysm1	264.11	-0.741761	0.21789	-3.40429	0.000663351	0.0118497
Camta1	1889.39	-0.615871	0.18087	-3.40506	0.000661502	0.0118469
Lcorl	289.764	-0.735661	0.216011	-3.40567	0.000660025	0.011837
Clmn	91.9578	-0.854094	0.250698	-3.40687	0.000657129	0.0118016
Epb41l5	111.019	-0.832474	0.244249	-3.4083	0.000653701	0.0117565
Syne1	393.425	-0.600365	0.176058	-3.41005	0.000649521	0.0116978
N4bp2l2	247.679	-0.812513	0.238018	-3.41367	0.000640946	0.0115759
Cpa6	77.4703	-1.10694	0.324131	-3.4151	0.000637575	0.0115313
L1td1	15.4246	-1.32246	0.386968	-3.41749	0.000632009	0.011463
Npc1	270.788	-0.772554	0.225899	-3.4199	0.000626436	0.011378
Prpf18	219.94	-0.450431	0.131686	-3.42049	0.000625079	0.0113695
Gm13056	60.8272	-1.78164	0.520403	-3.42358	0.00061803	0.0112733
Ythdc2	114.978	-0.577929	0.168786	-3.42404	0.00061698	0.0112702
Git2	228.216	-0.428904	0.125207	-3.42556	0.000613533	0.0112393
Slc35f3	48.5741	-1.40545	0.410139	-3.42676	0.000610822	0.0112057
Ralgapa1	622.909	-0.34346	0.100192	-3.42802	0.000608008	0.0111701
Upf3b	227.828	-0.831748	0.24242	-3.43103	0.000601305	0.0110947
Sorbs2	207.085	-0.814873	0.237449	-3.43178	0.000599634	0.0110798
Grb14	113.325	-0.779335	0.22683	-3.43576	0.00059089	0.0109657
Olfr31	31.9391	-1.30053	0.377455	-3.44552	0.000569963	0.0106546
Zmym5	199.727	-0.468611	0.136003	-3.4456	0.000569797	0.0106546
Nr6a1	188.823	-0.595176	0.172621	-3.44788	0.000565002	0.0106239
Olfr839-ps1	38.0918	-1.32885	0.385405	-3.44793	0.0005649	0.0106239
Tbk1	223.848	-0.482685	0.13979	-3.45294	0.000554513	0.0105193
4931406P16Rik	67.3757	-0.711864	0.206018	-3.45534	0.000549594	0.010457
Gm12940	106.234	-0.692365	0.200314	-3.4564	0.000547444	0.0104316
Rapgef6	373.309	-0.941473	0.27193	-3.46219	0.00053579	0.0102247
Bach2	424.943	-0.822077	0.237427	-3.46244	0.00053531	0.0102247
Gtdc1	160.064	-0.835541	0.241296	-3.46272	0.000534736	0.0102247
Kalrn	253.11	-0.671819	0.19391	-3.46459	0.000531036	0.0101795
Colec12	40.8891	-1.51422	0.436855	-3.46618	0.000527918	0.0101349
Abcb4	68.2824	-1.18253	0.340879	-3.46907	0.000522272	0.0100567
Zfp101	47.3632	-0.965404	0.278246	-3.46961	0.000521211	0.0100514
Pola2	81.4737	-1.2835	0.369781	-3.47098	0.000518569	0.0100272
Gm11696	72.0079	-1.24686	0.359141	-3.47179	0.000517001	0.0100154
9930111J21Rik2	273.699	-1.06789	0.307557	-3.47216	0.000516291	0.0100154
Klhdc8b	167.784	-0.790037	0.227497	-3.47273	0.000515187	0.0100106
Cyp2e1	71.551	-1.79959	0.517257	-3.4791	0.000503106	0.0098056
Nup205	59.448	-0.688515	0.197873	-3.47958	0.000502204	0.00980292
Pogz	183.658	-0.649884	0.186626	-3.48228	0.000497161	0.00971931
Cep170	556.807	-0.674503	0.193554	-3.48483	0.000492454	0.00964201
Grhl3	61.7756	-1.15707	0.332015	-3.48499	0.00049215	0.00964201
Rfx7	167.691	-0.499657	0.143137	-3.49076	0.000481643	0.0094738
Per2	38.6939	-1.21505	0.346741	-3.50421	0.000457966	0.00909187
Mfsd8	67.3122	-0.763654	0.217669	-3.50833	0.00045093	0.00896608
Nudt5	148.704	-1.03885	0.295843	-3.5115	0.000445593	0.00888757
Numa1	378.223	-0.570229	0.162381	-3.51168	0.000445284	0.00888757
Appl2	154.72	-0.914608	0.260338	-3.51315	0.000442827	0.00886
Tle1	485.604	-0.662484	0.188551	-3.51355	0.000442161	0.00886
Ptprr	278.576	-0.743559	0.211625	-3.51356	0.000442145	0.00886
Echs1	173.691	-0.783673	0.223007	-3.51411	0.000441227	0.00886
Nipbl	221.084	-0.541734	0.154095	-3.51559	0.000438775	0.00885626
Stag2	105.937	-0.963493	0.274049	-3.51577	0.000438482	0.00885626
Kctd18	95.408	-0.66873	0.190123	-3.51735	0.000435877	0.00883134
Usp45	195.133	-0.56062	0.159224	-3.52096	0.000429986	0.00872579
Kcnn1	129.108	-0.722664	0.205186	-3.52199	0.000428323	0.00870583
Mrps18c	419.272	-0.980959	0.278391	-3.52367	0.000425613	0.00866994
Alms1	121.316	-1.22107	0.34647	-3.5243	0.000424597	0.00866994
Scn9a	1672	-0.527915	0.149719	-3.52605	0.000421809	0.00862821
Gm12976	79.9348	-0.895534	0.253973	-3.5261	0.000421723	0.00862821
Camk2a	501.539	-0.690092	0.195491	-3.53004	0.000415502	0.00856763
Mfsd4a	315.466	-1.17027	0.330518	-3.54072	0.000399035	0.00830249
Gm26822	71.6084	-1.46839	0.414434	-3.54313	0.000395406	0.0082462
Chpt1	152.422	-0.646956	0.182535	-3.54428	0.000393692	0.00822387
Ints6l	346.601	-0.746158	0.210464	-3.54529	0.000392178	0.00820562
Fcho2	243.54	-0.734194	0.20663	-3.55318	0.000380599	0.00800257
Rint1	179.777	-0.992399	0.278682	-3.56104	0.000369386	0.00781597
Angel2	164.615	-0.438489	0.122983	-3.56545	0.000363235	0.00771347
Rsrc2	351.302	-0.678092	0.190141	-3.56626	0.000362115	0.00770246
Nvl	322.168	-0.770806	0.216129	-3.56641	0.000361901	0.00770246
Zfp141	125.902	-1.18413	0.331485	-3.57221	0.000353985	0.00758517
Ctf2	116.414	-1.66119	0.464672	-3.57498	0.000350258	0.00755758
Plekha5	524.682	-1.3157	0.367941	-3.57584	0.0003491	0.00755106
Kansl2	71.6898	-1.34852	0.376608	-3.58071	0.000342667	0.00743448
Lnx1	71.4719	-0.841199	0.234909	-3.58095	0.000342344	0.00743448
Megf11	23.0883	-1.61738	0.451615	-3.58132	0.000341859	0.00743448
Cxcr2	175.584	-1.01904	0.28437	-3.5835	0.000339024	0.00739557
Lrp6	156.531	-0.636801	0.177639	-3.58479	0.000337344	0.00737149
Nek1	751.923	-0.454979	0.126844	-3.58692	0.000334612	0.0073494
Ubr2	343.318	-0.360851	0.100491	-3.59088	0.000329568	0.00727606
Mtm1	375.521	-1.16482	0.324366	-3.59106	0.000329337	0.00727606
Pex1	143.079	-0.833899	0.232164	-3.59186	0.000328325	0.0072737
Bahd1	173.739	-0.394044	0.109701	-3.59197	0.000328183	0.0072737
Gfra2	546.797	-0.541148	0.150585	-3.59363	0.000326099	0.00724947
Hectd2	75.5867	-1.28642	0.357791	-3.59544	0.000323841	0.0072118
Mirt1	23.8306	-0.940066	0.26146	-3.59545	0.000323829	0.0072118
Mkln1	679.009	-0.499696	0.138856	-3.59867	0.000319845	0.00716017
Dennd2c	35.6804	-1.03711	0.288106	-3.59975	0.000318524	0.00715103
Nnt	25.848	-1.05517	0.293104	-3.59998	0.000318245	0.00715103
Meg3	21221.7	-0.614319	0.170627	-3.60035	0.000317789	0.00715103
Tia1	724.499	-0.58223	0.161602	-3.60286	0.000314737	0.0071205
Arid4b	225.127	-0.539241	0.149587	-3.60487	0.000312308	0.00707805
Crebrf	249.126	-0.435618	0.120824	-3.60538	0.000311691	0.00707661
Hotairm1	30.0544	-1.7201	0.476956	-3.60642	0.000310448	0.00706578
Mcmdc2	147.78	-1.27118	0.352012	-3.6112	0.000304789	0.00696932
Agk	167.881	-0.655674	0.181507	-3.61239	0.000303382	0.00694956
Rab37	140.005	-0.675555	0.186697	-3.61845	0.000296367	0.00682551
3010001F23Rik	27.7831	-1.40736	0.388894	-3.61886	0.0002959	0.00682551
Ptgdr	152.538	-0.632193	0.174394	-3.6251	0.000288852	0.0067128
Auts2	1140.73	-0.401902	0.110828	-3.62637	0.000287438	0.00669209
Hyal3	159.946	-0.925932	0.255	-3.63111	0.000282205	0.00660629
Asph	238.448	-0.821138	0.225003	-3.64946	0.000262794	0.00623162
Gm13613	45.8289	-1.52317	0.417332	-3.64979	0.000262457	0.00623162
Ddx39	148.552	-1.07142	0.293533	-3.6501	0.000262133	0.00623162
Rmdn1	79.9511	-0.949391	0.260047	-3.65084	0.000261381	0.00623162
Kat6b	135.297	-0.651627	0.178369	-3.65324	0.000258948	0.00620941
Arhgap32	141.575	-0.743431	0.203388	-3.65523	0.000256949	0.00619628
Ms4a6c	180.048	-1.52078	0.416044	-3.65533	0.000256851	0.00619628
4930511M06Rik	49.5887	-1.247	0.340137	-3.66616	0.000246217	0.00598257
4921523L03Rik	95.6332	-1.14869	0.313046	-3.66941	0.000243109	0.00591827
Nrk	73.8977	-1.20407	0.328085	-3.66999	0.000242557	0.00591607
Snhg11	8899.03	-0.787828	0.21405	-3.68058	0.000232707	0.00569754
Cntnap5c	61.8836	-1.6372	0.444486	-3.68335	0.000230191	0.00564673
Cep295	141.8	-0.933976	0.253204	-3.68863	0.000225463	0.00554137
Rasgef1a	284.033	-0.904096	0.245094	-3.68877	0.00022534	0.00554137
Rsbn1l	119.795	-0.696562	0.188676	-3.69184	0.000222641	0.00549309
Birc6	514.314	-0.537807	0.145627	-3.69304	0.000221591	0.00547774
Tln2	629.854	-0.676505	0.182878	-3.69921	0.00021627	0.00536695
Armt1	1061.35	-1.32953	0.358166	-3.71206	0.00020558	0.00516166
Miga1	328.698	-0.403252	0.108609	-3.71288	0.00020491	0.00515496
Wdr91	74.42	-1.20573	0.324727	-3.71304	0.000204781	0.00515496
Gm12088	82.3322	-1.53537	0.412415	-3.72289	0.000196956	0.00499411
Carmil1	167.873	-0.885494	0.237695	-3.72534	0.000195051	0.0049556
Polr1b	54.4332	-0.904283	0.242699	-3.72594	0.000194591	0.00495376
AC132444.6	31.8255	-1.2879	0.345382	-3.72892	0.000192304	0.00490919
Dscam	180.212	-0.710193	0.190373	-3.73053	0.000191078	0.00489671
Ppcdc	115.291	-0.820592	0.219685	-3.73531	0.000187483	0.00482072
Snx29	164.238	-0.945466	0.253002	-3.73699	0.000186236	0.0047983
Gm10636	100.086	-1.4574	0.389621	-3.74055	0.000183619	0.00476924
Zfp950	370.517	-1.0074	0.269248	-3.74154	0.000182896	0.00476013
Nfat5	601.142	-0.507882	0.135698	-3.74274	0.000182027	0.00474716
Adra1a	188.582	-1.79997	0.480809	-3.74364	0.000181377	0.00473985
G530011O06Rik	16.88	-2.34482	0.62584	-3.74667	0.000179194	0.0046924
Gm26682	113.936	-1.7049	0.454259	-3.75315	0.000174629	0.00459163
Galnt3	60.6614	-1.34638	0.358645	-3.75407	0.000173984	0.00458408
Tbc1d24	161.599	-0.767356	0.204133	-3.75911	0.000170522	0.00451144
Bclaf1	516.589	-0.573143	0.152344	-3.76216	0.000168454	0.00447594
Pdgfrb	58.2004	-0.836567	0.222252	-3.76404	0.00016719	0.00446944
Kdm5a	147.814	-0.72358	0.192111	-3.76647	0.000165574	0.00443551
Bicd1	641.551	-0.672664	0.178503	-3.76836	0.00016432	0.00441936
Tmprss11d	30.4316	-1.24618	0.330588	-3.76958	0.000163524	0.00440826
Taf1a	33.9512	-1.13083	0.299962	-3.76993	0.000163296	0.00440826
Rbm5	596.991	-0.648265	0.171909	-3.77098	0.000162607	0.00440791
Smc5	153.608	-0.573692	0.15188	-3.77726	0.000158562	0.00432918
Kcnh7	844.596	-0.580906	0.15374	-3.77851	0.00015777	0.00431677
Vstm5	262.238	-0.507622	0.134226	-3.78184	0.000155672	0.00428379
Apoc4	127.98	-1.28949	0.340525	-3.78678	0.000152613	0.00421167
Topbp1	95.4089	-0.882744	0.23288	-3.79055	0.000150313	0.00417482
Lpl	77.6888	-1.32138	0.347532	-3.8022	0.000143419	0.00400979
Rnf125	103.037	-0.767782	0.201807	-3.80453	0.000142076	0.00398965
Ms4a4b	17.6582	-1.68289	0.44232	-3.80469	0.000141981	0.00398965
Epb41	345.192	-0.440399	0.115609	-3.80939	0.000139311	0.00392924
Mppe1	28.4281	-1.98292	0.520164	-3.81211	0.000137788	0.00389947
Atp6v0e	182.141	-0.46188	0.121054	-3.81549	0.000135912	0.00385888
Ccdc84	43.9631	-1.20831	0.316678	-3.81557	0.000135869	0.00385888
Car10	425.949	-0.67685	0.177292	-3.81772	0.00013469	0.00384979
Ftx	126.722	-1.05949	0.277389	-3.81949	0.000133727	0.00383431
Guf1	184.807	-0.805092	0.210471	-3.82519	0.000130674	0.00377413
Gm16685	68.8201	-1.58697	0.414721	-3.82661	0.00012992	0.00376387
Amn1	318.386	-0.812558	0.212324	-3.82697	0.000129733	0.00376387
Ubap2l	336.478	-0.520956	0.13605	-3.82915	0.000128589	0.00374223
Vps50	304.145	-0.676332	0.176341	-3.83536	0.000125381	0.00365718
B3glct	246.146	-0.75731	0.197412	-3.83619	0.000124956	0.00365526
Sept2	187.67	-0.472411	0.12314	-3.83637	0.000124867	0.00365526
Cnot4	247.419	-0.573211	0.149394	-3.83691	0.000124594	0.00365526
Dnajc13	200.334	-0.979531	0.255173	-3.83869	0.000123693	0.00365526
Sdccag8	121.211	-0.74779	0.194798	-3.8388	0.000123635	0.00365526
Acad9	236.095	-1.08026	0.281211	-3.84146	0.000122305	0.00363368
Hook1	131.432	-0.807891	0.210253	-3.84247	0.000121803	0.00362719
Cspp1	299.31	-0.911413	0.237184	-3.84264	0.000121717	0.00362719
F730016J06Rik	24.2484	-1.77868	0.462237	-3.84798	0.000119098	0.00356319
Dlx6	138.774	-1.90074	0.493639	-3.85047	0.000117892	0.00353538
Bcl11b	103.201	-0.827954	0.214901	-3.85271	0.000116816	0.00351632
Nwd2	577.74	-0.558149	0.144849	-3.85332	0.000116529	0.00351632
Prmt9	61.3003	-0.67974	0.176285	-3.85591	0.000115302	0.00349868
Mtus1	405.159	-0.395372	0.102368	-3.86228	0.000112336	0.00343307
9930111H07Rik	27.53	-2.09964	0.543273	-3.86481	0.000111177	0.0034058
Gad2	141.968	-1.61197	0.417017	-3.86549	0.000110868	0.00340446
Paxbp1	85.66	-0.859869	0.222056	-3.87231	0.000107807	0.00332644
Maip1	154.083	-1.13918	0.294158	-3.87268	0.000107644	0.00332644
Invs	75.0247	-1.2706	0.328032	-3.87339	0.000107333	0.00332644
Klf3	128.039	-0.883002	0.227881	-3.87484	0.000106695	0.00332416
Fbxl18	94.7036	-0.680839	0.175488	-3.87968	0.000104593	0.00327914
4632427E13Rik	224.874	-0.950809	0.244697	-3.88566	0.000102051	0.00321073
Gm26562	81.3361	-1.22686	0.315739	-3.88569	0.000102041	0.00321073
Hspb11	237.283	-1.06203	0.272984	-3.89045	0.000100058	0.00317925
Phf12	115.747	-0.608872	0.156351	-3.89426	9.84989e-05	0.00313751
Zfp952	91.7884	-1.49119	0.382601	-3.8975	9.719e-05	0.00310354
Stx3	261.225	-0.728212	0.186637	-3.90177	9.5493e-05	0.00307233
Rev3l	187.927	-0.663389	0.169978	-3.90279	9.50904e-05	0.00306708
Nae1	240.355	-0.511462	0.130905	-3.90714	9.33968e-05	0.00302778
Adcy6	58.4966	-0.860261	0.220143	-3.90774	9.31644e-05	0.00302778
Banp	147.91	-1.17247	0.299974	-3.90856	9.28482e-05	0.00302778
Gm45792	163.855	-1.11665	0.285606	-3.90977	9.23842e-05	0.00302778
Spats2l	99.0427	-0.808644	0.206631	-3.91347	9.09805e-05	0.00300259
4930402H24Rik	323.945	-0.685676	0.175206	-3.91355	9.095e-05	0.00300259
Tbce	207.57	-0.785559	0.200697	-3.91416	9.07184e-05	0.00300259
Tapbpl	222.497	-0.85859	0.219026	-3.92003	8.85377e-05	0.00294474
Adam28	214.938	-1.02886	0.262345	-3.92178	8.78972e-05	0.0029387
Gm5464	186.343	-1.13889	0.290393	-3.92188	8.78599e-05	0.0029387
Atg16l1	333.737	-0.697983	0.177211	-3.93872	8.19158e-05	0.00276763
Kif23	101.34	-1.4636	0.371488	-3.93982	8.15426e-05	0.00276763
Egfem1	386.609	-1.02999	0.261002	-3.94629	7.93719e-05	0.00272393
Chd1	477.481	-1.58193	0.400817	-3.94677	7.92131e-05	0.00272393
Kat2b	144.766	-0.672306	0.170201	-3.95006	7.81315e-05	0.00270323
Nebl	311.297	-0.875014	0.221386	-3.95243	7.73624e-05	0.00268462
Amy1	148.44	-1.26751	0.320335	-3.95682	7.59545e-05	0.00264293
Swt1	261.996	-0.936099	0.236416	-3.95955	7.50917e-05	0.00262718
Gpd1l	287.213	-0.558969	0.140917	-3.96666	7.28869e-05	0.00257112
Vmn1r58	49.6558	-1.195	0.30061	-3.97525	7.03042e-05	0.00249376
Golgb1	206.889	-0.847249	0.213097	-3.97588	7.01183e-05	0.00249376
Zkscan3	134.263	-0.741242	0.186401	-3.9766	6.99066e-05	0.00249346
Arhgap17	441.745	-0.520921	0.130861	-3.98072	6.87079e-05	0.00246263
Ctr9	173.272	-0.634328	0.159347	-3.98079	6.86858e-05	0.00246263
Rasgrp1	530.443	-0.603584	0.151225	-3.99131	6.57097e-05	0.00239038
Kcnt1	388.358	-0.507626	0.12698	-3.99768	6.39657e-05	0.00234694
Gm15675	220.262	-1.11725	0.279187	-4.00179	6.2866e-05	0.00231344
5031425E22Rik	110.669	-1.54378	0.385021	-4.0096	6.0822e-05	0.00225094
Snrnp48	148.436	-0.631397	0.156954	-4.02281	5.7508e-05	0.00213446
Noa1	255.851	-1.13834	0.282927	-4.02345	5.73517e-05	0.00213446
Aloxe3	17.0969	-1.51449	0.376181	-4.02596	5.67443e-05	0.0021184
Paox	109.821	-1.06653	0.264887	-4.02635	5.66494e-05	0.0021184
Ttll7	1260.83	-0.747025	0.185489	-4.02732	5.64161e-05	0.0021184
Ncoa2	508.475	-0.673267	0.16717	-4.02745	5.63858e-05	0.0021184
Zbtb37	129.407	-0.906203	0.224802	-4.03112	5.55111e-05	0.00209681
Csmd1	2989.87	-0.878154	0.217511	-4.03728	5.40755e-05	0.00204863
Shtn1	276.28	-0.693167	0.171672	-4.03774	5.3968e-05	0.00204863
Ap1s3	45.8926	-1.2379	0.306494	-4.03892	5.36981e-05	0.00204644
Gm15737	43.5701	-1.48071	0.365683	-4.04917	5.13996e-05	0.00198245
Mdm4	230.229	-0.497888	0.122824	-4.05366	5.04218e-05	0.00195061
Ppwd1	52.2904	-1.0661	0.262515	-4.06109	4.88451e-05	0.00190874
Yeats2	233.089	-0.941125	0.231685	-4.06209	4.86359e-05	0.00190874
Snap23	95.1114	-0.860338	0.211231	-4.07298	4.64147e-05	0.00182874
Tma16	221.102	-1.20684	0.295377	-4.08577	4.39311e-05	0.00174701
Tnfrsf10b	20.2461	-1.74115	0.42517	-4.0952	4.21807e-05	0.00168263
Zdhhc21	483.368	-0.497592	0.121486	-4.09589	4.20543e-05	0.00168263
Mbip	62.2566	-1.02699	0.250671	-4.09697	4.18592e-05	0.00168027
Kcna2	643.573	-0.650308	0.158694	-4.09787	4.16969e-05	0.00167902
Wnk1	851.176	-0.445611	0.10861	-4.10285	4.08097e-05	0.00164848
Gm10827	437.453	-1.82346	0.444324	-4.10389	4.06258e-05	0.00164625
Mfsd4b5	56.6721	-1.83784	0.447085	-4.11072	3.94424e-05	0.00160847
Vps13a	271.611	-0.842693	0.204799	-4.11474	3.87621e-05	0.00159598
Mbtd1	287.188	-0.78563	0.190769	-4.11823	3.81786e-05	0.00157702
Ttc14	556.286	-0.869229	0.211036	-4.11887	3.80729e-05	0.00157702
Maoa	533.255	-0.926291	0.224848	-4.11964	3.79472e-05	0.00157702
Abhd18	138.522	-0.912102	0.221302	-4.12153	3.76361e-05	0.00157493
Uggt1	288.632	-0.435724	0.105608	-4.12587	3.69336e-05	0.00155061
Chd9	484.503	-0.69334	0.167736	-4.13351	3.57269e-05	0.00150488
Ints13	130.838	-1.11063	0.268383	-4.13822	3.50018e-05	0.0014841
Ece2	243.507	-0.464828	0.112157	-4.14444	3.40644e-05	0.00144915
9530077C05Rik	121.1	-0.761127	0.183543	-4.14686	3.37073e-05	0.0014484
Krit1	849.33	-0.850622	0.204494	-4.15965	3.1874e-05	0.00138825
Mmp25	66.513	-1.26776	0.303838	-4.17249	3.01284e-05	0.0013167
Glyctk	36.1977	-1.44475	0.345827	-4.17765	2.94531e-05	0.0012916
Dock10	106.894	-1.24141	0.297107	-4.17833	2.93656e-05	0.0012916
Srek1	259.439	-0.643588	0.153951	-4.18047	2.90901e-05	0.00128448
D10Wsu102e	486.969	-0.926462	0.22157	-4.18136	2.89767e-05	0.0012839
Adtrp	138.065	-1.89591	0.453042	-4.18484	2.8537e-05	0.00127323
Gabpa	68.2738	-1.12601	0.26865	-4.19136	2.77288e-05	0.00125024
Gm14565	32.2151	-1.26176	0.300292	-4.20176	2.64847e-05	0.00119836
Rbm26	228.048	-0.707248	0.167922	-4.21176	2.53391e-05	0.00115059
Gm17167	107.796	-0.911191	0.216264	-4.21333	2.51635e-05	0.00114669
Wdr18	1893.14	-1.35189	0.320489	-4.21819	2.46269e-05	0.00113028
Cdh10	148.205	-1.35319	0.320785	-4.21837	2.46074e-05	0.00113028
Adgrb3	294.9	-1.00848	0.238955	-4.22037	2.43906e-05	0.00113028
Necab3	77.7056	-1.04813	0.248058	-4.22536	2.38562e-05	0.00112308
Dtnb	153.579	-0.982347	0.231317	-4.24676	2.16886e-05	0.0010286
Ankrd10	278.573	-0.785794	0.184744	-4.25341	2.10536e-05	0.00100594
Foxp1	348.799	-0.630103	0.147901	-4.26031	2.04141e-05	0.000979035
Agbl3	97.5419	-1.08562	0.254468	-4.26621	1.98819e-05	0.000957096
Adam11	286.91	-0.590353	0.137636	-4.28923	1.79291e-05	0.000883009
Luc7l2	1113.82	-0.721884	0.168097	-4.29445	1.75125e-05	0.00087256
Slc6a20b	74.8451	-1.50355	0.350081	-4.29486	1.74805e-05	0.00087256
Clk4	212.536	-0.804517	0.187107	-4.29978	1.70969e-05	0.000861913
Gm21917	150.532	-1.09184	0.253826	-4.30153	1.69625e-05	0.000858517
Med23	325.845	-1.17302	0.271824	-4.31536	1.59343e-05	0.000812901
Tacc1	293.149	-0.646058	0.149497	-4.32154	1.54942e-05	0.000796798
Oxsm	147.633	-1.41171	0.326167	-4.3282	1.50332e-05	0.000779352
Dock3	442.705	-0.499761	0.115405	-4.33051	1.48765e-05	0.000774623
Zfhx3	1411.45	-0.772264	0.178296	-4.33136	1.48192e-05	0.000774623
Snhg14	905.249	-0.941484	0.216908	-4.34048	1.42174e-05	0.000752291
Mboat1	38.1671	-1.42479	0.32812	-4.34228	1.41009e-05	0.000749222
Nin	183.634	-0.866053	0.199371	-4.34392	1.39961e-05	0.00074675
Sfswap	353.379	-0.83544	0.192061	-4.34987	1.36218e-05	0.000735981
Elf1	187.347	-0.716974	0.164489	-4.3588	1.3078e-05	0.000718731
St6galnac3	345.701	-0.843111	0.193303	-4.3616	1.29113e-05	0.000712626
Spns2	79.4033	-0.862773	0.197589	-4.36651	1.26249e-05	0.000699836
Pnisr	464.124	-0.789758	0.18068	-4.37104	1.23656e-05	0.000690537
Clk1	402.97	-0.74253	0.169751	-4.37422	1.21866e-05	0.000687442
Dnajc12	412.729	-1.54826	0.353885	-4.37503	1.21414e-05	0.000687442
Gm4924	126.968	-1.12554	0.257161	-4.37678	1.20444e-05	0.000685459
Grk4	137.436	-0.913106	0.208201	-4.38569	1.15621e-05	0.000668293
Il1rn	18.886	-1.75822	0.400874	-4.38596	1.15476e-05	0.000668293
Slc17a8	87.7212	-0.96686	0.220209	-4.39066	1.13009e-05	0.000660768
Arid1a	473.592	-0.279217	0.0635314	-4.39495	1.108e-05	0.00065382
Rbm8a2	26.9624	-1.76768	0.400109	-4.418	9.96164e-06	0.000601693
Adgrl3	662.275	-0.591149	0.133234	-4.43692	9.1255e-06	0.000556438
Trpc3	619.44	-0.840944	0.189377	-4.44059	8.97117e-06	0.000549645
Dmxl2	827.848	-0.502357	0.112643	-4.45974	8.20586e-06	0.000510078
Papolg	383.521	-1.26781	0.284017	-4.46387	8.04916e-06	0.000502778
Eml4	107.349	-0.807081	0.180445	-4.47272	7.72295e-06	0.000487154
Fryl	1386.81	-0.762462	0.170084	-4.48286	7.36509e-06	0.00047392
Miat	581.029	-0.758923	0.168869	-4.49415	6.98495e-06	0.000451728
Frmd4b	385.125	-0.59513	0.132132	-4.50406	6.66668e-06	0.000435545
Oprm1	163.315	-0.949618	0.210696	-4.50705	6.57339e-06	0.000433878
Rnasel	150.969	-0.978927	0.216856	-4.51418	6.35619e-06	0.000421715
Sbf2	331.74	-1.01765	0.22498	-4.5233	6.08841e-06	0.000406053
Pigr	20.2163	-1.85079	0.408738	-4.52807	5.95262e-06	0.000399075
Olfr624	45.5989	-1.11644	0.245404	-4.54942	5.37951e-06	0.000364469
Ctnnal1	146.173	-0.759141	0.166817	-4.55073	5.34614e-06	0.000364469
Klhl5	355.238	-0.785268	0.172124	-4.56222	5.06159e-06	0.000354173
Prdm11	227.686	-1.41273	0.309368	-4.5665	4.95947e-06	0.000350006
Far1	641.778	-0.662052	0.144863	-4.57019	4.8729e-06	0.000346652
Rsrp1	1909.49	-0.922794	0.201897	-4.57061	4.86305e-06	0.000346652
Dusp11	298.713	-0.648758	0.140781	-4.60829	4.06003e-06	0.000305816
C2cd5	807.071	-1.04913	0.227625	-4.60904	4.04526e-06	0.000305816
9330159F19Rik	418.588	-0.509936	0.110568	-4.61196	3.98883e-06	0.000305816
Mtif2	165.112	-0.981907	0.212647	-4.61755	3.8829e-06	0.000301336
Nol12	223.587	-1.6225	0.351321	-4.61829	3.86912e-06	0.000301336
Arglu1	506.011	-0.58671	0.126953	-4.62148	3.81017e-06	0.00029932
A330076H08Rik	147.614	-1.17011	0.252604	-4.6322	3.618e-06	0.000285978
Sun1	357.485	-0.653988	0.14008	-4.66867	3.03155e-06	0.000244145
Pld5	408.623	-0.832205	0.17792	-4.67741	2.90527e-06	0.000236956
March11	237.659	-0.942193	0.201158	-4.68384	2.81554e-06	0.000232038
Tbp	337.287	-1.39774	0.298394	-4.68421	2.81038e-06	0.000232038
1700037C18Rik	32.519	-1.58209	0.335837	-4.71088	2.4665e-06	0.00021197
Lin54	2024.63	-1.58133	0.334106	-4.73301	2.21218e-06	0.000192701
Tra2a	466.524	-0.917481	0.193476	-4.7421	2.11519e-06	0.000185514
Firre	252.081	-0.717413	0.150928	-4.75335	2.00076e-06	0.000176688
Magi1	1486.96	-0.703462	0.147893	-4.75656	1.96925e-06	0.000175445
Slc31a2	58.6229	-0.91299	0.19186	-4.75863	1.94909e-06	0.000175445
Gm1043	162.544	-0.940024	0.197242	-4.76584	1.88064e-06	0.000173249
Xpr1	227.696	-0.452723	0.0946797	-4.78162	1.73887e-06	0.000163722
Ppfibp1	155.309	-0.967698	0.20235	-4.78229	1.73306e-06	0.000163722
Odf2l	97.9939	-1.02487	0.214072	-4.7875	1.68874e-06	0.000163722
Dnm3	947.182	-0.551269	0.115009	-4.79326	1.64092e-06	0.000162328
Shprh	136.109	-0.715691	0.149116	-4.79956	1.59017e-06	0.000159079
Ago4	186.6	-1.02888	0.213828	-4.81172	1.49637e-06	0.000150874
Lingo2	291.112	-0.803167	0.166429	-4.82588	1.39385e-06	0.000141653
Fgd4	563.653	-0.924044	0.191095	-4.83551	1.32801e-06	0.000137139
Fsd1l	368.33	-1.25312	0.258625	-4.8453	1.26423e-06	0.000133789
Dpp10	1205.61	-0.689387	0.142207	-4.84777	1.24856e-06	0.000133231
Nrbp2	400.47	-0.589684	0.121392	-4.85767	1.18777e-06	0.000128893
Abca5	468.416	-0.639505	0.131081	-4.87868	1.06796e-06	0.000118707
Ireb2	333.696	-0.581303	0.118976	-4.88587	1.02974e-06	0.000115665
Setd5	348.67	-0.545712	0.111534	-4.89277	9.94251e-07	0.000112667
Nbeal1	548.236	-1.3297	0.271661	-4.89469	9.84605e-07	0.00011257
Aox1	196.819	-1.09293	0.222254	-4.91748	8.7667e-07	0.000102052
Prkcd	830.537	-0.519139	0.103254	-5.0278	4.96137e-07	6.35304e-05
Pclo	1206.58	-0.732902	0.145554	-5.03527	4.77173e-07	6.17192e-05
Nktr	846.763	-1.00307	0.198643	-5.04959	4.42759e-07	5.78523e-05
Igf1r	569.792	-0.672991	0.132838	-5.06624	4.05746e-07	5.35626e-05
Nkain3	3642.47	-1.3524	0.266024	-5.08375	3.70059e-07	4.988e-05
9530059O14Rik	1779.06	-1.24685	0.244792	-5.0935	3.51505e-07	4.78833e-05
Ctla2a	54.5467	-1.29197	0.252509	-5.11653	3.11203e-07	4.37907e-05
Kif5b	2730.99	-0.540463	0.104785	-5.15785	2.49803e-07	3.63492e-05
Piezo2	1769.24	-0.837425	0.161988	-5.16968	2.34499e-07	3.45144e-05
Rptor	181.786	-0.742068	0.143069	-5.18677	2.13971e-07	3.18593e-05
Galnt14	275.129	-0.650468	0.125064	-5.20109	1.98123e-07	2.98466e-05
Zfp445	310.152	-0.923843	0.176152	-5.24459	1.56629e-07	2.38766e-05
Rian	3447.81	-0.556174	0.104565	-5.31892	1.04385e-07	1.69195e-05
Msantd2	79.8851	-0.978571	0.181989	-5.3771	7.56955e-08	1.29953e-05
Ccdc141	562.173	-1.05484	0.195581	-5.39336	6.91512e-08	1.24716e-05
Tmtc3	112.321	-1.02054	0.189215	-5.39356	6.9074e-08	1.24716e-05
Gm3364	110.969	-1.12923	0.208928	-5.40488	6.48518e-08	1.20352e-05
Clock	408.71	-0.675339	0.124569	-5.42141	5.91322e-08	1.11351e-05
H2-Q4	7592.19	-1.42984	0.263719	-5.42185	5.89853e-08	1.11351e-05
Rc3h2	489.362	-0.653392	0.118763	-5.50164	3.7627e-08	7.52835e-06
Grik1	4757.54	-1.27522	0.231132	-5.51728	3.44294e-08	7.03257e-06
D930016D06Rik	108.304	-1.17077	0.211935	-5.5242	3.30996e-08	6.9482e-06
Mme	1658.42	-1.70773	0.308723	-5.5316	3.17315e-08	6.9482e-06
Ctdspl	158.754	-0.741708	0.132915	-5.58031	2.40085e-08	5.9121e-06
Scai	533.643	-1.16253	0.204718	-5.67868	1.35742e-08	3.64156e-06
Rnf112	524.212	-0.833427	0.146289	-5.69714	1.21834e-08	3.3915e-06
Frmd4a	668.447	-0.741831	0.126651	-5.85726	4.70556e-09	1.43464e-06
Hsd3b2	585.677	-1.88201	0.313677	-5.99981	1.97546e-09	7.02659e-07
Cul4a	1411.97	-1.23924	0.203947	-6.07631	1.22981e-09	4.63169e-07
Fbxl3	267.807	-0.649728	0.105937	-6.13318	8.61375e-10	3.44685e-07
Dkk3	236.439	-0.847725	0.137914	-6.14678	7.90705e-10	3.26612e-07
Dgkg	503.3	-0.846512	0.126216	-6.70687	1.98844e-11	1.41456e-08
Srsf5	697.481	-0.656078	0.0964346	-6.80335	1.02214e-11	8.1803e-09
Scn10a	1746.82	-0.702776	0.0998018	-7.04172	1.89882e-12	1.87033e-09
Zfp65	76.3923	-1.58246	0.212227	-7.45645	8.88852e-14	1.26464e-10

## Sheet: GSEA
	Gene_set	Term	Overlap	P-value	Adjusted P-value	Old P-value	Old Adjusted P-value	Odds Ratio	Combined Score	Genes	UP_DW
0	GO_Biological_Process_2023	Positive Regulation Of Leukocyte Migration	4/31	8.16895e-05	0.0408599	0	0	20.1147	189.331	LGALS3;CSF1;ADAM8;THY1	UP
1	GO_Biological_Process_2023	Positive Regulation Of Programmed Cell Death	9/245	9.94209e-05	0.0408599	0	0	5.3049	48.8908	JUN;LGALS1;TNFRSF12A;GADD45A;IGFBP3;CASP3;PHLDA1;PHLDA3;GADD45G	UP
2	GO_Biological_Process_2023	Axon Development	6/99	0.000101642	0.0408599	0	0	8.8517	81.3831	NTNG1;GAP43;SLITRK1;SSNA1;VASH2;NEFH	UP
3	GO_Biological_Process_2023	Neuropeptide Signaling Pathway	5/68	0.000158181	0.0476916	0	0	10.8303	94.7845	GAL;PENK;ECEL1;GPR83;NTS	UP
4	GO_Biological_Process_2023	Positive Regulation Of Apoptotic Process	9/270	0.000206378	0.0497784	0	0	4.79066	40.6526	JUN;LGALS1;TNFRSF12A;GADD45A;IGFBP3;CASP3;PHLDA1;PHLDA3;GADD45G	UP
0	GO_Biological_Process_2023	Positive Regulation Of Metaphase/Anaphase Transition Of Cell Cycle	2/11	0.00293973	0.41905	0	0	29.7913	173.666	ANAPC7;DLGAP5	DOWN
1	GO_Biological_Process_2023	Positive Regulation Of Mitotic Metaphase/Anaphase Transition	2/11	0.00293973	0.41905	0	0	29.7913	173.666	ANAPC7;DLGAP5	DOWN
2	GO_Biological_Process_2023	Positive Regulation Of Cytokine-Mediated Signaling Pathway	3/44	0.00437269	0.41905	0	0	9.86013	53.5639	TXK;CASP4;CD300LF	DOWN
3	GO_Biological_Process_2023	Positive Regulation Of Mitotic Sister Chromatid Separation	2/15	0.00550296	0.41905	0	0	20.6206	107.278	ANAPC7;DLGAP5	DOWN
4	GO_Biological_Process_2023	Long-Chain Fatty Acid Biosynthetic Process	2/25	0.0149717	0.41905	0	0	11.6492	48.9453	CYP2E1;ALOXE3	DOWN
