# Supplementary material for: Ribonuclease 4 Functions in Nociceptor-Mediated Nerve Homeostasis
Source: Nat Commun. 2026 Mar 24;17:2862. doi: 10.1038/s41467-026-70365-8 (PMC13022371; doi:10.1038/s41467-026-70365-8)
Supplement: Supplementary file 12 — Source Data [file 41467_2026_70365_MOESM12_ESM.xlsx]

## Sheet: Fig. 1e
Mouse	group	value
Mouse_1	<20	0.793548
Mouse_1	20-35	0.206452
Mouse_1	>35	0
Mouse_2	<20	0.820896
Mouse_2	20-35	0.179104
Mouse_2	>35	0
Mouse_3	<20	0.891089
Mouse_3	20-35	0.108911
Mouse_3	>35	0

## Sheet: Fig. 1j
Combined Regions	DRG level	Peripherin+/Nissl+	RNAse4+/Nissl+	RNAse+Peripherin+/Nissl+
902745	L4	0.93913	0.608696	0.565217
902745	L5	0.816817	0.588589	0.498498
902745	L6	0.614925	0.608955	0.310448
902746	L3	0.689394	0.742424	0.522727
902746	L4	0.917197	0.56051	0.522293
902746	L5	0.480874	0.754098	0.344262
902746	L6	0.852941	0.784314	0.647059
902750	L3	0.625	0.558333	0.304167
902750	L4	0.798507	0.671642	0.55597
902750	L5	0.652174	0.63285	0.444444
902750	L6	0.8	0.566667	0.433333

## Sheet: Fig. 2g
Von frey test								Hargreaves
id	sex	strain	timepoint	contra	ipsi			id	sex	strain	timepoint	contra	ipsi
625825	M	BAFCre+Rnase4flfl	Baseline	0.7	0.53			625825	M	BAFCre+Rnase4flfl	Baseline	11.0633	12.7556
625826	M	BAFCre+Rnase4flfl	Baseline	0.53	0.53			625826	M	BAFCre+Rnase4flfl	Baseline	12.7811	13.9778
650665	M	BAFCre+Rnase4flfl	Baseline	0.53	0.63			650665	M	BAFCre+Rnase4flfl	Baseline	10.9044	10.8822
625829	F	BAFCre+Rnase4flfl	Baseline	0.7	0.7			625829	F	BAFCre+Rnase4flfl	Baseline	11.6633	14.2494
635000	F	BAFCre+Rnase4flfl	Baseline	0.63	0.45			635000	F	BAFCre+Rnase4flfl	Baseline	15.0178	16.5444
635001	F	BAFCre+Rnase4flfl	Baseline	0.53	0.53			635001	F	BAFCre+Rnase4flfl	Baseline	11.0211	12.4622
625825	M	BAFCre+Rnase4flfl	Baseline	0.53	0.53			625823	M	BAFCre-	Baseline	9.60444	13.1267
625826	M	BAFCre+Rnase4flfl	Baseline	0.53	0.53			625827	M	BAFCre-	Baseline	14.8867	15.1878
650665	M	BAFCre+Rnase4flfl	Baseline	0.53	0.53			650664	M	BAFCre-	Baseline	9.86333	11.6844
625829	F	BAFCre+Rnase4flfl	Baseline	0.53	0.47			625830	F	BAFCre-	Baseline	11.65	10.5689
635000	F	BAFCre+Rnase4flfl	Baseline	0.7	0.35			660666	F	BAFCre-	Baseline	12.8778	12.1344
635001	F	BAFCre+Rnase4flfl	Baseline	0.47	0.26			660667	F	BAFCre-	Baseline	14.0944	13.5667
625823	M	BAFCre-	Baseline	0.7	0.45
625827	M	BAFCre-	Baseline	0.84	0.59
650664	M	BAFCre-	Baseline	0.53	0.53
625830	F	BAFCre-	Baseline	0.45	0.53
660666	F	BAFCre-	Baseline	0.53	0.45
660667	F	BAFCre-	Baseline	0.7	0.45
625823	M	BAFCre-	Baseline	0.53	0.47
625827	M	BAFCre-	Baseline	0.53	0.47
650664	M	BAFCre-	Baseline	0.53	0.63
625830	F	BAFCre-	Baseline	0.53	0.26
660666	F	BAFCre-	Baseline	0.37	0.47
660667	F	BAFCre-	Baseline	0.59	0.45

## Sheet: Fig. 3g
Mouse_line	Proportion
Prdm12CreERT2	0.530964
Prdm12CreERT2	0.56746
Prdm12CreERT2	0.544628
cKO-PR	0.169169
cKO-PR	0.225
cKO-PR	0.187219

## Sheet: Fig. 3h
Von frey test								Hargreaves
id	sex	strain	timepoint	contra	ipsi			id	sex	strain	timepoint	contra	ipsi
629001	M	Prdm12Cre+Rnase4flfl	Baseline	0.53	0.7			629001	M	Prdm12Cre+Rnase4flfl	Baseline	15.0843	12.7057
632229	M	Prdm12Cre+Rnase4flfl	Baseline	0.53	0.76			632229	M	Prdm12Cre+Rnase4flfl	Baseline	10.1729	11.0286
637610	M	Prdm12Cre+Rnase4flfl	Baseline	0.63	0.76			637610	M	Prdm12Cre+Rnase4flfl	Baseline	11.9914	11.9171
606007	F	Prdm12Cre+Rnase4flfl	Baseline	0.63	0.85			606007	F	Prdm12Cre+Rnase4flfl	Baseline	11.5743	14.4429
631472	F	Prdm12Cre+Rnase4flfl	Baseline	0.76	0.63			631472	F	Prdm12Cre+Rnase4flfl	Baseline	12.4429	13.8186
634632	F	Prdm12Cre+Rnase4flfl	Baseline	0.53	0.76			634632	F	Prdm12Cre+Rnase4flfl	Baseline	11.5529	13.32
629001	M	Prdm12Cre+Rnase4flfl	Baseline	0.53	0.53			629001	M	Prdm12Cre+Rnase4flfl	TAM_D30	13.24	18.1333
632229	M	Prdm12Cre+Rnase4flfl	Baseline	0.47	0.47			632229	M	Prdm12Cre+Rnase4flfl	TAM_D30	19.56	20
637610	M	Prdm12Cre+Rnase4flfl	Baseline	0.7	0.53			637610	M	Prdm12Cre+Rnase4flfl	TAM_D30	19.8867	18.7567
606007	F	Prdm12Cre+Rnase4flfl	Baseline	0.53	0.76			606007	F	Prdm12Cre+Rnase4flfl	TAM_D30	18.5033	20
631472	F	Prdm12Cre+Rnase4flfl	Baseline	0.84	0.53			631472	F	Prdm12Cre+Rnase4flfl	TAM_D30	20	18.5067
634632	F	Prdm12Cre+Rnase4flfl	Baseline	0.53	0.53			634632	F	Prdm12Cre+Rnase4flfl	TAM_D30	18.21	13.6667
629001	M	Prdm12Cre+Rnase4flfl	TAM_D7	0.35	0.35			606004	M	Prdm12Cre+	Baseline	14.4757	13.0114
632229	M	Prdm12Cre+Rnase4flfl	TAM_D7	0.12	0.08			629003	M	Prdm12Cre+	Baseline	13.6829	13.96
637610	M	Prdm12Cre+Rnase4flfl	TAM_D7	0.26	0.47			629005	M	Prdm12Cre+	Baseline	13.8029	13.4114
606007	F	Prdm12Cre+Rnase4flfl	TAM_D7	0.16	0.29			629007	F	Prdm12Cre+	Baseline	12.2086	12.0986
631472	F	Prdm12Cre+Rnase4flfl	TAM_D7	0.16	0.12			634634	F	Prdm12Cre+	Baseline	13.91	12.13
634632	F	Prdm12Cre+Rnase4flfl	TAM_D7	0.12	0.16			637587	F	Prdm12Cre+	Baseline	10.2043	9.62429
629001	M	Prdm12Cre+Rnase4flfl	TAM_D17	0.53	0.53			606004	M	Prdm12Cre+	TAM_D30	18.5	14.6333
632229	M	Prdm12Cre+Rnase4flfl	TAM_D17	0.45	0.47			629003	M	Prdm12Cre+	TAM_D30	16.4433	17.3067
637610	M	Prdm12Cre+Rnase4flfl	TAM_D17	0.53	0.47			629005	M	Prdm12Cre+	TAM_D30	17.1133	16.4167
606007	F	Prdm12Cre+Rnase4flfl	TAM_D17	0.12	0.35			629007	F	Prdm12Cre+	TAM_D30	19.4367	16.2367
631472	F	Prdm12Cre+Rnase4flfl	TAM_D17	0.12	0.16			634634	F	Prdm12Cre+	TAM_D30	19.2433	16.85
634632	F	Prdm12Cre+Rnase4flfl	TAM_D17	0.19	0.12			637587	F	Prdm12Cre+	TAM_D30	20	20
629001	M	Prdm12Cre+Rnase4flfl	TAM_D30	0.53	0.63
632229	M	Prdm12Cre+Rnase4flfl	TAM_D30	0.53	0.63
637610	M	Prdm12Cre+Rnase4flfl	TAM_D30	0.53	0.53
606007	F	Prdm12Cre+Rnase4flfl	TAM_D30	0.63	1.04
631472	F	Prdm12Cre+Rnase4flfl	TAM_D30	0.63	0.53
634632	F	Prdm12Cre+Rnase4flfl	TAM_D30	0.53	0.53
606004	M	Prdm12Cre+	Baseline	0.76	0.53
629003	M	Prdm12Cre+	Baseline	0.53	0.63
629005	M	Prdm12Cre+	Baseline	0.37	0.63
629007	F	Prdm12Cre+	Baseline	0.76	0.85
634634	F	Prdm12Cre+	Baseline	0.7	0.53
637587	F	Prdm12Cre+	Baseline	0.53	0.84
606004	M	Prdm12Cre+	Baseline	0.63	1.04
629003	M	Prdm12Cre+	Baseline	0.53	0.53
629005	M	Prdm12Cre+	Baseline	0.53	0.53
629007	F	Prdm12Cre+	Baseline	0.53	0.63
634634	F	Prdm12Cre+	Baseline	0.53	0.53
637587	F	Prdm12Cre+	Baseline	0.76	0.53
606004	M	Prdm12Cre+	TAM_D7	0.84	0.63
629003	M	Prdm12Cre+	TAM_D7	0.45	0.7
629005	M	Prdm12Cre+	TAM_D7	0.53	0.53
629007	F	Prdm12Cre+	TAM_D7	0.84	1.04
634634	F	Prdm12Cre+	TAM_D7	0.63	0.63
637587	F	Prdm12Cre+	TAM_D7	0.76	0.53
606004	M	Prdm12Cre+	TAM_D17	0.7	0.63
629003	M	Prdm12Cre+	TAM_D17	0.47	0.47
629005	M	Prdm12Cre+	TAM_D17	0.53	0.53
629007	F	Prdm12Cre+	TAM_D17	0.53	0.7
634634	F	Prdm12Cre+	TAM_D17	0.63	0.63
637587	F	Prdm12Cre+	TAM_D17	0.53	0.53
606004	M	Prdm12Cre+	TAM_D30	0.63	0.63
629003	M	Prdm12Cre+	TAM_D30	0.63	0.63
629005	M	Prdm12Cre+	TAM_D30	0.53	0.53
629007	F	Prdm12Cre+	TAM_D30	0.63	1.04
634634	F	Prdm12Cre+	TAM_D30	0.63	0.7
637587	F	Prdm12Cre+	TAM_D30	0.53	0.53

## Sheet: Fig. 5
Results from densitometry analysis from n=3 biological replicates (independent cell culture trials), values were normalized to tubulin prior to ratio calculation
a				b				c				d
Condition	Trial	pAkt/Akt		Condition	Trial	pAkt/Akt		Condition	Trial	pmTOR/mTOR		Condition	Trial	pmTOR/mTOR
Mk 0.5uM	1	0.204877		Wort 0.5uM	1	0.0565574		Mk 0.5uM	1	0.853264		Wort 0.5uM	1	0.688919
Mk 1uM	1	0.156868		Wort 1uM	1	0.0408089		Mk 1uM	1	0.903969		Wort 1uM	1	0.622959
Ly 25uM	1	0.173561		Rapa 5nM	1	0.855326		Ly 25uM	1	0.680821		Rapa 5nM	1	1.08723
Ly 50uM	1	0.142232		Rapa 10nM	1	1.05686		Ly 50uM	1	0.781045		Rapa 10nM	1	1.15907
DMSO	1	0.562977		DMSO	1	0.428164		DMSO	1	1.12178		DMSO	1	0.887823
R4	1	0.322063		R4	1	0.252373		R4	1	0.971616		R4	1	0.775455
Mk 0.5uM +R4	1	0.133524		Wort 0.5uM +R4	1	0.0765177		Mk 0.5uM +R4	1	1.79326		Wort 0.5uM +R4	1	0.45502
Mk 1uM +R4	1	0.150461		Wort 1uM +R4	1	0.0960163		Mk 1uM +R4	1	1.05882		Wort 1uM +R4	1	0.543317
Ly 25uM +R4	1	0.169632		Rapa 5nM +R4	1	0.395467		Ly 25uM +R4	1	0.496908		Rapa 5nM +R4	1	0.956491
Ly 50uM +R4	1	0.161958		Rapa 10nM +R4	1	0.328399		Ly 50uM +R4	1	0.679363		Rapa 10nM +R4	1	0.823236
Mk 0.5uM	2	0.107815		Wort 0.5uM	2	0.070611		Mk 0.5uM	2	1.0236		Wort 0.5uM	2	0.524747
Mk 1uM	2	0.0903327		Wort 1uM	2	0.0672297		Mk 1uM	2	1.06851		Wort 1uM	2	0.530187
Ly 25uM	2	0.0749255		Rapa 5nM	2	0.903652		Ly 25uM	2	0.816256		Rapa 5nM	2	0.82261
Ly 50uM	2	0.0902274		Rapa 10nM	2	1.03246		Ly 50uM	2	0.698549		Rapa 10nM	2	0.831531
DMSO	2	0.66506		DMSO	2	0.87307		DMSO	2	1.17653		DMSO	2	0.820248
R4	2	0.255117		R4	2	0.375737		R4	2	1.12717		R4	2	0.719878
Mk 0.5uM +R4	2	0.0253764		Wort 0.5uM +R4	2	0.0932876		Mk 0.5uM +R4	2	1.38675		Wort 0.5uM +R4	2	0.530495
Mk 1uM +R4	2	0.0462395		Wort 1uM +R4	2	0.0937343		Mk 1uM +R4	2	1.26938		Wort 1uM +R4	2	0.451704
Ly 25uM +R4	2	0.0619485		Rapa 5nM +R4	2	0.454533		Ly 25uM +R4	2	0.74916		Rapa 5nM +R4	2	0.63945
Ly 50uM +R4	2	0.0723988		Rapa 10nM +R4	2	0.426606		Ly 50uM +R4	2	0.688175		Rapa 10nM +R4	2	0.723046
Mk 0.5uM	3	0.160949		Wort 0.5uM	3	0.669286		Mk 0.5uM	3	0.643542		Wort 0.5uM	3	0.931316
Mk 1uM	3	0.110429		Wort 1uM	3	0.481865		Mk 1uM	3	0.808897		Wort 1uM	3	0.897168
Ly 25uM	3	0.0516527		Rapa 5nM	3	0.949833		Ly 25uM	3	0.636395		Rapa 5nM	3	1.05385
Ly 50uM	3	0.0752725		Rapa 10nM	3	0.763236		Ly 50uM	3	0.615355		Rapa 10nM	3	1.05892
DMSO	3	0.546951		DMSO	3	0.699206		DMSO	3	1.1403		DMSO	3	1.15319
R4	3	0.148596		R4	3	0.128714		R4	3	0.570471		R4	3	0.603193
Mk 0.5uM +R4	3	0.072502		Wort 0.5uM +R4	3	0.0980268		Mk 0.5uM +R4	3	0.665765		Wort 0.5uM +R4	3	0.875582
Mk 1uM +R4	3	0.0851766		Wort 1uM +R4	3	0.054449		Mk 1uM +R4	3	0.590625		Wort 1uM +R4	3	0.50096
Ly 25uM +R4	3	0.068403		Rapa 5nM +R4	3	0.246243		Ly 25uM +R4	3	0.512839		Rapa 5nM +R4	3	0.821409
Ly 50uM +R4	3	0.0595605		Rapa 10nM +R4	3	0.262083		Ly 50uM +R4	3	0.466267		Rapa 10nM +R4	3	0.712224
Original blots included in the quantification and generation of plots in Figure 5
Dotted rectangles indicate samples not included from this study
Blots from Trial 1 were taken for Figure 5 as representative images where cropping and consistent contrast for the same antibody was applied for visualization

## Sheet: Fig. 6f
id	sex	strain	timepoint	contra	ipsi
625825	M	BAFCre+Rnase4flfl	Baseline	0.7	0.53
625826	M	BAFCre+Rnase4flfl	Baseline	0.53	0.53
650665	M	BAFCre+Rnase4flfl	Baseline	0.53	0.63
625829	F	BAFCre+Rnase4flfl	Baseline	0.7	0.7
635000	F	BAFCre+Rnase4flfl	Baseline	0.63	0.45
635001	F	BAFCre+Rnase4flfl	Baseline	0.53	0.53
625825	M	BAFCre+Rnase4flfl	Baseline	0.53	0.53
625826	M	BAFCre+Rnase4flfl	Baseline	0.53	0.53
650665	M	BAFCre+Rnase4flfl	Baseline	0.53	0.53
625829	F	BAFCre+Rnase4flfl	Baseline	0.53	0.47
635000	F	BAFCre+Rnase4flfl	Baseline	0.7	0.35
635001	F	BAFCre+Rnase4flfl	Baseline	0.47	0.26
625825	M	BAFCre+Rnase4flfl	Inj_D7	0.63	2
625826	M	BAFCre+Rnase4flfl	Inj_D7	0.53	2
650665	M	BAFCre+Rnase4flfl	Inj_D7	0.53	2
625829	F	BAFCre+Rnase4flfl	Inj_D7	0.7	2
635000	F	BAFCre+Rnase4flfl	Inj_D7	0.53	2
635001	F	BAFCre+Rnase4flfl	Inj_D7	0.53	2
625825	M	BAFCre+Rnase4flfl	Inj_D14	1.04	1.04
625826	M	BAFCre+Rnase4flfl	Inj_D14	0.63	0.22
650665	M	BAFCre+Rnase4flfl	Inj_D14	0.63	0.35
625829	F	BAFCre+Rnase4flfl	Inj_D14	0.84	0.22
635000	F	BAFCre+Rnase4flfl	Inj_D14	0.84	0.63
635001	F	BAFCre+Rnase4flfl	Inj_D14	0.63	0.37
625823	M	BAFCre-	Baseline	0.7	0.45
625827	M	BAFCre-	Baseline	0.84	0.59
650664	M	BAFCre-	Baseline	0.53	0.53
625830	F	BAFCre-	Baseline	0.45	0.53
660666	F	BAFCre-	Baseline	0.53	0.45
660667	F	BAFCre-	Baseline	0.7	0.45
625823	M	BAFCre-	Baseline	0.53	0.47
625827	M	BAFCre-	Baseline	0.53	0.47
650664	M	BAFCre-	Baseline	0.53	0.63
625830	F	BAFCre-	Baseline	0.53	0.26
660666	F	BAFCre-	Baseline	0.37	0.47
660667	F	BAFCre-	Baseline	0.59	0.45
625823	M	BAFCre-	Inj_D7	0.63	2
625827	M	BAFCre-	Inj_D7	0.53	2
650664	M	BAFCre-	Inj_D7	0.53	2
625830	F	BAFCre-	Inj_D7	0.7	2
660666	F	BAFCre-	Inj_D7	0.53	2
660667	F	BAFCre-	Inj_D7	0.53	2
625823	M	BAFCre-	Inj_D14	0.7	1.29
625827	M	BAFCre-	Inj_D14	0.63	1.3
650664	M	BAFCre-	Inj_D14	0.63	1.29
625830	F	BAFCre-	Inj_D14	0.53	0.53
660666	F	BAFCre-	Inj_D14	0.63	0.76
660667	F	BAFCre-	Inj_D14	0.63	0.63

## Sheet: Fig. 6g
id	sex	strain	timepoint	contra	ipsi
625825	M	BAFCre+Rnase4flfl	Baseline	11.0633	12.7556
625826	M	BAFCre+Rnase4flfl	Baseline	12.7811	13.9778
650665	M	BAFCre+Rnase4flfl	Baseline	10.9044	10.8822
625829	F	BAFCre+Rnase4flfl	Baseline	11.6633	14.2494
635000	F	BAFCre+Rnase4flfl	Baseline	15.0178	16.5444
635001	F	BAFCre+Rnase4flfl	Baseline	11.0211	12.4622
625825	M	BAFCre+Rnase4flfl	Inj_D7	13.5733	9.94667
625826	M	BAFCre+Rnase4flfl	Inj_D7	14.0567	10.1233
650665	M	BAFCre+Rnase4flfl	Inj_D7	14.2967	7.63333
625829	F	BAFCre+Rnase4flfl	Inj_D7	11.77	9.81333
635000	F	BAFCre+Rnase4flfl	Inj_D7	12.7	6.22
635001	F	BAFCre+Rnase4flfl	Inj_D7	11.5733	10.43
625825	M	BAFCre+Rnase4flfl	Inj_D14	10.6733	7.11333
625826	M	BAFCre+Rnase4flfl	Inj_D14	11.4067	14.39
650665	M	BAFCre+Rnase4flfl	Inj_D14	13.9467	6.86667
625829	F	BAFCre+Rnase4flfl	Inj_D14	11.7567	10.4867
635000	F	BAFCre+Rnase4flfl	Inj_D14	10.9733	11.0867
635001	F	BAFCre+Rnase4flfl	Inj_D14	8.21	5.65
625823	M	BAFCre-	Baseline	9.60444	13.1267
625827	M	BAFCre-	Baseline	14.8867	15.1878
650664	M	BAFCre-	Baseline	9.86333	11.6844
625830	F	BAFCre-	Baseline	11.65	10.5689
660666	F	BAFCre-	Baseline	12.8778	12.1344
660667	F	BAFCre-	Baseline	14.0944	13.5667
625823	M	BAFCre-	Inj_D7	14.0233	10.48
625827	M	BAFCre-	Inj_D7	12.9567	16.33
650664	M	BAFCre-	Inj_D7	14.8033	14.9467
625830	F	BAFCre-	Inj_D7	15.1267	10.15
660666	F	BAFCre-	Inj_D7	13.1933	9.30333
660667	F	BAFCre-	Inj_D7	13.5967	20
625823	M	BAFCre-	Inj_D14	13.3567	10.7367
625827	M	BAFCre-	Inj_D14	11.8033	12.2167
650664	M	BAFCre-	Inj_D14	13.1533	11.5367
625830	F	BAFCre-	Inj_D14	17.7567	10.25
660666	F	BAFCre-	Inj_D14	8.89667	8.56667
660667	F	BAFCre-	Inj_D14	14.8933	20

## Sheet: Fig. 6i
id	sex	strain	timepoint	contra	ipsi
629001	M	Prdm12Cre+Rnase4flfl	Baseline	0.53	0.7
632229	M	Prdm12Cre+Rnase4flfl	Baseline	0.53	0.76
637610	M	Prdm12Cre+Rnase4flfl	Baseline	0.63	0.76
606007	F	Prdm12Cre+Rnase4flfl	Baseline	0.63	0.85
631472	F	Prdm12Cre+Rnase4flfl	Baseline	0.76	0.63
634632	F	Prdm12Cre+Rnase4flfl	Baseline	0.53	0.76
629001	M	Prdm12Cre+Rnase4flfl	Baseline	0.53	0.53
632229	M	Prdm12Cre+Rnase4flfl	Baseline	0.47	0.47
637610	M	Prdm12Cre+Rnase4flfl	Baseline	0.7	0.53
606007	F	Prdm12Cre+Rnase4flfl	Baseline	0.53	0.76
631472	F	Prdm12Cre+Rnase4flfl	Baseline	0.84	0.53
634632	F	Prdm12Cre+Rnase4flfl	Baseline	0.53	0.53
629001	M	Prdm12Cre+Rnase4flfl	TAM_D30	0.53	0.63
632229	M	Prdm12Cre+Rnase4flfl	TAM_D30	0.53	0.63
637610	M	Prdm12Cre+Rnase4flfl	TAM_D30	0.53	0.53
606007	F	Prdm12Cre+Rnase4flfl	TAM_D30	0.63	1.04
631472	F	Prdm12Cre+Rnase4flfl	TAM_D30	0.63	0.53
634632	F	Prdm12Cre+Rnase4flfl	TAM_D30	0.53	0.53
629001	M	Prdm12Cre+Rnase4flfl	Inj_D7	0.7	2
632229	M	Prdm12Cre+Rnase4flfl	Inj_D7
637610	M	Prdm12Cre+Rnase4flfl	Inj_D7	0.53	2
606007	F	Prdm12Cre+Rnase4flfl	Inj_D7	0.84	2
631472	F	Prdm12Cre+Rnase4flfl	Inj_D7	0.7	2
634632	F	Prdm12Cre+Rnase4flfl	Inj_D7	0.63	2
629001	M	Prdm12Cre+Rnase4flfl	Inj_D14	0.7	0.26
632229	M	Prdm12Cre+Rnase4flfl	Inj_D14
637610	M	Prdm12Cre+Rnase4flfl	Inj_D14	0.53	0.19
606007	F	Prdm12Cre+Rnase4flfl	Inj_D14	0.85	0.63
631472	F	Prdm12Cre+Rnase4flfl	Inj_D14	0.63	0.53
634632	F	Prdm12Cre+Rnase4flfl	Inj_D14	0.63	0.53
606004	M	Prdm12Cre+	Baseline	0.76	0.53
629003	M	Prdm12Cre+	Baseline	0.53	0.63
629005	M	Prdm12Cre+	Baseline	0.37	0.63
629007	F	Prdm12Cre+	Baseline	0.76	0.85
634634	F	Prdm12Cre+	Baseline	0.7	0.53
637587	F	Prdm12Cre+	Baseline	0.53	0.84
606004	M	Prdm12Cre+	Baseline	0.63	1.04
629003	M	Prdm12Cre+	Baseline	0.53	0.53
629005	M	Prdm12Cre+	Baseline	0.53	0.53
629007	F	Prdm12Cre+	Baseline	0.53	0.63
634634	F	Prdm12Cre+	Baseline	0.53	0.53
637587	F	Prdm12Cre+	Baseline	0.76	0.53
606004	M	Prdm12Cre+	TAM_D30	0.63	0.63
629003	M	Prdm12Cre+	TAM_D30	0.63	0.63
629005	M	Prdm12Cre+	TAM_D30	0.53	0.53
629007	F	Prdm12Cre+	TAM_D30	0.63	1.04
634634	F	Prdm12Cre+	TAM_D30	0.63	0.7
637587	F	Prdm12Cre+	TAM_D30	0.53	0.53
606004	M	Prdm12Cre+	Inj_D7	0.7	2
629003	M	Prdm12Cre+	Inj_D7	0.85	2
629005	M	Prdm12Cre+	Inj_D7	1.04	2
629007	F	Prdm12Cre+	Inj_D7	0.7	2
634634	F	Prdm12Cre+	Inj_D7	0.53	2
637587	F	Prdm12Cre+	Inj_D7	0.53	2
606004	M	Prdm12Cre+	Inj_D14	0.53	1.05
629003	M	Prdm12Cre+	Inj_D14	0.53	1.05
629005	M	Prdm12Cre+	Inj_D14	0.63	2
629007	F	Prdm12Cre+	Inj_D14	0.63	0.85
634634	F	Prdm12Cre+	Inj_D14	0.63	1.05
637587	F	Prdm12Cre+	Inj_D14	0.53	1.04

## Sheet: Fig. 6j
id	sex	strain	timepoint	contra	ipsi
629001	M	Prdm12Cre+Rnase4flfl	Baseline	15.0843	12.7057
632229	M	Prdm12Cre+Rnase4flfl	Baseline	10.1729	11.0286
637610	M	Prdm12Cre+Rnase4flfl	Baseline	11.9914	11.9171
606007	F	Prdm12Cre+Rnase4flfl	Baseline	11.5743	14.4429
631472	F	Prdm12Cre+Rnase4flfl	Baseline	12.4429	13.8186
634632	F	Prdm12Cre+Rnase4flfl	Baseline	11.5529	13.32
629001	M	Prdm12Cre+Rnase4flfl	TAM_D30	13.24	18.1333
632229	M	Prdm12Cre+Rnase4flfl	TAM_D30	19.56	20
637610	M	Prdm12Cre+Rnase4flfl	TAM_D30	19.8867	18.7567
606007	F	Prdm12Cre+Rnase4flfl	TAM_D30	18.5033	20
631472	F	Prdm12Cre+Rnase4flfl	TAM_D30	20	18.5067
634632	F	Prdm12Cre+Rnase4flfl	TAM_D30	18.21	13.6667
629001	M	Prdm12Cre+Rnase4flfl	Inj_D7	17.7767	16.02
632229	M	Prdm12Cre+Rnase4flfl	Inj_D7
637610	M	Prdm12Cre+Rnase4flfl	Inj_D7	13.49	6.05667
606007	F	Prdm12Cre+Rnase4flfl	Inj_D7	18.2167	9.02333
631472	F	Prdm12Cre+Rnase4flfl	Inj_D7	20	7.97
634632	F	Prdm12Cre+Rnase4flfl	Inj_D7	17.64	5.63333
629001	M	Prdm12Cre+Rnase4flfl	Inj_D14	18.4	19.2967
632229	M	Prdm12Cre+Rnase4flfl	Inj_D14
637610	M	Prdm12Cre+Rnase4flfl	Inj_D14	13.32	12.1967
606007	F	Prdm12Cre+Rnase4flfl	Inj_D14	18.56	19.1533
631472	F	Prdm12Cre+Rnase4flfl	Inj_D14	17.4267	20
634632	F	Prdm12Cre+Rnase4flfl	Inj_D14	17.0567	14.9433
606004	M	Prdm12Cre+	Baseline	14.4757	13.0114
629003	M	Prdm12Cre+	Baseline	13.6829	13.96
629005	M	Prdm12Cre+	Baseline	13.8029	13.4114
629007	F	Prdm12Cre+	Baseline	12.2086	12.0986
634634	F	Prdm12Cre+	Baseline	13.91	12.13
637587	F	Prdm12Cre+	Baseline	10.2043	9.62429
606004	M	Prdm12Cre+	TAM_D30	18.5	14.6333
629003	M	Prdm12Cre+	TAM_D30	16.4433	17.3067
629005	M	Prdm12Cre+	TAM_D30	17.1133	16.4167
629007	F	Prdm12Cre+	TAM_D30	19.4367	16.2367
634634	F	Prdm12Cre+	TAM_D30	19.2433	16.85
637587	F	Prdm12Cre+	TAM_D30	20	20
606004	M	Prdm12Cre+	Inj_D7	13.4233	6.65333
629003	M	Prdm12Cre+	Inj_D7	18.1	7.86333
629005	M	Prdm12Cre+	Inj_D7	12.6167	7.62333
629007	F	Prdm12Cre+	Inj_D7	12.6433	11.65
634634	F	Prdm12Cre+	Inj_D7	18.8067	14.8
637587	F	Prdm12Cre+	Inj_D7	19.4567	18.7333
606004	M	Prdm12Cre+	Inj_D14	13.5733	6.98333
629003	M	Prdm12Cre+	Inj_D14	14.2	9.91333
629005	M	Prdm12Cre+	Inj_D14	14.21	10.35
629007	F	Prdm12Cre+	Inj_D14	14.68	6.42667
634634	F	Prdm12Cre+	Inj_D14	20	11.9133
637587	F	Prdm12Cre+	Inj_D14	14.5133	8.28333

[truncated: 9 more sheets: Fig. 7d, Fig. 7e, Fig. 7f, Fig. 7g, Fig. 7i, Fig. 7k, Fig. 7l, Fig. 7n, Fig. 7o]
